# Supplementary material for: A User’s Guide to Cell-Free Protein Synthesis
Source: Methods Protoc. 2019 Mar 12;2(1):24. doi: 10.3390/mps2010024 (PMC6481089; doi:10.3390/mps2010024)
Supplement: Supplementary file 1 [file mps-02-00024-s001.zip]

Archive with 3 entries (2 files):
- Supplementary Material/
- Supplementary Material/High Adoption Uncurated Data.xlsx
- Supplementary Material/Low Adoption Curated Data.xlsx
