# Supplementary material for: A User’s Guide to Cell-Free Protein Synthesis
Source: Methods Protoc. 2019 Mar 12;2(1):24. doi: 10.3390/mps2010024 (PMC6481089; doi:10.3390/mps2010024)
Supplement: Supplementary file 1 [file mps-02-00024-s001.zip › Supplementary Material/High Adoption Uncurated Data.xlsx]

## Sheet: CHO
(“cell free protein synthesis” OR “in vitro transcription translation” OR “in vitro protein synthesis” OR “cell free protein expression” OR “tx tl” OR “cell-free translation”) AND “CHO"
Title	URL	Description	Details	ShortDetails	Resource	Type	Identifiers	Db	EntrezUID	Properties
Versatile Cell-Free Protein Synthesis Systems Based on Chinese Hamster Ovary Cells.	/pubmed/30242694	Thoring L, Kubick S.	Methods Mol Biol. 2018;1850:289-308. doi: 10.1007/978-1-4939-8730-6_19.	Methods Mol Biol. 2018	PubMed	citation	PMID:30242694	pubmed	30242694	create date:2018/09/23 | first author:Thoring L
Chemical Landscape for Tissue Clearing Based on Hydrophilic Reagents.	/pubmed/30134179	Tainaka K, Murakami TC, Susaki EA, Shimizu C, Saito R, Takahashi K, Hayashi-Takagi A, Sekiya H, Arima Y, Nojima S, Ikemura M, Ushiku T, Shimizu Y, Murakami M, Tanaka KF, Iino M, Kasai H, Sasaoka T, Kobayashi K, Miyazono K, Morii E, Isa T, et al.	Cell Rep. 2018 Aug 21;24(8):2196-2210.e9. doi: 10.1016/j.celrep.2018.07.056.	Cell Rep. 2018	PubMed	citation	PMID:30134179	pubmed	30134179	create date:2018/08/23 | first author:Tainaka K
Class I Polyhydroxyalkanoate Synthase from the Purple Photosynthetic Bacterium Rhodovulum sulfidophilum Predominantly Exists as a Functional Dimer in the Absence of a Substrate.	/pubmed/30023736	Higuchi-Takeuchi M, Motoda Y, Kigawa T, Numata K.	ACS Omega. 2017 Aug 31;2(8):5071-5078. doi: 10.1021/acsomega.7b00667. Epub 2017 Aug 29.	ACS Omega. 2017	PubMed	citation	PMID:30023736 | PMCID:PMC6044645	pubmed	30023736	create date:2018/07/20 | first author:Higuchi-Takeuchi M
Canonical translation-modulating OFF-riboswitches with a single aptamer binding to a small molecule that function in a higher eukaryotic cell-free expression system.	/pubmed/29941191	Ogawa A, Murashige Y, Takahashi H.	Bioorg Med Chem Lett. 2018 Aug 1;28(14):2353-2357. doi: 10.1016/j.bmcl.2018.06.041. Epub 2018 Jun 19.	Bioorg Med Chem Lett. 2018	PubMed	citation	PMID:29941191	pubmed	29941191	create date:2018/06/27 | first author:Ogawa A
Phosphorylated and non-phosphorylated HCK kinase domains produced by cell-free protein expression.	/pubmed/29793032	Katsura K, Tomabechi Y, Matsuda T, Yonemochi M, Mikuni J, Ohsawa N, Terada T, Yokoyama S, Kukimoto-Niino M, Takemoto C, Shirouzu M.	Protein Expr Purif. 2018 Oct;150:92-99. doi: 10.1016/j.pep.2018.05.005. Epub 2018 May 21.	Protein Expr Purif. 2018	PubMed	citation	PMID:29793032	pubmed	29793032	create date:2018/05/25 | first author:Katsura K
High-throughput evaluation of T7 promoter variants using biased randomization and DNA barcoding.	/pubmed/29734387	Komura R, Aoki W, Motone K, Satomura A, Ueda M.	PLoS One. 2018 May 7;13(5):e0196905. doi: 10.1371/journal.pone.0196905. eCollection 2018.	PLoS One. 2018	PubMed	citation	PMID:29734387 | PMCID:PMC5937735	pubmed	29734387	create date:2018/05/08 | first author:Komura R
Improving the recombinant human erythropoietin glycosylation using microsome supplementation in CHO cell-free system.	/pubmed/29384203	Gurramkonda C, Rao A, Borhani S, Pilli M, Deldari S, Ge X, Pezeshk N, Han TC, Tolosa M, Kostov Y, Tolosa L, Wood DW, Vattem K, Frey DD, Rao G.	Biotechnol Bioeng. 2018 May;115(5):1253-1264. doi: 10.1002/bit.26554. Epub 2018 Feb 13.	Biotechnol Bioeng. 2018	PubMed	citation	PMID:29384203	pubmed	29384203	create date:2018/02/01 | first author:Gurramkonda C
A reproducible and scalable procedure for preparing bacterial extracts for cell-free protein synthesis.	/pubmed/28992119	Katsura K, Matsuda T, Tomabechi Y, Yonemochi M, Hanada K, Ohsawa N, Sakamoto K, Takemoto C, Shirouzu M.	J Biochem. 2017 Nov 1;162(5):357-369. doi: 10.1093/jb/mvx039.	J Biochem. 2017	PubMed	citation	PMID:28992119	pubmed	28992119	create date:2017/10/11 | first author:Katsura K
Cell-free synthesis of functional antibodies using a coupled in vitro transcription-translation system based on CHO cell lysates.	/pubmed/28931913	Stech M, Nikolaeva O, Thoring L, St√∂cklein WFM, W√ºstenhagen DA, Hust M, D√ºbel S, Kubick S.	Sci Rep. 2017 Sep 20;7(1):12030. doi: 10.1038/s41598-017-12364-w.	Sci Rep. 2017	PubMed	citation	PMID:28931913 | PMCID:PMC5607253	pubmed	28931913	create date:2017/09/22 | first author:Stech M
High-yield production of "difficult-to-express" proteins in a continuous exchange cell-free system based on CHO cell lysates.	/pubmed/28916746	Thoring L, Dondapati SK, Stech M, W√ºstenhagen DA, Kubick S.	Sci Rep. 2017 Sep 15;7(1):11710. doi: 10.1038/s41598-017-12188-8.	Sci Rep. 2017	PubMed	citation	PMID:28916746 | PMCID:PMC5601898	pubmed	28916746	create date:2017/09/17 | first author:Thoring L
Cell-free production of a therapeutic protein: Expression, purification, and characterization of recombinant streptokinase using a CHO lysate.	/pubmed/28843001	Tran K, Gurramkonda C, Cooper MA, Pilli M, Taris JE, Selock N, Han TC, Tolosa M, Zuber A, Pe√±alber-Johnstone C, Dinkins C, Pezeshk N, Kostov Y, Frey DD, Tolosa L, Wood DW, Rao G.	Biotechnol Bioeng. 2018 Jan;115(1):92-102. doi: 10.1002/bit.26439. Epub 2017 Oct 6.	Biotechnol Bioeng. 2018	PubMed	citation	PMID:28843001	pubmed	28843001	create date:2017/08/27 | first author:Tran K
Advances in stable isotope assisted labeling strategies with information science.	/pubmed/28645492	Kigawa T.	Arch Biochem Biophys. 2017 Aug 15;628:17-23. doi: 10.1016/j.abb.2017.06.014. Epub 2017 Jun 20.	Arch Biochem Biophys. 2017	PubMed	citation	PMID:28645492	pubmed	28645492	create date:2017/06/25 | first author:Kigawa T
Artificial OFF-Riboswitches That Downregulate Internal Ribosome Entry without Hybridization Switches in a Eukaryotic Cell-Free Translation System.	/pubmed/28613837	Ogawa A, Masuoka H, Ota T.	ACS Synth Biol. 2017 Sep 15;6(9):1656-1662. doi: 10.1021/acssynbio.7b00124. Epub 2017 Jun 15.	ACS Synth Biol. 2017	PubMed	citation	PMID:28613837	pubmed	28613837	create date:2017/06/15 | first author:Ogawa A
Autophosphorylation Assays Using Plant Receptor Kinases Synthesized in Cell-Free Systems.	/pubmed/28567648	Nemoto K, Nozawa A, Yamanaka S, Nomura S, Kido K, Sawasaki T.	Methods Mol Biol. 2017;1621:113-120. doi: 10.1007/978-1-4939-7063-6_11.	Methods Mol Biol. 2017	PubMed	citation	PMID:28567648	pubmed	28567648	create date:2017/06/02 | first author:Nemoto K
Cell-Free Synthesis of Plant Receptor Kinases.	/pubmed/28567641	Nozawa A, Nemoto K, Nomura S, Yamanaka S, Kido K, Sawasaki T.	Methods Mol Biol. 2017;1621:37-46. doi: 10.1007/978-1-4939-7063-6_4.	Methods Mol Biol. 2017	PubMed	citation	PMID:28567641	pubmed	28567641	create date:2017/06/02 | first author:Nozawa A
Development of a CHO-Based Cell-Free Platform for Synthesis of Active Monoclonal Antibodies.	/pubmed/28350472	Martin RW, Majewska NI, Chen CX, Albanetti TE, Jimenez RBC, Schmelzer AE, Jewett MC, Roy V.	ACS Synth Biol. 2017 Jul 21;6(7):1370-1379. doi: 10.1021/acssynbio.7b00001. Epub 2017 Apr 18.	ACS Synth Biol. 2017	PubMed	citation	PMID:28350472	pubmed	28350472	create date:2017/03/30 | first author:Martin RW
Corrigendum to "Multiple inhibitory factor removal from an Escherichia coli cell extract improves cell-free protein synthesis" [J Biosci Bioeng 108 (2009) 30-35].	/pubmed/28341143	Seki E, Matsuda N, Kigawa T.	J Biosci Bioeng. 2017 Jan;123(1):139. doi: 10.1016/j.jbiosc.2016.10.001. Epub 2016 Oct 27. No abstract available.	J Biosci Bioeng. 2017	PubMed	citation	PMID:28341143	pubmed	28341143	create date:2017/03/28 | first author:Seki E
Optimizing cell-free protein expression in CHO: Assessing small molecule mass transfer effects in various reactor configurations.	/pubmed/28266026	Pe√±alber-Johnstone C, Ge X, Tran K, Selock N, Sardesai N, Gurramkonda C, Pilli M, Tolosa M, Tolosa L, Kostov Y, Frey DD, Rao G.	Biotechnol Bioeng. 2017 Jul;114(7):1478-1486. doi: 10.1002/bit.26282. Epub 2017 Apr 18.	Biotechnol Bioeng. 2017	PubMed	citation	PMID:28266026	pubmed	28266026	create date:2017/03/08 | first author:Pe√±alber-Johnstone C
Cell-Free Systems Based on CHO Cell Lysates: Optimization Strategies, Synthesis of "Difficult-to-Express" Proteins and Future Perspectives.	/pubmed/27684475	Thoring L, W√ºstenhagen DA, Borowiak M, Stech M, Sonnabend A, Kubick S.	PLoS One. 2016 Sep 29;11(9):e0163670. doi: 10.1371/journal.pone.0163670. eCollection 2016.	PLoS One. 2016	PubMed	citation	PMID:27684475 | PMCID:PMC5042383	pubmed	27684475	create date:2016/09/30 | first author:Thoring L
Biofunction-assisted DNA detection through RNase H-enhanced 3' processing of a premature tRNA probe in a wheat germ extract.	/pubmed/27289318	Ogawa A, Tabuchi J, Doi Y, Takamatsu M.	Bioorg Med Chem Lett. 2016 Aug 1;26(15):3658-61. doi: 10.1016/j.bmcl.2016.05.091. Epub 2016 Jun 1.	Bioorg Med Chem Lett. 2016	PubMed	citation	PMID:27289318	pubmed	27289318	create date:2016/06/13 | first author:Ogawa A
Establishment of a Wheat Cell-Free Synthesized Protein Array Containing 250 Human and Mouse E3 Ubiquitin Ligases to Identify Novel Interaction between E3 Ligases and Substrate Proteins.	/pubmed/27249653	Takahashi H, Uematsu A, Yamanaka S, Imamura M, Nakajima T, Doi K, Yasuoka S, Takahashi C, Takeda H, Sawasaki T.	PLoS One. 2016 Jun 1;11(6):e0156718. doi: 10.1371/journal.pone.0156718. eCollection 2016.	PLoS One. 2016	PubMed	citation	PMID:27249653 | PMCID:PMC4889105	pubmed	27249653	create date:2016/06/02 | first author:Takahashi H
Rational optimization of amber suppressor tRNAs toward efficient incorporation of a non-natural amino acid into protein in a eukaryotic wheat germ extract.	/pubmed/26832824	Ogawa A, Namba Y, Gakumasawa M.	Org Biomol Chem. 2016 Mar 7;14(9):2671-8. doi: 10.1039/c5ob02533h.	Org Biomol Chem. 2016	PubMed	citation	PMID:26832824	pubmed	26832824	create date:2016/02/03 | first author:Ogawa A
Preparation of Quenchbodies by protein transamination reaction.	/pubmed/26811222	Dong J, Jeong HJ, Ueda H.	J Biosci Bioeng. 2016 Jul;122(1):125-30. doi: 10.1016/j.jbiosc.2015.12.010. Epub 2016 Jan 19.	J Biosci Bioeng. 2016	PubMed	citation	PMID:26811222	pubmed	26811222	create date:2016/01/27 | first author:Dong J
Intra- and inter-nucleosomal interactions of the histone H4 tail revealed with a human nucleosome core particle with genetically-incorporated H4 tetra-acetylation.	/pubmed/26607036	Wakamori M, Fujii Y, Suka N, Shirouzu M, Sakamoto K, Umehara T, Yokoyama S.	Sci Rep. 2015 Nov 26;5:17204. doi: 10.1038/srep17204.	Sci Rep. 2015	PubMed	citation	PMID:26607036 | PMCID:PMC4660432	pubmed	26607036	create date:2015/11/27 | first author:Wakamori M
In vitro generation of rabbit anti-Listeria monocytogenes monoclonal antibody using single cell based RT-PCR linked cell-free expression systems.	/pubmed/26454028	Ojima-Kato T, Hashimura D, Kojima T, Minabe S, Nakano H.	J Immunol Methods. 2015 Dec;427:58-65. doi: 10.1016/j.jim.2015.10.001. Epub 2015 Oct 8.	J Immunol Methods. 2015	PubMed	citation	PMID:26454028	pubmed	26454028	create date:2015/10/11 | first author:Ojima-Kato T
Stable isotope labeling strategy based on coding theory.	/pubmed/26293126	Kasai T, Koshiba S, Yokoyama J, Kigawa T.	J Biomol NMR. 2015 Oct;63(2):213-21. doi: 10.1007/s10858-015-9978-8. Epub 2015 Aug 21.	J Biomol NMR. 2015	PubMed	citation	PMID:26293126	pubmed	26293126	create date:2015/08/22 | first author:Kasai T
A signal-on fluorosensor based on quench-release principle for sensitive detection of antibiotic rapamycin.	/pubmed/25822756	Jeong HJ, Itayama S, Ueda H.	Biosensors (Basel). 2015 Mar 26;5(2):131-40. doi: 10.3390/bios5020131.	Biosensors (Basel). 2015	PubMed	citation	PMID:25822756 | PMCID:PMC4493541	pubmed	25822756	create date:2015/03/31 | first author:Jeong HJ
X-DNA origami-networked core-supported lipid stratum.	/pubmed/25585044	Shin SW, Park KS, Jang MS, Song WC, Kim J, Cho SW, Lee JY, Cho JH, Jung S, Um SH.	Langmuir. 2015 Jan 27;31(3):912-6. doi: 10.1021/la503754e. Epub 2015 Jan 13.	Langmuir. 2015	PubMed	citation	PMID:25585044	pubmed	25585044	create date:2015/01/15 | first author:Shin SW
Cell-free protein synthesis systems derived from cultured mammalian cells.	/pubmed/25502197	Br√∂del AK, W√ºstenhagen DA, Kubick S.	Methods Mol Biol. 2015;1261:129-40. doi: 10.1007/978-1-4939-2230-7_7.	Methods Mol Biol. 2015	PubMed	citation	PMID:25502197	pubmed	25502197	create date:2014/12/17 | first author:Br√∂del AK
The ligand binding ability of dopamine D1 receptors synthesized using a wheat germ cell-free protein synthesis system with liposomes.	/pubmed/25446930	Arimitsu E, Ogasawara T, Takeda H, Sawasaki T, Ikeda Y, Hiasa Y, Maeyama K.	Eur J Pharmacol. 2014 Dec 15;745:117-22. doi: 10.1016/j.ejphar.2014.10.011. Epub 2014 Oct 16.	Eur J Pharmacol. 2014	PubMed	citation	PMID:25446930	pubmed	25446930	create date:2014/12/03 | first author:Arimitsu E
Production of bispecific antibodies in "knobs-into-holes" using a cell-free expression system.	/pubmed/25427258	Xu Y, Lee J, Tran C, Heibeck TH, Wang WD, Yang J, Stafford RL, Steiner AR, Sato AK, Hallam TJ, Yin G.	MAbs. 2015;7(1):231-42. doi: 10.4161/19420862.2015.989013.	MAbs. 2015	PubMed	citation	PMID:25427258 | PMCID:PMC4623329	pubmed	25427258	create date:2014/11/27 | first author:Xu Y
Identification of RFPL3 protein as a novel E3 ubiquitin ligase modulating the integration activity of human immunodeficiency virus, type 1 preintegration complex using a microtiter plate-based assay.	/pubmed/25107902	Tan BH, Suzuki Y, Takahashi H, Ying PH, Takahashi C, Han Q, Chin WX, Chao SH, Sawasaki T, Yamamoto N, Suzuki Y.	J Biol Chem. 2014 Sep 19;289(38):26368-82. doi: 10.1074/jbc.M114.561662. Epub 2014 Aug 8.	J Biol Chem. 2014	PubMed	citation	PMID:25107902 | PMCID:PMC4176237	pubmed	25107902	create date:2014/08/12 | first author:Tan BH
Multiple site-specific installations of NŒµ-monomethyl-L-lysine into histone proteins by cell-based and cell-free protein synthesis.	/pubmed/25067793	Yanagisawa T, Takahashi M, Mukai T, Sato S, Wakamori M, Shirouzu M, Sakamoto K, Umehara T, Yokoyama S.	Chembiochem. 2014 Aug 18;15(12):1830-8. doi: 10.1002/cbic.201402291. Epub 2014 Jul 25.	Chembiochem. 2014	PubMed	citation	PMID:25067793	pubmed	25067793	create date:2014/07/30 | first author:Yanagisawa T
Identification of short untranslated regions that sufficiently enhance translation in high-quality wheat germ extract.	/pubmed/25037913	Ogawa A, Tabuchi J, Doi Y.	Bioorg Med Chem Lett. 2014 Aug 15;24(16):3724-7. doi: 10.1016/j.bmcl.2014.07.004. Epub 2014 Jul 5.	Bioorg Med Chem Lett. 2014	PubMed	citation	PMID:25037913	pubmed	25037913	create date:2014/07/20 | first author:Ogawa A
Ultra Q-bodies: quench-based antibody probes that utilize dye-dye interactions with enhanced antigen-dependent fluorescence.	/pubmed/24721819	Abe R, Jeong HJ, Arakawa D, Dong J, Ohashi H, Kaigome R, Saiki F, Yamane K, Takagi H, Ueda H.	Sci Rep. 2014 Apr 11;4:4640. doi: 10.1038/srep04640.	Sci Rep. 2014	PubMed	citation	PMID:24721819 | PMCID:PMC3983608	pubmed	24721819	create date:2014/04/12 | first author:Abe R
IRES-mediated translation of membrane proteins and glycoproteins in eukaryotic cell-free systems.	/pubmed/24376523	Br√∂del AK, Sonnabend A, Roberts LO, Stech M, W√ºstenhagen DA, Kubick S.	PLoS One. 2013 Dec 20;8(12):e82234. doi: 10.1371/journal.pone.0082234. eCollection 2013.	PLoS One. 2013	PubMed	citation	PMID:24376523 | PMCID:PMC3869664	pubmed	24376523	create date:2014/01/01 | first author:Br√∂del AK
Reconstitution of intracellular environments in vitro and in artificial cells.	/pubmed/27493497	Fujiwara K, Yanagisawa M, Nomura SM.	Biophysics (Nagoya-shi). 2014 Aug 7;10:43-8. doi: 10.2142/biophysics.10.43. eCollection 2014. Review.	Biophysics (Nagoya-shi). 2014	PubMed	citation	PMID:27493497 | PMCID:PMC4629665	pubmed	27493497	create date:2014/01/01 | first author:Fujiwara K
Cell-free protein expression based on extracts from CHO cells.	/pubmed/24018795	Br√∂del AK, Sonnabend A, Kubick S.	Biotechnol Bioeng. 2014 Jan;111(1):25-36. doi: 10.1002/bit.25013. Epub 2013 Sep 6.	Biotechnol Bioeng. 2014	PubMed	citation	PMID:24018795	pubmed	24018795	create date:2013/09/11 | first author:Br√∂del AK
Cell-free systems: functional modules for synthetic and chemical biology.	/pubmed/23576054	Stech M, Br√∂del AK, Quast RB, Sachse R, Kubick S.	Adv Biochem Eng Biotechnol. 2013;137:67-102. doi: 10.1007/10_2013_185.	Adv Biochem Eng Biotechnol. 2013	PubMed	citation	PMID:23576054	pubmed	23576054	create date:2013/04/12 | first author:Stech M
Heterogeneous cationic liposomes modified with 3Œ≤-{N-[(N',N'-dimethylamino)ethyl]carbamoyl}cholesterol can induce partial conformational changes in messenger RNA and regulate translation in an Escherichia coli cell-free translation system.	/pubmed/23323854	Suga K, Tanabe T, Umakoshi H.	Langmuir. 2013 Feb 12;29(6):1899-907. doi: 10.1021/la3050576. Epub 2013 Jan 28.	Langmuir. 2013	PubMed	citation	PMID:23323854	pubmed	23323854	create date:2013/01/18 | first author:Suga K
Cell-free synthesis system suitable for disulfide-containing proteins.	/pubmed/23291178	Matsuda T, Watanabe S, Kigawa T.	Biochem Biophys Res Commun. 2013 Feb 8;431(2):296-301. doi: 10.1016/j.bbrc.2012.12.107. Epub 2013 Jan 3.	Biochem Biophys Res Commun. 2013	PubMed	citation	PMID:23291178	pubmed	23291178	create date:2013/01/08 | first author:Matsuda T
Improvement of in vitro-transcribed amber suppressor tRNAs toward higher suppression efficiency in wheat germ extract.	/pubmed/22068346	Ogawa A, Doi Y, Matsushita N.	Org Biomol Chem. 2011 Dec 21;9(24):8495-503. doi: 10.1039/c1ob06351k. Epub 2011 Nov 9.	Org Biomol Chem. 2011	PubMed	citation	PMID:22068346	pubmed	22068346	create date:2011/11/10 | first author:Ogawa A
Cell-free synthesis, reconstitution, and characterization of a mitochondrial dicarboxylate-tricarboxylate carrier of Plasmodium falciparum.	/pubmed/21986531	Nozawa A, Fujimoto R, Matsuoka H, Tsuboi T, Tozawa Y.	Biochem Biophys Res Commun. 2011 Oct 28;414(3):612-7. doi: 10.1016/j.bbrc.2011.09.130. Epub 2011 Oct 2.	Biochem Biophys Res Commun. 2011	PubMed	citation	PMID:21986531	pubmed	21986531	create date:2011/10/12 | first author:Nozawa A
Functional expression of a two-transmembrane HtrII protein using cell-free synthesis.	/pubmed/27857592	Sudo Y, Tanaka R, Kobayashi T, Kamo N, Kohno T, Kojima C.	Biophysics (Nagoya-shi). 2011 Jun 18;7:51-58. eCollection 2011.	Biophysics (Nagoya-shi). 2011	PubMed	citation	PMID:27857592 | PMCID:PMC5036783	pubmed	27857592	create date:2011/06/18 | first author:Sudo Y
Production and partial purification of membrane proteins using a liposome-supplemented wheat cell-free translation system.	/pubmed/21481249	Nozawa A, Ogasawara T, Matsunaga S, Iwasaki T, Sawasaki T, Endo Y.	BMC Biotechnol. 2011 Apr 11;11:35. doi: 10.1186/1472-6750-11-35.	BMC Biotechnol. 2011	PubMed	citation	PMID:21481249 | PMCID:PMC3090341	pubmed	21481249	create date:2011/04/13 | first author:Nozawa A
An economical method for producing stable-isotope labeled proteins by the E. coli cell-free system.	/pubmed/21052777	Yokoyama J, Matsuda T, Koshiba S, Kigawa T.	J Biomol NMR. 2010 Dec;48(4):193-201. doi: 10.1007/s10858-010-9455-3. Epub 2010 Nov 4.	J Biomol NMR. 2010	PubMed	citation	PMID:21052777	pubmed	21052777	create date:2010/11/06 | first author:Yokoyama J
YaeJ is a novel ribosome-associated protein in Escherichia coli that can hydrolyze peptidyl-tRNA on stalled ribosomes.	/pubmed/21051357	Handa Y, Inaho N, Nameki N.	Nucleic Acids Res. 2011 Mar;39(5):1739-48. doi: 10.1093/nar/gkq1097. Epub 2010 Nov 3.	Nucleic Acids Res. 2011	PubMed	citation	PMID:21051357 | PMCID:PMC3061065	pubmed	21051357	create date:2010/11/06 | first author:Handa Y
Efficient production and purification of functional bacteriorhodopsin with a wheat-germ cell-free system and a combination of Fos-choline and CHAPS detergents.	/pubmed/20807510	Genji T, Nozawa A, Tozawa Y.	Biochem Biophys Res Commun. 2010 Oct 1;400(4):638-42. doi: 10.1016/j.bbrc.2010.08.119. Epub 2010 Aug 31.	Biochem Biophys Res Commun. 2010	PubMed	citation	PMID:20807510	pubmed	20807510	create date:2010/09/03 | first author:Genji T
Biotinylated-sortase self-cleavage purification (BISOP) method for cell-free produced proteins.	/pubmed/20525307	Matsunaga S, Matsuoka K, Shimizu K, Endo Y, Sawasaki T.	BMC Biotechnol. 2010 Jun 4;10:42. doi: 10.1186/1472-6750-10-42.	BMC Biotechnol. 2010	PubMed	citation	PMID:20525307 | PMCID:PMC2901362	pubmed	20525307	create date:2010/06/08 | first author:Matsunaga S
N-terminally truncated GADD34 proteins are convenient translation enhancers in a human cell-derived in vitro protein synthesis system.	/pubmed/20349333	Mikami S, Kobayashi T, Machida K, Masutani M, Yokoyama S, Imataka H.	Biotechnol Lett. 2010 Jul;32(7):897-902. doi: 10.1007/s10529-010-0251-7. Epub 2010 Mar 28.	Biotechnol Lett. 2010	PubMed	citation	PMID:20349333	pubmed	20349333	create date:2010/03/30 | first author:Mikami S
Control of translational initiation in the wheat-embryo cell-free protein expression system for producing homogenous products.	/pubmed/20304073	Ohta T, Matsuoka H, Nomura Y, Tozawa Y.	Protein Expr Purif. 2010 Sep;73(1):15-22. doi: 10.1016/j.pep.2010.03.011. Epub 2010 Mar 19.	Protein Expr Purif. 2010	PubMed	citation	PMID:20304073	pubmed	20304073	create date:2010/03/23 | first author:Ohta T
Expression of mammalian membrane proteins in mammalian cells using Semliki Forest virus vectors.	/pubmed/20099145	Lundstrom K.	Methods Mol Biol. 2010;601:149-63. doi: 10.1007/978-1-60761-344-2_10.	Methods Mol Biol. 2010	PubMed	citation	PMID:20099145	pubmed	20099145	create date:2010/01/26 | first author:Lundstrom K
Wheat germ cell-free technology for accelerating the malaria vaccine research.	/pubmed/23480436	Takeo S, Arumugam TU, Torii M, Tsuboi T.	Expert Opin Drug Discov. 2009 Nov;4(11):1191-9. doi: 10.1517/17460440903369813.	Expert Opin Drug Discov. 2009	PubMed	citation	PMID:23480436	pubmed	23480436	create date:2009/11/01 | first author:Takeo S
Charged liposome affects the translation and folding steps of in vitro expression of green fluorescent protein.	/pubmed/19804874	Umakoshi H, Suga K, Bui HT, Nishida M, Shimanouchi T, Kuboi R.	J Biosci Bioeng. 2009 Nov;108(5):450-4. doi: 10.1016/j.jbiosc.2009.05.012.	J Biosci Bioeng. 2009	PubMed	citation	PMID:19804874	pubmed	19804874	create date:2009/10/07 | first author:Umakoshi H
Automated system for high-throughput protein production using the dialysis cell-free method.	/pubmed/19664715	Aoki M, Matsuda T, Tomo Y, Miyata Y, Inoue M, Kigawa T, Yokoyama S.	Protein Expr Purif. 2009 Dec;68(2):128-36. doi: 10.1016/j.pep.2009.07.017. Epub 2009 Aug 5.	Protein Expr Purif. 2009	PubMed	citation	PMID:19664715	pubmed	19664715	create date:2009/08/12 | first author:Aoki M
A completely in vitro system for obtaining scFv using mRNA display, PCR, direct sequencing, and wheat embryo cell-free translation.	/pubmed/19308326	Shibui T, Kobayashi T, Kanatani K.	Biotechnol Lett. 2009 Jul;31(7):1103-10. doi: 10.1007/s10529-009-9972-x. Epub 2009 Mar 25.	Biotechnol Lett. 2009	PubMed	citation	PMID:19308326	pubmed	19308326	create date:2009/03/25 | first author:Shibui T
A robust two-step PCR method of template DNA production for high-throughput cell-free protein synthesis.	/pubmed/18167031	Yabuki T, Motoda Y, Hanada K, Nunokawa E, Saito M, Seki E, Inoue M, Kigawa T, Yokoyama S.	J Struct Funct Genomics. 2007 Dec;8(4):173-91. doi: 10.1007/s10969-007-9038-z. Epub 2008 Jan 1.	J Struct Funct Genomics. 2007	PubMed	citation	PMID:18167031	pubmed	18167031	create date:2008/01/02 | first author:Yabuki T
Chapter 2. Development of key technologies for high-throughput cell-free protein production with the extract from wheat embryos.	/pubmed/20731989	Takai K, Sawasaki T, Endo Y.	Adv Protein Chem Struct Biol. 2008;75:53-84. doi: 10.1016/S0065-3233(07)75002-7. Epub 2009 Feb 26. Review.	Adv Protein Chem Struct Biol. 2008	PubMed	citation	PMID:20731989	pubmed	20731989	create date:2008/01/01 | first author:Takai K
Improving cell-free protein synthesis for stable-isotope labeling.	/pubmed/17237976	Matsuda T, Koshiba S, Tochio N, Seki E, Iwasaki N, Yabuki T, Inoue M, Yokoyama S, Kigawa T.	J Biomol NMR. 2007 Mar;37(3):225-9. Epub 2007 Jan 20.	J Biomol NMR. 2007	PubMed	citation	PMID:17237976	pubmed	17237976	create date:2007/01/24 | first author:Matsuda T
Cell-free synthesis of zinc-binding proteins.	/pubmed/17146616	Matsuda T, Kigawa T, Koshiba S, Inoue M, Aoki M, Yamasaki K, Seki M, Shinozaki K, Yokoyama S.	J Struct Funct Genomics. 2006 Jun;7(2):93-100. Epub 2006 Dec 5.	J Struct Funct Genomics. 2006	PubMed	citation	PMID:17146616	pubmed	17146616	create date:2006/12/06 | first author:Matsuda T
Engineering aromatic L-amino acid transaminase for the asymmetric synthesis of constrained analogs of L-phenylalanine.	/pubmed/16673402	Cho BK, Seo JH, Kang TJ, Kim J, Park HY, Lee BS, Kim BG.	Biotechnol Bioeng. 2006 Aug 5;94(5):842-50.	Biotechnol Bioeng. 2006	PubMed	citation	PMID:16673402	pubmed	16673402	create date:2006/05/05 | first author:Cho BK
Cell-free translation system from Drosophila S2 cells that recapitulates RNAi.	/pubmed/16579973	Wakiyama M, Kaitsu Y, Yokoyama S.	Biochem Biophys Res Commun. 2006 May 19;343(4):1067-71. Epub 2006 Mar 23.	Biochem Biophys Res Commun. 2006	PubMed	citation	PMID:16579973	pubmed	16579973	create date:2006/04/04 | first author:Wakiyama M
Expression of G protein coupled receptors in a cell-free translational system using detergents and thioredoxin-fusion vectors.	/pubmed/15802218	Ishihara G, Goto M, Saeki M, Ito K, Hori T, Kigawa T, Shirouzu M, Yokoyama S.	Protein Expr Purif. 2005 May;41(1):27-37.	Protein Expr Purif. 2005	PubMed	citation	PMID:15802218	pubmed	15802218	create date:2005/04/02 | first author:Ishihara G
Characterization of a cloned temperature-sensitive construct of the diphtheria toxin A domain.	/pubmed/15709768	Lee JW, Cho E, Aghaian E, Aghaian E, Der J, Wisnieski BJ.	Biochemistry. 2005 Feb 22;44(7):2555-65.	Biochemistry. 2005	PubMed	citation	PMID:15709768	pubmed	15709768	create date:2005/02/16 | first author:Lee JW
Preparation of Escherichia coli cell extract for highly productive cell-free protein expression.	/pubmed/15263844	Kigawa T, Yabuki T, Matsuda N, Matsuda T, Nakajima R, Tanaka A, Yokoyama S.	J Struct Funct Genomics. 2004;5(1-2):63-8.	J Struct Funct Genomics. 2004	PubMed	citation	PMID:15263844	pubmed	15263844	create date:2004/07/21 | first author:Kigawa T
Protein signal assignments using specific labeling and cell-free synthesis.	/pubmed/14752257	Shi J, Pelton JG, Cho HS, Wemmer DE.	J Biomol NMR. 2004 Mar;28(3):235-47.	J Biomol NMR. 2004	PubMed	citation	PMID:14752257	pubmed	14752257	create date:2004/01/31 | first author:Shi J
Selenomethionine incorporation into a protein by cell-free synthesis.	/pubmed/12836672	Kigawa T, Yamaguchi-Nunokawa E, Kodama K, Matsuda T, Yabuki T, Matsuda N, Ishitani R, Nureki O, Yokoyama S.	J Struct Funct Genomics. 2002;2(1):29-35.	J Struct Funct Genomics. 2002	PubMed	citation	PMID:12836672	pubmed	12836672	create date:2003/07/03 | first author:Kigawa T
Protein expression systems for structural genomics and proteomics.	/pubmed/12547425	Yokoyama S.	Curr Opin Chem Biol. 2003 Feb;7(1):39-43. Review.	Curr Opin Chem Biol. 2003	PubMed	citation	PMID:12547425	pubmed	12547425	create date:2003/01/28 | first author:Yokoyama S
Identification and characterization of a novel cancer/testis antigen gene CAGE-1.	/pubmed/12531476	Park S, Lim Y, Lee D, Cho B, Bang YJ, Sung S, Kim HY, Kim DK, Lee YS, Song Y, Jeoung DI.	Biochim Biophys Acta. 2003 Jan 27;1625(2):173-82.	Biochim Biophys Acta. 2003	PubMed	citation	PMID:12531476	pubmed	12531476	create date:2003/01/18 | first author:Park S
An engineered Escherichia coli tyrosyl-tRNA synthetase for site-specific incorporation of an unnatural amino acid into proteins in eukaryotic translation and its application in a wheat germ cell-free system.	/pubmed/12097643	Kiga D, Sakamoto K, Kodama K, Kigawa T, Matsuda T, Yabuki T, Shirouzu M, Harada Y, Nakayama H, Takio K, Hasegawa Y, Endo Y, Hirao I, Yokoyama S.	Proc Natl Acad Sci U S A. 2002 Jul 23;99(15):9715-20. Epub 2002 Jul 3.	Proc Natl Acad Sci U S A. 2002	PubMed	citation	PMID:12097643 | PMCID:PMC124990	pubmed	12097643	create date:2002/07/05 | first author:Kiga D
[Highly efficient cell-free protein synthesis system prepared from wheat embryos].	/pubmed/12030037	Endo Y, Sawasaki T.	Seikagaku. 2002 Apr;74(4):326-30. Review. Japanese. No abstract available.	Seikagaku. 2002	PubMed	citation	PMID:12030037	pubmed	12030037	create date:2002/05/28 | first author:Endo Y
An inhibitory factor for cell-free protein synthesis from Salmonella enteritidis exhibits cytopathic activity against Chinese hamster ovary cells.	/pubmed/11747376	Iwamaru Y, Miyake M, Arii J, Tanabe Y, Noda M.	Microb Pathog. 2001 Dec;31(6):283-93.	Microb Pathog. 2001	PubMed	citation	PMID:11747376	pubmed	11747376	create date:2001/12/19 | first author:Iwamaru Y
Construction and characterization of DNA vaccines encoding the single-chain variable fragment of the anti-idiotype antibody 1A7 mimicking the tumor-associated antigen disialoganglioside GD2.	/pubmed/11129285	Zeytin HE, Tripathi PK, Bhattacharya-Chatterjee M, Foon KA, Chatterjee SK.	Cancer Gene Ther. 2000 Nov;7(11):1426-36.	Cancer Gene Ther. 2000	PubMed	citation	PMID:11129285	pubmed	11129285	create date:2000/12/29 | first author:Zeytin HE
High level antibody response to retrovirus-associated but not to melanocyte lineage-specific antigens in mice protected against B16 melanoma.	/pubmed/10449616	Sfondrini L, Morelli D, Bodini A, Colnaghi MI, M√©nard S, Balsari A.	Int J Cancer. 1999 Sep 24;83(1):107-12.	Int J Cancer. 1999	PubMed	citation	PMID:10449616	pubmed	10449616	create date:1999/08/17 | first author:Sfondrini L
Npw38, a novel nuclear protein possessing a WW domain capable of activating basal transcription.	/pubmed/10198427	Komuro A, Saeki M, Kato S.	Nucleic Acids Res. 1999 May 1;27(9):1957-65.	Nucleic Acids Res. 1999	PubMed	citation	PMID:10198427 | PMCID:PMC148407	pubmed	10198427	create date:1999/04/13 | first author:Komuro A
Carboxy-terminal processing of the urokinase receptor: implications for substrate recognition and glycosylphosphatidylinositol anchor addition.	/pubmed/9893995	Aceto J, Kieber-Emmons T, Cines DB.	Biochemistry. 1999 Jan 19;38(3):992-1001.	Biochemistry. 1999	PubMed	citation	PMID:9893995	pubmed	9893995	create date:1999/01/20 | first author:Aceto J
Binding characteristics of antibodies to the TSH receptor.	/pubmed/9584838	Oda Y, Sanders J, Roberts S, Maruyama M, Kato R, Perez M, Petersen VB, Wedlock N, Furmaniak J, Rees Smith B.	J Mol Endocrinol. 1998 Apr;20(2):233-44.	J Mol Endocrinol. 1998	PubMed	citation	PMID:9584838	pubmed	9584838	create date:1998/05/19 | first author:Oda Y
Characterization of multiple transcripts of the hamster dolichol-P-dependent N-acetylglucosamine-1-P transferase suggests functionally complex expression.	/pubmed/9562246	Huang GT, Lennon K, Kukuruzinska MA.	Mol Cell Biochem. 1998 Apr;181(1-2):97-106.	Mol Cell Biochem. 1998	PubMed	citation	PMID:9562246	pubmed	9562246	create date:1998/04/30 | first author:Huang GT
Thyrotropin (TSH) receptor autoantibodies do not appear to bind to the TSH receptor produced in an in vitro transcription/translation system.	/pubmed/9100609	Prentice L, Sanders JF, Perez M, Kato R, Sawicka J, Oda Y, Jaskolski D, Furmaniak J, Smith BR.	J Clin Endocrinol Metab. 1997 Apr;82(4):1288-92.	J Clin Endocrinol Metab. 1997	PubMed	citation	PMID:9100609	pubmed	9100609	create date:1997/04/01 | first author:Prentice L
Structural requirements for intracellular transport of pulmonary surfactant protein B (SP-B).	/pubmed/8703986	Lin S, Phillips KS, Wilder MR, Weaver TE.	Biochim Biophys Acta. 1996 Jul 24;1312(3):177-85.	Biochim Biophys Acta. 1996	PubMed	citation	PMID:8703986	pubmed	8703986	create date:1996/07/24 | first author:Lin S
Structure of the bradykinin B2 receptors' amino terminus.	/pubmed/8652530	AbdAlla S, Godovac-Zimmermann J, Braun A, Roscher AA, M√ºller-Esterl W, Quitterer U.	Biochemistry. 1996 Jun 11;35(23):7514-9.	Biochemistry. 1996	PubMed	citation	PMID:8652530	pubmed	8652530	create date:1996/06/11 | first author:AbdAlla S
Characterization of 3'-azido-3'-deoxythymidine inhibition of ricin and Pseudomonas exotoxin A toxicity in CHO and Vero cells.	/pubmed/8188764	Wellner RB, Pless DD, Thompson WL.	J Cell Physiol. 1994 Jun;159(3):495-505.	J Cell Physiol. 1994	PubMed	citation	PMID:8188764	pubmed	8188764	create date:1994/06/01 | first author:Wellner RB
Cloning and sequencing of the genes encoding Escherichia coli cytolethal distending toxin.	/pubmed/8262635	Scott DA, Kaper JB.	Infect Immun. 1994 Jan;62(1):244-51.	Infect Immun. 1994	PubMed	citation	PMID:8262635 | PMCID:PMC186093	pubmed	8262635	create date:1994/01/01 | first author:Scott DA
2,4-Dichlorophenoxyacetic acid action on in vitro protein synthesis and its relation to polyamines.	/pubmed/1425363	Rivarola V, Mori G, Balegno H.	Drug Chem Toxicol. 1992;15(3):245-57.	Drug Chem Toxicol. 1992	PubMed	citation	PMID:1425363	pubmed	1425363	create date:1992/01/01 | first author:Rivarola V
Selectivity at the cleavage/attachment site of phosphatidylinositol-glycan anchored membrane proteins is enzymatically determined.	/pubmed/1700420	Micanovic R, Kodukula K, Gerber LD, Udenfriend S.	Proc Natl Acad Sci U S A. 1990 Oct;87(20):7939-43.	Proc Natl Acad Sci U S A. 1990	PubMed	citation	PMID:1700420 | PMCID:PMC54867	pubmed	1700420	create date:1990/10/01 | first author:Micanovic R
Isolation and characterization of Chinese hamster ovary cell mutants defective in assembly of peroxisomes.	/pubmed/1689731	Tsukamoto T, Yokota S, Fujiki Y.	J Cell Biol. 1990 Mar;110(3):651-60.	J Cell Biol. 1990	PubMed	citation	PMID:1689731 | PMCID:PMC2116037	pubmed	1689731	create date:1990/03/01 | first author:Tsukamoto T
Inhibition of protein synthesis in vesicular stomatitis virus infected Chinese hamster ovary cells: role of virus mRNA-ribonucleoprotein particle.	/pubmed/6089870	Rosen CA, Siekierka J, Ennis HL, Cohen PS.	Biochemistry. 1984 May 22;23(11):2407-11.	Biochemistry. 1984	PubMed	citation	PMID:6089870	pubmed	6089870	create date:1984/05/22 | first author:Rosen CA
Differential induction by cadmium of a low-complexity ribonucleic acid class in cadmium-resistant and cadmium-sensitive mammalian cells.	/pubmed/6170314	Griffith JK, Enger MD, Hildebrand CE, Walters RA.	Biochemistry. 1981 Aug 4;20(16):4755-61.	Biochemistry. 1981	PubMed	citation	PMID:6170314	pubmed	6170314	create date:1981/08/04 | first author:Griffith JK
Cycloheximide resistance in Chinese hamster cells. III. Characterization of cell-free protein synthesis by polysomes.	/pubmed/1196299	P√∂che H, Junghahn I, Geissler E, Bielka H.	Mol Gen Genet. 1975;138(2):173-7.	Mol Gen Genet. 1975	PubMed	citation	PMID:1196299	pubmed	1196299	create date:1975/01/01 | first author:P√∂che H

## Sheet: E. coli
(“cell free protein synthesis” OR “in vitro transcription translation” OR “in vitro protein synthesis” OR “cell free protein expression” OR “tx tl” OR “cell-free translation”) AND “E. coli"
Title	URL	Description	Details	ShortDetails	Resource	Type	Identifiers	Db	EntrezUID	Properties
Cell-Free Protein Synthesis Using S30 Extracts from Escherichia coli RFzero Strains for Efficient Incorporation of Non-Natural Amino Acids into Proteins.	/pubmed/30678326	Adachi J, Katsura K, Seki E, Takemoto C, Shirouzu M, Terada T, Mukai T, Sakamoto K, Yokoyama S.	Int J Mol Sci. 2019 Jan 24;20(3). pii: E492. doi: 10.3390/ijms20030492.	Int J Mol Sci. 2019	PubMed	citation	PMID:30678326	pubmed	30678326	create date:2019/01/27 | first author:Adachi J
Modelling cell-free RNA and protein synthesis with minimal systems.	/pubmed/30625117	Doerr A, de Reus E, van Nies P, van der Haar M, Wei K, Kattan J, Wahl A, Danelon C.	Phys Biol. 2019 Jan 9;16(2):025001. doi: 10.1088/1478-3975/aaf33d.	Phys Biol. 2019	PubMed	citation	PMID:30625117	pubmed	30625117	create date:2019/01/10 | first author:Doerr A
Cascading Amplification of Immunoassay Signal by Cell-Free Expression of Firefly Luciferase from Detection Antibody-Conjugated DNA in an Escherichia coli Extract.	/pubmed/30582797	Byun JY, Lee KH, Shin YB, Kim DM.	ACS Sens. 2019 Jan 25;4(1):93-99. doi: 10.1021/acssensors.8b00949. Epub 2018 Dec 24.	ACS Sens. 2019	PubMed	citation	PMID:30582797	pubmed	30582797	create date:2018/12/26 | first author:Byun JY
Cell-free supplement mixtures: Elucidating the history and biochemical utility of additives used to support in vitro protein synthesis in E. coli extract.	/pubmed/30572024	Dopp BJL, Tamiev DD, Reuel NF.	Biotechnol Adv. 2019 Jan - Feb;37(1):246-258. doi: 10.1016/j.biotechadv.2018.12.006. Epub 2018 Dec 17. Review.	Biotechnol Adv. 2019	PubMed	citation	PMID:30572024	pubmed	30572024	create date:2018/12/21 | first author:Dopp BJL
Establishing a High-Yielding Cell-Free Protein Synthesis Platform Derived from Vibrio natriegens.	/pubmed/30107122	Des Soye BJ, Davidson SR, Weinstock MT, Gibson DG, Jewett MC.	ACS Synth Biol. 2018 Sep 21;7(9):2245-2255. doi: 10.1021/acssynbio.8b00252. Epub 2018 Sep 6.	ACS Synth Biol. 2018	PubMed	citation	PMID:30107122	pubmed	30107122	create date:2018/08/15 | first author:Des Soye BJ
Endotoxin-Free E. coli-Based Cell-Free Protein Synthesis: Pre-Expression Endotoxin Removal Approaches for on-Demand Cancer Therapeutic Production.	/pubmed/30024107	Wilding KM, Hunt JP, Wilkerson JW, Funk PJ, Swensen RL, Carver WC, Christian ML, Bundy BC.	Biotechnol J. 2018 Jul 19. doi: 10.1002/biot.201800271. [Epub ahead of print]	Biotechnol J. 2018	PubMed	citation	PMID:30024107	pubmed	30024107	create date:2018/07/20 | first author:Wilding KM
Sequence Specific Modeling of E. coli Cell-Free Protein Synthesis.	/pubmed/29944340	Vilkhovoy M, Horvath N, Shih CH, Wayman JA, Calhoun K, Swartz J, Varner JD.	ACS Synth Biol. 2018 Aug 17;7(8):1844-1857. doi: 10.1021/acssynbio.7b00465. Epub 2018 Jul 16.	ACS Synth Biol. 2018	PubMed	citation	PMID:29944340	pubmed	29944340	create date:2018/06/27 | first author:Vilkhovoy M
Oligonucleotide-mediated tRNA sequestration enables one-pot sense codon reassignment in vitro.	/pubmed/29846683	Cui Z, Wu Y, Mureev S, Alexandrov K.	Nucleic Acids Res. 2018 Jul 6;46(12):6387-6400. doi: 10.1093/nar/gky365.	Nucleic Acids Res. 2018	PubMed	citation	PMID:29846683 | PMCID:PMC6158751	pubmed	29846683	create date:2018/05/31 | first author:Cui Z
Synthetic Biology with an All E. coli TXTL System: Quantitative Characterization of Regulatory Elements and Gene Circuits.	/pubmed/29754223	Marshall R, Noireaux V.	Methods Mol Biol. 2018;1772:61-93. doi: 10.1007/978-1-4939-7795-6_4.	Methods Mol Biol. 2018	PubMed	citation	PMID:29754223	pubmed	29754223	create date:2018/05/14 | first author:Marshall R
Functional Characterization of the C-Terminus of YhaV in the Escherichia coli PrlF-YhaV Toxin-Antitoxin System.	/pubmed/29642286	Choi W, Yoon MH, Park JH.	J Microbiol Biotechnol. 2018 Jun 28;28(6):987-996. doi: 10.4014/jmb.1803.03010.	J Microbiol Biotechnol. 2018	PubMed	citation	PMID:29642286	pubmed	29642286	create date:2018/04/12 | first author:Choi W
Cell-free protein synthesis from genomically recoded bacteria enables multisite incorporation of noncanonical amino acids.	/pubmed/29572528	Martin RW, Des Soye BJ, Kwon YC, Kay J, Davis RG, Thomas PM, Majewska NI, Chen CX, Marcum RD, Weiss MG, Stoddart AE, Amiram M, Ranji Charna AK, Patel JR, Isaacs FJ, Kelleher NL, Hong SH, Jewett MC.	Nat Commun. 2018 Mar 23;9(1):1203. doi: 10.1038/s41467-018-03469-5.	Nat Commun. 2018	PubMed	citation	PMID:29572528 | PMCID:PMC5865108	pubmed	29572528	create date:2018/03/25 | first author:Martin RW
An Integrated Cell-Free Assay to Study Translation Regulation by Small Bacterial Noncoding RNAs.	/pubmed/29484594	Michel E, Duss O, Allain FH.	Methods Mol Biol. 2018;1737:177-195. doi: 10.1007/978-1-4939-7634-8_11.	Methods Mol Biol. 2018	PubMed	citation	PMID:29484594	pubmed	29484594	create date:2018/02/28 | first author:Michel E
Optimization of ClpXP activity and protein synthesis in an E. coli extract-based cell-free expression system.	/pubmed/29472573	Shi X, Wu T, M Cole C, K Devaraj N, Joseph S.	Sci Rep. 2018 Feb 22;8(1):3488. doi: 10.1038/s41598-018-21739-6.	Sci Rep. 2018	PubMed	citation	PMID:29472573 | PMCID:PMC5823941	pubmed	29472573	create date:2018/02/24 | first author:Shi X
Cell-Free Protein Synthesis for Multiple Site-Specific Incorporation of Noncanonical Amino Acids Using Cell Extracts from RF-1 Deletion E. coli Strains.	/pubmed/29404990	Seki E, Yanagisawa T, Yokoyama S.	Methods Mol Biol. 2018;1728:49-65. doi: 10.1007/978-1-4939-7574-7_3.	Methods Mol Biol. 2018	PubMed	citation	PMID:29404990	pubmed	29404990	create date:2018/02/07 | first author:Seki E
Cell-free protein synthesis from non-growing, stressed Escherichia coli.	/pubmed/29184159	Failmezger J, Rauter M, Nitschel R, Kraml M, Siemann-Herzberg M.	Sci Rep. 2017 Nov 28;7(1):16524. doi: 10.1038/s41598-017-16767-7.	Sci Rep. 2017	PubMed	citation	PMID:29184159 | PMCID:PMC5705671	pubmed	29184159	create date:2017/12/01 | first author:Failmezger J
Intrinsic Ribosome Destabilization Underlies Translation and Provides an Organism with a Strategy of Environmental Sensing.	/pubmed/29100053	Chadani Y, Niwa T, Izumi T, Sugata N, Nagao A, Suzuki T, Chiba S, Ito K, Taguchi H.	Mol Cell. 2017 Nov 2;68(3):528-539.e5. doi: 10.1016/j.molcel.2017.10.020.	Mol Cell. 2017	PubMed	citation	PMID:29100053	pubmed	29100053	create date:2017/11/04 | first author:Chadani Y
Functional Analysis of Membrane Proteins Produced by Cell-Free Translation.	/pubmed/29086309	Dondapati SK, WÃ¼stenhagen DA, Kubick S.	Methods Mol Biol. 2018;1685:171-186. doi: 10.1007/978-1-4939-7366-8_10. Erratum in: Methods Mol Biol. 2018;1685:E1.	Methods Mol Biol. 2018	PubMed	citation	PMID:29086309	pubmed	29086309	create date:2017/11/01 | first author:Dondapati SK
Ecobody technology: rapid monoclonal antibody screening method from single B cells using cell-free protein synthesis for antigen-binding fragment formation.	/pubmed/29070795	Ojima-Kato T, Nagai S, Nakano H.	Sci Rep. 2017 Oct 25;7(1):13979. doi: 10.1038/s41598-017-14277-0.	Sci Rep. 2017	PubMed	citation	PMID:29070795 | PMCID:PMC5656612	pubmed	29070795	create date:2017/10/27 | first author:Ojima-Kato T
Bacterial cell-free expression technology to inÂ vitro systems engineering and optimization.	/pubmed/29062966	Caschera F.	Synth Syst Biotechnol. 2017 Aug 7;2(2):97-104. doi: 10.1016/j.synbio.2017.07.004. eCollection 2017 Jun. Review.	Synth Syst Biotechnol. 2017	PubMed	citation	PMID:29062966 | PMCID:PMC5637228	pubmed	29062966	create date:2017/10/25 | first author:Caschera F
Circuitry linking the global Csr and Ïƒ(E)-dependent cell envelope stress response systems.	/pubmed/28924029	Yakhnin H, Aichele R, Ades SE, Romeo T, Babitzke P.	J Bacteriol. 2017 Sep 18. pii: JB.00484-17. doi: 10.1128/JB.00484-17. [Epub ahead of print]	J Bacteriol. 2017	PubMed	citation	PMID:28924029 | PMCID:PMC5686586	pubmed	28924029	create date:2017/09/20 | first author:Yakhnin H
Dissecting limiting factors of the Protein synthesis Using Recombinant Elements (PURE) system.	/pubmed/28702280	Li J, Zhang C, Huang P, Kuru E, Forster-Benson ETC, Li T, Church GM.	Translation (Austin). 2017 May 9;5(1):e1327006. doi: 10.1080/21690731.2017.1327006. eCollection 2017.	Translation (Austin). 2017	PubMed	citation	PMID:28702280 | PMCID:PMC5501384	pubmed	28702280	create date:2017/07/14 | first author:Li J
Efficient tRNA degradation and quantification in Escherichia coli cell extract using RNase-coated magnetic beads: A key step toward codon emancipation.	/pubmed/28593644	Salehi ASM, Smith MT, Schinn SM, Hunt JM, Muhlestein C, Diray-Arce J, Nielsen BL, Bundy BC.	Biotechnol Prog. 2017 Sep;33(5):1401-1407. doi: 10.1002/btpr.2511. Epub 2017 Jun 21.	Biotechnol Prog. 2017	PubMed	citation	PMID:28593644	pubmed	28593644	create date:2017/06/09 | first author:Salehi ASM
Characterisation of a cell-free synthesised G-protein coupled receptor.	/pubmed/28439124	Shilling PJ, Bumbak F, Scott DJ, Bathgate RAD, Gooley PR.	Sci Rep. 2017 Apr 24;7(1):1094. doi: 10.1038/s41598-017-01227-z.	Sci Rep. 2017	PubMed	citation	PMID:28439124 | PMCID:PMC5430785	pubmed	28439124	create date:2017/04/26 | first author:Shilling PJ
A re-evaluation of the final step of vanillin biosynthesis in the orchid Vanilla planifolia.	/pubmed/28411481	Yang H, Barros-Rios J, Kourteva G, Rao X, Chen F, Shen H, Liu C, Podstolski A, Belanger F, Havkin-Frenkel D, Dixon RA.	Phytochemistry. 2017 Jul;139:33-46. doi: 10.1016/j.phytochem.2017.04.003. Epub 2017 Apr 12.	Phytochemistry. 2017	PubMed	citation	PMID:28411481	pubmed	28411481	create date:2017/04/16 | first author:Yang H
Helix 69 of Escherichia coli 23S ribosomal RNA as a peptide nucleic acid target.	/pubmed/28396015	Kulik M, Markowska-Zagrajek A, Wojciechowska M, Grzela R, WituÅ‚a T, Trylska J.	Biochimie. 2017 Jul;138:32-42. doi: 10.1016/j.biochi.2017.04.001. Epub 2017 Apr 7.	Biochimie. 2017	PubMed	citation	PMID:28396015	pubmed	28396015	create date:2017/04/12 | first author:Kulik M
Cogenerating Synthetic Parts toward a Self-Replicating System.	/pubmed/28330337	Li J, Haas W, Jackson K, Kuru E, Jewett MC, Fan ZH, Gygi S, Church GM.	ACS Synth Biol. 2017 Jul 21;6(7):1327-1336. doi: 10.1021/acssynbio.6b00342. Epub 2017 Mar 29.	ACS Synth Biol. 2017	PubMed	citation	PMID:28330337	pubmed	28330337	create date:2017/03/24 | first author:Li J
Construction of an in Vitro Gene Screening System of the E. coli EmrE Transporter Using Liposome Display.	/pubmed/28193053	Uyeda A, Nakayama S, Kato Y, Watanabe H, Matsuura T.	Anal Chem. 2016 Dec 20;88(24):12028-12035. doi: 10.1021/acs.analchem.6b02308. Epub 2016 Dec 1.	Anal Chem. 2016	PubMed	citation	PMID:28193053	pubmed	28193053	create date:2017/02/15 | first author:Uyeda A
Expression regulation by a methyl-CpG binding domain in an E. coli based, cell-free TX-TL system.	/pubmed/28140372	Schenkelberger M, Shanak S, Finkler M, Worst EG, Noireaux V, Helms V, Ott A.	Phys Biol. 2017 Mar 1;14(2):026002. doi: 10.1088/1478-3975/aa5d37.	Phys Biol. 2017	PubMed	citation	PMID:28140372	pubmed	28140372	create date:2017/02/01 | first author:Schenkelberger M
Cell-Free Translation Is More Variable than Transcription.	/pubmed/28100049	Chizzolini F, Forlin M, Yeh MartÃ­n N, Berloffa G, Cecchi D, Mansy SS.	ACS Synth Biol. 2017 Apr 21;6(4):638-647. doi: 10.1021/acssynbio.6b00250. Epub 2017 Feb 2.	ACS Synth Biol. 2017	PubMed	citation	PMID:28100049	pubmed	28100049	create date:2017/01/20 | first author:Chizzolini F
N-terminal SKIK peptide tag markedly improves expression of difficult-to-express proteins in Escherichia coli and Saccharomyces cerevisiae.	/pubmed/28052816	Ojima-Kato T, Nagai S, Nakano H.	J Biosci Bioeng. 2017 May;123(5):540-546. doi: 10.1016/j.jbiosc.2016.12.004. Epub 2017 Jan 2.	J Biosci Bioeng. 2017	PubMed	citation	PMID:28052816	pubmed	28052816	create date:2017/01/06 | first author:Ojima-Kato T
ATP Recycling with Cell Lysate for Enzyme-Catalyzed Chemical Synthesis, Protein Expression and PCR.	/pubmed/27978706	Alissandratos A, Caron K, Loan TD, Hennessy JE, Easton CJ.	ACS Chem Biol. 2016 Dec 16;11(12):3289-3293. Epub 2016 Nov 10.	ACS Chem Biol. 2016	PubMed	citation	PMID:27978706	pubmed	27978706	create date:2016/12/17 | first author:Alissandratos A
In vitro membrane protein synthesis inside Sec translocon-reconstituted cell-sized liposomes.	/pubmed/27808179	Ohta N, Kato Y, Watanabe H, Mori H, Matsuura T.	Sci Rep. 2016 Nov 3;6:36466. doi: 10.1038/srep36466.	Sci Rep. 2016	PubMed	citation	PMID:27808179 | PMCID:PMC5093552	pubmed	27808179	create date:2016/11/04 | first author:Ohta N
Identification and reconstitution of the rubber biosynthetic machinery on rubber particles from Hevea brasiliensis.	/pubmed/27790974	Yamashita S, Yamaguchi H, Waki T, Aoki Y, Mizuno M, Yanbe F, Ishii T, Funaki A, Tozawa Y, Miyagi-Inoue Y, Fushihara K, Nakayama T, Takahashi S.	Elife. 2016 Oct 28;5. pii: e19022. doi: 10.7554/eLife.19022.	Elife. 2016	PubMed	citation	PMID:27790974 | PMCID:PMC5110245	pubmed	27790974	create date:2016/11/04 | first author:Yamashita S
The growing impact of lyophilized cell-free protein expression systems.	/pubmed/27791452	Hunt JP, Yang SO, Wilding KM, Bundy BC.	Bioengineered. 2017 Jul 4;8(4):325-330. doi: 10.1080/21655979.2016.1241925. Epub 2016 Oct 28. Review.	Bioengineered. 2017	PubMed	citation	PMID:27791452 | PMCID:PMC5553329	pubmed	27791452	create date:2016/10/30 | first author:Hunt JP
A Simple and Rapid Method for Preparing a Cell-Free Bacterial Lysate for Protein Synthesis.	/pubmed/27768741	Krinsky N, Kaduri M, Shainsky-Roitman J, Goldfeder M, Ivanir E, Benhar I, Shoham Y, Schroeder A.	PLoS One. 2016 Oct 21;11(10):e0165137. doi: 10.1371/journal.pone.0165137. eCollection 2016.	PLoS One. 2016	PubMed	citation	PMID:27768741 | PMCID:PMC5074584	pubmed	27768741	create date:2016/10/22 | first author:Krinsky N
EcoFlex: A Multifunctional MoClo Kit for E.Â coli Synthetic Biology.	/pubmed/27096716	Moore SJ, Lai HE, Kelwick RJ, Chee SM, Bell DJ, Polizzi KM, Freemont PS.	ACS Synth Biol. 2016 Oct 21;5(10):1059-1069. Epub 2016 May 2.	ACS Synth Biol. 2016	PubMed	citation	PMID:27096716	pubmed	27096716	create date:2016/10/22 | first author:Moore SJ
Reconstitution of Protein Translation of Mycobacterium Reveals Functional Conservation and Divergence with the Gram-Negative Bacterium Escherichia coli.	/pubmed/27564552	Srivastava A, Asahara H, Zhang M, Zhang W, Liu H, Cui S, Jin Q, Chong S.	PLoS One. 2016 Aug 26;11(8):e0162020. doi: 10.1371/journal.pone.0162020. eCollection 2016.	PLoS One. 2016	PubMed	citation	PMID:27564552 | PMCID:PMC5001721	pubmed	27564552	create date:2016/08/27 | first author:Srivastava A
Circuitry Linking the Catabolite Repression and Csr Global Regulatory Systems of Escherichia coli.	/pubmed/27551019	Pannuri A, Vakulskas CA, Zere T, McGibbon LC, Edwards AN, Georgellis D, Babitzke P, Romeo T.	J Bacteriol. 2016 Oct 7;198(21):3000-3015. Print 2016 Nov 1.	J Bacteriol. 2016	PubMed	citation	PMID:27551019 | PMCID:PMC5055604	pubmed	27551019	create date:2016/08/24 | first author:Pannuri A
Cell-free synthesis of functional phospholipase A1 from Serratia sp.	/pubmed/27478501	Lim HJ, Park YJ, Jang YJ, Choi JE, Oh JY, Park JH, Song JK, Kim DM.	Biotechnol Biofuels. 2016 Jul 29;9:159. doi: 10.1186/s13068-016-0563-5. eCollection 2016.	Biotechnol Biofuels. 2016	PubMed	citation	PMID:27478501 | PMCID:PMC4966862	pubmed	27478501	create date:2016/08/02 | first author:Lim HJ
Recombinant expression of the precursor of the hemorrhagic metalloproteinase HF3 and its non-catalytic domains using a cell-free synthesis system.	/pubmed/27209197	Menezes MC, Imbert L, Kitano ES, Vernet T, Serrano SM.	Amino Acids. 2016 Sep;48(9):2205-14. doi: 10.1007/s00726-016-2255-7. Epub 2016 May 21.	Amino Acids. 2016	PubMed	citation	PMID:27209197	pubmed	27209197	create date:2016/05/23 | first author:Menezes MC
GreA and GreB Enhance Expression of Escherichia coli RNA Polymerase Promoters in a Reconstituted Transcription-Translation System.	/pubmed/27186988	Maddalena LL, Niederholtmeyer H, Turtola M, Swank ZN, Belogurov GA, Maerkl SJ.	ACS Synth Biol. 2016 Sep 16;5(9):929-35. doi: 10.1021/acssynbio.6b00017. Epub 2016 May 19.	ACS Synth Biol. 2016	PubMed	citation	PMID:27186988	pubmed	27186988	create date:2016/05/18 | first author:Maddalena LL
Cell-Free Synthesis of Macromolecular Complexes.	/pubmed/27165320	Botte M, Deniaud A, Schaffitzel C.	Adv Exp Med Biol. 2016;896:79-95. doi: 10.1007/978-3-319-27216-0_6. Review.	Adv Exp Med Biol. 2016	PubMed	citation	PMID:27165320	pubmed	27165320	create date:2016/05/12 | first author:Botte M
Expression of moloney murine leukemia virus reverse transcriptase in a cell-free protein expression system.	/pubmed/27053084	Katano Y, Hisayoshi T, Kuze I, Okano H, Ito M, Nishigaki K, Takita T, Yasukawa K.	Biotechnol Lett. 2016 Jul;38(7):1203-11. doi: 10.1007/s10529-016-2097-0. Epub 2016 Apr 6.	Biotechnol Lett. 2016	PubMed	citation	PMID:27053084	pubmed	27053084	create date:2016/04/08 | first author:Katano Y
Cell-free synthesis of isotopically labelled peptide ligands for the functional characterization of G protein-coupled receptors.	/pubmed/27047736	Joedicke L, Trenker R, Langer JD, Michel H, Preu J.	FEBS Open Bio. 2015 Dec 29;6(1):90-102. doi: 10.1002/2211-5463.12008. eCollection 2016 Jan.	FEBS Open Bio. 2016	PubMed	citation	PMID:27047736 | PMCID:PMC4794788	pubmed	27047736	create date:2016/04/06 | first author:Joedicke L
Translational Inhibition of CTX-M Extended Spectrum Î²-Lactamase in Clinical Strains of Escherichia coli by Synthetic Antisense Oligonucleotides Partially Restores Sensitivity to Cefotaxime.	/pubmed/27047482	Readman JB, Dickson G, Coldham NG.	Front Microbiol. 2016 Mar 24;7:373. doi: 10.3389/fmicb.2016.00373. eCollection 2016.	Front Microbiol. 2016	PubMed	citation	PMID:27047482 | PMCID:PMC4805641	pubmed	27047482	create date:2016/04/06 | first author:Readman JB
AmyI-1-18, a cationic Î±-helical antimicrobial octadecapeptide derived from Î±-amylase in rice, inhibits the translation and folding processes in a protein synthesis system.	/pubmed/27038670	Taniguchi M, Ochiai A, Fukuda S, Sato T, Saitoh E, Kato T, Tanaka T.	J Biosci Bioeng. 2016 Oct;122(4):385-92. doi: 10.1016/j.jbiosc.2016.03.004. Epub 2016 Mar 30.	J Biosci Bioeng. 2016	PubMed	citation	PMID:27038670	pubmed	27038670	create date:2016/04/04 | first author:Taniguchi M
Suppression of the toxicity of Bac7 (1-35), a bovine peptide antibiotic, and its production in E. coli.	/pubmed/26936849	Ishida Y, Inouye M.	AMB Express. 2016 Mar;6(1):19. doi: 10.1186/s13568-016-0190-3. Epub 2016 Mar 2.	AMB Express. 2016	PubMed	citation	PMID:26936849 | PMCID:PMC4775720	pubmed	26936849	create date:2016/03/05 | first author:Ishida Y
Compartmentalization of an all-E. coli Cell-Free Expression System for the Construction of a Minimal Cell.	/pubmed/26934095	Caschera F, Noireaux V.	Artif Life. 2016 Spring;22(2):185-95. doi: 10.1162/ARTL_a_00198. Epub 2016 Mar 2.	Artif Life. 2016	PubMed	citation	PMID:26934095	pubmed	26934095	create date:2016/03/05 | first author:Caschera F
'Zipbody' leucine zipper-fused Fab in E. coli in vitro and in vivo expression systems.	/pubmed/26902097	Ojima-Kato T, Fukui K, Yamamoto H, Hashimura D, Miyake S, Hirakawa Y, Yamasaki T, Kojima T, Nakano H.	Protein Eng Des Sel. 2016 Apr;29(4):149-57. doi: 10.1093/protein/gzw001. Epub 2016 Feb 21.	Protein Eng Des Sel. 2016	PubMed	citation	PMID:26902097	pubmed	26902097	create date:2016/02/24 | first author:Ojima-Kato T
Rational optimization of amber suppressor tRNAs toward efficient incorporation of a non-natural amino acid into protein in a eukaryotic wheat germ extract.	/pubmed/26832824	Ogawa A, Namba Y, Gakumasawa M.	Org Biomol Chem. 2016 Mar 7;14(9):2671-8. doi: 10.1039/c5ob02533h.	Org Biomol Chem. 2016	PubMed	citation	PMID:26832824	pubmed	26832824	create date:2016/02/03 | first author:Ogawa A
The All E. coli TX-TL Toolbox 2.0: A Platform for Cell-Free Synthetic Biology.	/pubmed/26818434	Garamella J, Marshall R, Rustad M, Noireaux V.	ACS Synth Biol. 2016 Apr 15;5(4):344-55. doi: 10.1021/acssynbio.5b00296. Epub 2016 Feb 9.	ACS Synth Biol. 2016	PubMed	citation	PMID:26818434	pubmed	26818434	create date:2016/01/29 | first author:Garamella J
Preparation of Quenchbodies by protein transamination reaction.	/pubmed/26811222	Dong J, Jeong HJ, Ueda H.	J Biosci Bioeng. 2016 Jul;122(1):125-30. doi: 10.1016/j.jbiosc.2015.12.010. Epub 2016 Jan 19.	J Biosci Bioeng. 2016	PubMed	citation	PMID:26811222	pubmed	26811222	create date:2016/01/27 | first author:Dong J
Expression and purification of recombinant proteins in Escherichia coli tagged with the metal-binding protein CusF.	/pubmed/26805756	Cantu-Bustos JE, Vargas-Cortez T, Morones-Ramirez JR, Balderas-Renteria I, Galbraith DW, McEvoy MM, Zarate X.	Protein Expr Purif. 2016 May;121:61-5. doi: 10.1016/j.pep.2016.01.007. Epub 2016 Jan 12.	Protein Expr Purif. 2016	PubMed	citation	PMID:26805756	pubmed	26805756	create date:2016/01/26 | first author:Cantu-Bustos JE
Differential scanning calorimetry of whole Escherichia coli treated with the antimicrobial peptide MSI-78 indicate a multi-hit mechanism with ribosomes as a novel target.	/pubmed/26713257	Brannan AM, Whelan WA, Cole E, Booth V.	PeerJ. 2015 Dec 17;3:e1516. doi: 10.7717/peerj.1516. eCollection 2015.	PeerJ. 2015	PubMed	citation	PMID:26713257 | PMCID:PMC4690349	pubmed	26713257	create date:2015/12/30 | first author:Brannan AM
Escherichia coli cell-free protein synthesis and isotope labeling of mammalian proteins.	/pubmed/26577737	Terada T, Yokoyama S.	Methods Enzymol. 2015;565:311-45. doi: 10.1016/bs.mie.2015.08.035. Epub 2015 Sep 26.	Methods Enzymol. 2015	PubMed	citation	PMID:26577737	pubmed	26577737	create date:2015/11/19 | first author:Terada T
Pyrrhocoricin, a proline-rich antimicrobial peptide derived from insect, inhibits the translation process in the cell-free Escherichia coli protein synthesis system.	/pubmed/26472128	Taniguchi M, Ochiai A, Kondo H, Fukuda S, Ishiyama Y, Saitoh E, Kato T, Tanaka T.	J Biosci Bioeng. 2016 May;121(5):591-8. doi: 10.1016/j.jbiosc.2015.09.002. Epub 2015 Oct 23.	J Biosci Bioeng. 2016	PubMed	citation	PMID:26472128	pubmed	26472128	create date:2015/10/17 | first author:Taniguchi M
In vitro generation of rabbit anti-Listeria monocytogenes monoclonal antibody using single cell based RT-PCR linked cell-free expression systems.	/pubmed/26454028	Ojima-Kato T, Hashimura D, Kojima T, Minabe S, Nakano H.	J Immunol Methods. 2015 Dec;427:58-65. doi: 10.1016/j.jim.2015.10.001. Epub 2015 Oct 8.	J Immunol Methods. 2015	PubMed	citation	PMID:26454028	pubmed	26454028	create date:2015/10/11 | first author:Ojima-Kato T
Performance benchmarking of four cell-free protein expression systems.	/pubmed/26301602	Gagoski D, Polinkovsky ME, Mureev S, Kunert A, Johnston W, Gambin Y, Alexandrov K.	Biotechnol Bioeng. 2016 Feb;113(2):292-300. doi: 10.1002/bit.25814. Epub 2015 Oct 7.	Biotechnol Bioeng. 2016	PubMed	citation	PMID:26301602	pubmed	26301602	create date:2015/08/25 | first author:Gagoski D
Creating a completely "cell-free" system for protein synthesis.	/pubmed/26289032	Smith MT, Bennett AM, Hunt JM, Bundy BC.	Biotechnol Prog. 2015 Nov-Dec;31(6):1716-9. doi: 10.1002/btpr.2157. Epub 2015 Aug 28.	Biotechnol Prog. 2015	PubMed	citation	PMID:26289032	pubmed	26289032	create date:2015/08/21 | first author:Smith MT
Microscale Adaptation of In Vitro Transcription/Translation for High-Throughput Screening of Natural Product Extract Libraries.	/pubmed/26147927	Lowell AN, Santoro N, Swaney SM, McQuade TJ, Schultz PJ, Larsen MJ, Sherman DH.	Chem Biol Drug Des. 2015 Dec;86(6):1331-8. doi: 10.1111/cbdd.12614. Epub 2015 Jul 25.	Chem Biol Drug Des. 2015	PubMed	citation	PMID:26147927 | PMCID:PMC4888872	pubmed	26147927	create date:2015/07/07 | first author:Lowell AN
Implementing bacterial acid resistance into cell-free protein synthesis for buffer-free expression and screening of enzymes.	/pubmed/26059009	Kim HC, Kim KS, Kang TJ, Choi JH, Song JJ, Choi YH, Kim BG, Kim DM.	Biotechnol Bioeng. 2015 Dec;112(12):2630-5. doi: 10.1002/bit.25671. Epub 2015 Jul 14.	Biotechnol Bioeng. 2015	PubMed	citation	PMID:26059009	pubmed	26059009	create date:2015/06/11 | first author:Kim HC
Implications of macromolecular crowding and reducing conditions for in vitro ribosome construction.	/pubmed/25897121	Fritz BR, Jamil OK, Jewett MC.	Nucleic Acids Res. 2015 May 19;43(9):4774-84. doi: 10.1093/nar/gkv329. Epub 2015 Apr 20.	Nucleic Acids Res. 2015	PubMed	citation	PMID:25897121 | PMCID:PMC4482083	pubmed	25897121	create date:2015/04/22 | first author:Fritz BR
Expression platforms for producing eukaryotic proteins: a comparison of E. coli cell-based and wheat germ cell-free synthesis, affinity and solubility tags, and cloning strategies.	/pubmed/25854603	Aceti DJ, Bingman CA, Wrobel RL, Frederick RO, Makino S, Nichols KW, Sahu SC, Bergeman LF, Blommel PG, Cornilescu CC, Gromek KA, Seder KD, Hwang S, Primm JG, Sabat G, Vojtik FC, Volkman BF, Zolnai Z, Phillips GN Jr, Markley JL, Fox BG.	J Struct Funct Genomics. 2015 Jun;16(2):67-80. doi: 10.1007/s10969-015-9198-1. Epub 2015 Apr 9.	J Struct Funct Genomics. 2015	PubMed	citation	PMID:25854603 | PMCID:PMC4430420	pubmed	25854603	create date:2015/04/10 | first author:Aceti DJ
Semisynthetic tRNA complement mediates in vitro protein synthesis.	/pubmed/25822136	Cui Z, Stein V, Tnimov Z, Mureev S, Alexandrov K.	J Am Chem Soc. 2015 Apr 8;137(13):4404-13. doi: 10.1021/ja5131963. Epub 2015 Mar 30.	J Am Chem Soc. 2015	PubMed	citation	PMID:25822136	pubmed	25822136	create date:2015/03/31 | first author:Cui Z
Improving cell-free protein synthesis through genome engineering of Escherichia coli lacking release factor 1.	/pubmed/25737329	Hong SH, Kwon YC, Martin RW, Des Soye BJ, de Paz AM, Swonger KN, Ntai I, Kelleher NL, Jewett MC.	Chembiochem. 2015 Mar 23;16(5):844-53. doi: 10.1002/cbic.201402708. Epub 2015 Mar 3.	Chembiochem. 2015	PubMed	citation	PMID:25737329 | PMCID:PMC4418657	pubmed	25737329	create date:2015/03/05 | first author:Hong SH
A simple real-time assay for in vitro translation.	/pubmed/25525154	Capece MC, Kornberg GL, Petrov A, Puglisi JD.	RNA. 2015 Feb;21(2):296-305. doi: 10.1261/rna.047159.114. Epub 2014 Dec 18.	RNA. 2015	PubMed	citation	PMID:25525154 | PMCID:PMC4338355	pubmed	25525154	create date:2014/12/20 | first author:Capece MC
A cost-effective polyphosphate-based metabolism fuels an all E. coli cell-free expression system.	/pubmed/25446973	Caschera F, Noireaux V.	Metab Eng. 2015 Jan;27:29-37. doi: 10.1016/j.ymben.2014.10.007. Epub 2014 Oct 31.	Metab Eng. 2015	PubMed	citation	PMID:25446973	pubmed	25446973	create date:2014/12/03 | first author:Caschera F
Overview of cell-free protein synthesis: historic landmarks, commercial systems, and expanding applications.	/pubmed/25271714	Chong S.	Curr Protoc Mol Biol. 2014 Oct 1;108:16.30.1-11. doi: 10.1002/0471142727.mb1630s108.	Curr Protoc Mol Biol. 2014	PubMed	citation	PMID:25271714 | PMCID:PMC4211078	pubmed	25271714	create date:2014/10/02 | first author:Chong S
Use of humanised rat basophilic leukaemia cell line RS-ATL8 for the assessment of allergenicity of Schistosoma mansoni proteins.	/pubmed/25254513	Wan D, Ludolf F, Alanine DG, Stretton O, Ali Ali E, Al-Barwary N, Wang X, Doenhoff MJ, Mari A, Fitzsimmons CM, Dunne DW, Nakamura R, Oliveira GC, Alcocer MJ, Falcone FH.	PLoS Negl Trop Dis. 2014 Sep 25;8(9):e3124. doi: 10.1371/journal.pntd.0003124. eCollection 2014 Sep.	PLoS Negl Trop Dis. 2014	PubMed	citation	PMID:25254513 | PMCID:PMC4177753	pubmed	25254513	create date:2014/09/26 | first author:Wan D
The cost-efficiency realization in the Escherichia coli-based cell-free protein synthesis systems.	/pubmed/25185501	Lian Q, Cao H, Wang F.	Appl Biochem Biotechnol. 2014 Dec;174(7):2351-67. doi: 10.1007/s12010-014-1143-4. Epub 2014 Sep 4. Review.	Appl Biochem Biotechnol. 2014	PubMed	citation	PMID:25185501	pubmed	25185501	create date:2014/09/05 | first author:Lian Q
Development of a full-length human protein production pipeline.	/pubmed/24806540	Saul J, Petritis B, Sau S, Rauf F, Gaskin M, Ober-Reynolds B, Mineyev I, Magee M, Chaput J, Qiu J, LaBaer J.	Protein Sci. 2014 Aug;23(8):1123-35. doi: 10.1002/pro.2484. Epub 2014 Jun 2.	Protein Sci. 2014	PubMed	citation	PMID:24806540 | PMCID:PMC4116660	pubmed	24806540	create date:2014/05/09 | first author:Saul J
Ultra Q-bodies: quench-based antibody probes that utilize dye-dye interactions with enhanced antigen-dependent fluorescence.	/pubmed/24721819	Abe R, Jeong HJ, Arakawa D, Dong J, Ohashi H, Kaigome R, Saiki F, Yamane K, Takagi H, Ueda H.	Sci Rep. 2014 Apr 11;4:4640. doi: 10.1038/srep04640.	Sci Rep. 2014	PubMed	citation	PMID:24721819 | PMCID:PMC3983608	pubmed	24721819	create date:2014/04/12 | first author:Abe R
In vitro synthesis of proteins in bacterial extracts.	/pubmed/24581435	Zaher HS, Green R.	Methods Enzymol. 2014;539:3-15. doi: 10.1016/B978-0-12-420120-0.00001-3.	Methods Enzymol. 2014	PubMed	citation	PMID:24581435	pubmed	24581435	create date:2014/03/04 | first author:Zaher HS
Antibiotic stress-induced modulation of the endoribonucleolytic activity of RNase III and RNase G confers resistance to aminoglycoside antibiotics in Escherichia coli.	/pubmed/24489121	Song W, Kim YH, Sim SH, Hwang S, Lee JH, Lee Y, Bae J, Hwang J, Lee K.	Nucleic Acids Res. 2014 Apr;42(7):4669-81. doi: 10.1093/nar/gku093. Epub 2014 Jan 30.	Nucleic Acids Res. 2014	PubMed	citation	PMID:24489121 | PMCID:PMC3985665	pubmed	24489121	create date:2014/02/04 | first author:Song W
Internal initiation of polyuridylic acid translation in bacterial cell-free system.	/pubmed/24460969	Sogorin EA, Agalarov SCh, Spirin AS.	Biochemistry (Mosc). 2013 Dec;78(12):1354-7. doi: 10.1134/S0006297913120055.	Biochemistry (Mosc). 2013	PubMed	citation	PMID:24460969	pubmed	24460969	create date:2014/01/28 | first author:Sogorin EA
Enhanced functional expression of aquaporin Z via fusion of in situ cleavable leader peptides in Escherichia coli cell-free system.	/pubmed/24411442	Zhang X, Lian J, Kai L, Huang L, Cen P, Xu Z.	Enzyme Microb Technol. 2014 Feb 5;55:26-30. doi: 10.1016/j.enzmictec.2013.12.002. Epub 2013 Dec 12.	Enzyme Microb Technol. 2014	PubMed	citation	PMID:24411442	pubmed	24411442	create date:2014/01/15 | first author:Zhang X
Cell-free protein synthesis from a release factor 1 deficient Escherichia coli activates efficient and multiple site-specific nonstandard amino acid incorporation.	/pubmed/24328168	Hong SH, Ntai I, Haimovich AD, Kelleher NL, Isaacs FJ, Jewett MC.	ACS Synth Biol. 2014 Jun 20;3(6):398-409. doi: 10.1021/sb400140t. Epub 2014 Jan 2.	ACS Synth Biol. 2014	PubMed	citation	PMID:24328168 | PMCID:PMC4065633	pubmed	24328168	create date:2013/12/18 | first author:Hong SH
In vitro membrane protein synthesis inside cell-sized vesicles reveals the dependence of membrane protein integration on vesicle volume.	/pubmed/24328098	Soga H, Fujii S, Yomo T, Kato Y, Watanabe H, Matsuura T.	ACS Synth Biol. 2014 Jun 20;3(6):372-9. doi: 10.1021/sb400094c. Epub 2013 Dec 11.	ACS Synth Biol. 2014	PubMed	citation	PMID:24328098	pubmed	24328098	create date:2013/12/18 | first author:Soga H
Synthesis of 2.3Â mg/ml of protein with an all Escherichia coli cell-free transcription-translation system.	/pubmed/24326247	Caschera F, Noireaux V.	Biochimie. 2014 Apr;99:162-8. doi: 10.1016/j.biochi.2013.11.025. Epub 2013 Dec 8.	Biochimie. 2014	PubMed	citation	PMID:24326247	pubmed	24326247	create date:2013/12/12 | first author:Caschera F
Multi-input regulation and logic with T7 promoters in cells and cell-free systems.	/pubmed/24194933	Iyer S, Karig DK, Norred SE, Simpson ML, Doktycz MJ.	PLoS One. 2013 Oct 23;8(10):e78442. doi: 10.1371/journal.pone.0078442. eCollection 2013.	PLoS One. 2013	PubMed	citation	PMID:24194933 | PMCID:PMC3806817	pubmed	24194933	create date:2013/11/07 | first author:Iyer S
Protocols for implementing an Escherichia coli based TX-TL cell-free expression system for synthetic biology.	/pubmed/24084388	Sun ZZ, Hayes CA, Shin J, Caschera F, Murray RM, Noireaux V.	J Vis Exp. 2013 Sep 16;(79):e50762. doi: 10.3791/50762.	J Vis Exp. 2013	PubMed	citation	PMID:24084388 | PMCID:PMC3960857	pubmed	24084388	create date:2013/10/03 | first author:Sun ZZ
[Simplification and optimization of the preparation of Escherichia coli extract for cell-free protein expression].	/pubmed/23894826	Guo X, Quan C, Zhao P, Wang L, Fan S.	Sheng Wu Gong Cheng Xue Bao. 2013 Apr;29(4):532-5. Chinese.	Sheng Wu Gong Cheng Xue Bao. 2013	PubMed	citation	PMID:23894826	pubmed	23894826	create date:2013/07/31 | first author:Guo X
Fluorescent proteins and in vitro genetic organization for cell-free synthetic biology.	/pubmed/23654270	Lentini R, Forlin M, Martini L, Del Bianco C, Spencer AC, Torino D, Mansy SS.	ACS Synth Biol. 2013 Sep 20;2(9):482-9. doi: 10.1021/sb400003y. Epub 2013 Mar 15.	ACS Synth Biol. 2013	PubMed	citation	PMID:23654270	pubmed	23654270	create date:2013/05/10 | first author:Lentini R
In situ deprotection and incorporation of unnatural amino acids during cell-free protein synthesis.	/pubmed/23536487	Arthur IN, Hennessy JE, Padmakshan D, Stigers DJ, Lesturgez S, Fraser SA, Liutkus M, Otting G, Oakeshott JG, Easton CJ.	Chemistry. 2013 May 17;19(21):6824-30. doi: 10.1002/chem.201203923. Epub 2013 Mar 27.	Chemistry. 2013	PubMed	citation	PMID:23536487	pubmed	23536487	create date:2013/03/29 | first author:Arthur IN
Cell-free synthesis system suitable for disulfide-containing proteins.	/pubmed/23291178	Matsuda T, Watanabe S, Kigawa T.	Biochem Biophys Res Commun. 2013 Feb 8;431(2):296-301. doi: 10.1016/j.bbrc.2012.12.107. Epub 2013 Jan 3.	Biochem Biophys Res Commun. 2013	PubMed	citation	PMID:23291178	pubmed	23291178	create date:2013/01/08 | first author:Matsuda T
Using E. coli-based cell-free protein synthesis to evaluate the kinetic performance of an orthogonal tRNA and aminoacyl-tRNA synthetase pair.	/pubmed/23291171	Albayrak C, Swartz JR.	Biochem Biophys Res Commun. 2013 Feb 8;431(2):291-5. doi: 10.1016/j.bbrc.2012.12.108. Epub 2013 Jan 3.	Biochem Biophys Res Commun. 2013	PubMed	citation	PMID:23291171	pubmed	23291171	create date:2013/01/08 | first author:Albayrak C
Biosynthetically directed Â²H labelling for stereospecific resonance assignments of glycine methylene groups.	/pubmed/23192292	Loscha KV, Otting G.	J Biomol NMR. 2013 Jan;55(1):97-104. doi: 10.1007/s10858-012-9690-x. Epub 2012 Nov 29.	J Biomol NMR. 2013	PubMed	citation	PMID:23192292	pubmed	23192292	create date:2012/11/30 | first author:Loscha KV
The 5' untranslated region of the soybean cytosolic glutamine synthetase Î²(1) gene contains prokaryotic translation initiation signals and acts as a translational enhancer in plants.	/pubmed/23080263	Ortega JL, Wilson OL, Sengupta-Gopalan C.	Mol Genet Genomics. 2012 Dec;287(11-12):881-93. doi: 10.1007/s00438-012-0724-6. Epub 2012 Oct 19.	Mol Genet Genomics. 2012	PubMed	citation	PMID:23080263 | PMCID:PMC3881598	pubmed	23080263	create date:2012/10/20 | first author:Ortega JL
Cell-free protein synthesis using E. coli cell extract for NMR studies.	/pubmed/23076584	Takeda M, Kainosho M.	Adv Exp Med Biol. 2012;992:167-77. doi: 10.1007/978-94-007-4954-2_9. Review.	Adv Exp Med Biol. 2012	PubMed	citation	PMID:23076584	pubmed	23076584	create date:2012/10/19 | first author:Takeda M
Cell-free protein synthesis of membrane (1,3)-Î²-d-glucan (curdlan) synthase: co-translational insertion in liposomes and reconstitution in nanodiscs.	/pubmed/23063656	Periasamy A, Shadiac N, Amalraj A, GarajovÃ¡ S, Nagarajan Y, Waters S, Mertens HD, Hrmova M.	Biochim Biophys Acta. 2013 Feb;1828(2):743-57. doi: 10.1016/j.bbamem.2012.10.003. Epub 2012 Oct 12.	Biochim Biophys Acta. 2013	PubMed	citation	PMID:23063656	pubmed	23063656	create date:2012/10/16 | first author:Periasamy A
A versatile protein microarray platform enabling antibody profiling against denatured proteins.	/pubmed/23027520	Wang J, Barker K, Steel J, Park J, Saul J, Festa F, Wallstrom G, Yu X, Bian X, Anderson KS, Figueroa JD, LaBaer J, Qiu J.	Proteomics Clin Appl. 2013 Jun;7(5-6):378-83. doi: 10.1002/prca.201200062. Epub 2013 May 17.	Proteomics Clin Appl. 2013	PubMed	citation	PMID:23027520 | PMCID:PMC4127978	pubmed	23027520	create date:2012/10/03 | first author:Wang J
Streamlined extract preparation for Escherichia coli-based cell-free protein synthesis by sonication or bead vortex mixing.	/pubmed/22963478	Shrestha P, Holland TM, Bundy BC.	Biotechniques. 2012 Sep;53(3):163-74. doi: 10.2144/0000113924.	Biotechniques. 2012	PubMed	citation	PMID:22963478	pubmed	22963478	create date:2012/09/12 | first author:Shrestha P
ArfA recruits RF2 into stalled ribosomes.	/pubmed/22922063	Shimizu Y.	J Mol Biol. 2012 Nov 2;423(4):624-31. doi: 10.1016/j.jmb.2012.08.007. Epub 2012 Aug 21.	J Mol Biol. 2012	PubMed	citation	PMID:22922063	pubmed	22922063	create date:2012/08/28 | first author:Shimizu Y
Assessing the biocompatibility of click-linked DNA in Escherichia coli.	/pubmed/22904087	Sanzone AP, El-Sagheer AH, Brown T, Tavassoli A.	Nucleic Acids Res. 2012 Nov 1;40(20):10567-75. doi: 10.1093/nar/gks756. Epub 2012 Aug 16.	Nucleic Acids Res. 2012	PubMed	citation	PMID:22904087 | PMCID:PMC3488222	pubmed	22904087	create date:2012/08/21 | first author:Sanzone AP
Cell-free production of trimeric influenza hemagglutinin head domain proteins as vaccine antigens.	/pubmed/22729608	Welsh JP, Lu Y, He XS, Greenberg HB, Swartz JR.	Biotechnol Bioeng. 2012 Dec;109(12):2962-9. doi: 10.1002/bit.24581. Epub 2012 Aug 16.	Biotechnol Bioeng. 2012	PubMed	citation	PMID:22729608	pubmed	22729608	create date:2012/06/26 | first author:Welsh JP
Reconstitution of translation from Thermus thermophilus reveals a minimal set of components sufficient for protein synthesis at high temperatures and functional conservation of modern and ancient translation components.	/pubmed/22723376	Zhou Y, Asahara H, Gaucher EA, Chong S.	Nucleic Acids Res. 2012 Sep;40(16):7932-45. doi: 10.1093/nar/gks568. Epub 2012 Jun 20.	Nucleic Acids Res. 2012	PubMed	citation	PMID:22723376 | PMCID:PMC3439929	pubmed	22723376	create date:2012/06/23 | first author:Zhou Y
Global analysis of chaperone effects using a reconstituted cell-free translation system.	/pubmed/22615364	Niwa T, Kanamori T, Ueda T, Taguchi H.	Proc Natl Acad Sci U S A. 2012 Jun 5;109(23):8937-42. doi: 10.1073/pnas.1201380109. Epub 2012 May 21.	Proc Natl Acad Sci U S A. 2012	PubMed	citation	PMID:22615364 | PMCID:PMC3384135	pubmed	22615364	create date:2012/05/23 | first author:Niwa T
Amber codon-mediated expanded saturation mutagenesis of proteins using a cell-free translation system.	/pubmed/22365415	Shozen N, Watanabe T, Hohsaka T.	J Biosci Bioeng. 2012 Jun;113(6):704-9. doi: 10.1016/j.jbiosc.2012.01.018. Epub 2012 Feb 23.	J Biosci Bioeng. 2012	PubMed	citation	PMID:22365415	pubmed	22365415	create date:2012/03/01 | first author:Shozen N
Target- and resistance-based mechanistic studies with TP-434, a novel fluorocycline antibiotic.	/pubmed/22354310	Grossman TH, Starosta AL, Fyfe C, O'Brien W, Rothstein DM, Mikolajka A, Wilson DN, Sutcliffe JA.	Antimicrob Agents Chemother. 2012 May;56(5):2559-64. doi: 10.1128/AAC.06187-11. Epub 2012 Feb 21. Erratum in: Antimicrob Agents Chemother. 2015 Sep;59(9):5870.	Antimicrob Agents Chemother. 2012	PubMed	citation	PMID:22354310 | PMCID:PMC3346605	pubmed	22354310	create date:2012/02/23 | first author:Grossman TH
High-yield cell-free protein synthesis for site-specific incorporation of unnatural amino acids at two sites.	/pubmed/22293204	Ozawa K, Loscha KV, Kuppan KV, Loh CT, Dixon NE, Otting G.	Biochem Biophys Res Commun. 2012 Feb 24;418(4):652-6. doi: 10.1016/j.bbrc.2012.01.069. Epub 2012 Jan 24.	Biochem Biophys Res Commun. 2012	PubMed	citation	PMID:22293204	pubmed	22293204	create date:2012/02/02 | first author:Ozawa K
Simplifying and streamlining Escherichia coli-based cell-free protein synthesis.	/pubmed/22275217	Yang WC, Patel KG, Wong HE, Swartz JR.	Biotechnol Prog. 2012 Mar-Apr;28(2):413-20. doi: 10.1002/btpr.1509. Epub 2012 Feb 1.	Biotechnol Prog. 2012	PubMed	citation	PMID:22275217	pubmed	22275217	create date:2012/01/26 | first author:Yang WC
An E. coli cell-free expression toolbox: application to synthetic gene circuits and artificial cells.	/pubmed/23651008	Shin J, Noireaux V.	ACS Synth Biol. 2012 Jan 20;1(1):29-41. doi: 10.1021/sb200016s. Epub 2012 Jan 6.	ACS Synth Biol. 2012	PubMed	citation	PMID:23651008	pubmed	23651008	create date:2012/01/20 | first author:Shin J
Functional analysis of membranous Fo-a subunit of F1Fo-ATP synthase by in vitro protein synthesis.	/pubmed/22166005	Kuruma Y, Suzuki T, Ono S, Yoshida M, Ueda T.	Biochem J. 2012 Mar 15;442(3):631-8. doi: 10.1042/BJ20111284.	Biochem J. 2012	PubMed	citation	PMID:22166005	pubmed	22166005	create date:2011/12/15 | first author:Kuruma Y
Cell-free synthesis of membrane subunits of ATP synthase in phospholipid bicelles: NMR shows subunit a fold similar to the protein in the cell membrane.	/pubmed/22162071	Uhlemann EM, Pierson HE, Fillingame RH, Dmitriev OY.	Protein Sci. 2012 Feb;21(2):279-88. doi: 10.1002/pro.2014. Epub 2012 Jan 4.	Protein Sci. 2012	PubMed	citation	PMID:22162071 | PMCID:PMC3324772	pubmed	22162071	create date:2011/12/14 | first author:Uhlemann EM
Eukaryotic ribosome display selection using rabbit reticulocyte lysate.	/pubmed/22094799	Douthwaite JA.	Methods Mol Biol. 2012;805:45-57. doi: 10.1007/978-1-61779-379-0_3.	Methods Mol Biol. 2012	PubMed	citation	PMID:22094799	pubmed	22094799	create date:2011/11/19 | first author:Douthwaite JA
Preparation and testing of E. coli S30 in vitro transcription translation extracts.	/pubmed/22094798	Zawada JF.	Methods Mol Biol. 2012;805:31-41. doi: 10.1007/978-1-61779-379-0_2.	Methods Mol Biol. 2012	PubMed	citation	PMID:22094798	pubmed	22094798	create date:2011/11/19 | first author:Zawada JF
Expression screening of fusion partners from an E. coli genome for soluble expression of recombinant proteins in a cell-free protein synthesis system.	/pubmed/22073212	Ahn JH, Keum JW, Kim DM.	PLoS One. 2011;6(11):e26875. doi: 10.1371/journal.pone.0026875. Epub 2011 Nov 2.	PLoS One. 2011	PubMed	citation	PMID:22073212 | PMCID:PMC3206877	pubmed	22073212	create date:2011/11/11 | first author:Ahn JH
An unstructured 5'-coding region of the prfA mRNA is required for efficient translation.	/pubmed/22053088	Loh E, Memarpour F, Vaitkevicius K, Kallipolitis BH, Johansson J, SondÃ©n B.	Nucleic Acids Res. 2012 Feb;40(4):1818-27. doi: 10.1093/nar/gkr850. Epub 2011 Nov 3.	Nucleic Acids Res. 2012	PubMed	citation	PMID:22053088 | PMCID:PMC3287183	pubmed	22053088	create date:2011/11/05 | first author:Loh E
Autoantibodies against inosine-5'-monophosphate dehydrogenase 2--characteristics and prevalence in patients with HCV-infection.	/pubmed/22029192	Seelig HP, Appelhans H, Bauer O, BlÃ¼thner M, Hartung K, Schranz P, Schultze D, Seelig CA, Volkmann M.	Clin Lab. 2011;57(9-10):753-65.	Clin Lab. 2011	PubMed	citation	PMID:22029192	pubmed	22029192	create date:2011/10/28 | first author:Seelig HP
Fermentative glycolysis with purified Escherichia coli enzymes for in vitro ATP production and evaluating an engineered enzyme.	/pubmed/21963590	Stevenson BJ, Liu JW, Kuchel PW, Ollis DL.	J Biotechnol. 2012 Jan;157(1):113-23. doi: 10.1016/j.jbiotec.2011.09.019. Epub 2011 Sep 22.	J Biotechnol. 2012	PubMed	citation	PMID:21963590	pubmed	21963590	create date:2011/10/04 | first author:Stevenson BJ
Protein-protein interactions: an application of Tus-Ter mediated protein microarray system.	/pubmed/21370066	Sitaraman K, Chatterjee DK.	Methods Mol Biol. 2011;723:185-200. doi: 10.1007/978-1-61779-043-0_12.	Methods Mol Biol. 2011	PubMed	citation	PMID:21370066	pubmed	21370066	create date:2011/03/04 | first author:Sitaraman K
Localization of BiP to translating ribosomes increases soluble accumulation of secreted eukaryotic proteins in an Escherichia coli cell-free system.	/pubmed/21351069	Welsh JP, Bonomo J, Swartz JR.	Biotechnol Bioeng. 2011 Aug;108(8):1739-48. doi: 10.1002/bit.23111. Epub 2011 Mar 21.	Biotechnol Bioeng. 2011	PubMed	citation	PMID:21351069 | PMCID:PMC3120890	pubmed	21351069	create date:2011/02/26 | first author:Welsh JP
Suppression of isotope scrambling in cell-free protein synthesis by broadband inhibition of PLP enymes for selective 15N-labelling and production of perdeuterated proteins in H2O.	/pubmed/21318579	Su XC, Loh CT, Qi R, Otting G.	J Biomol NMR. 2011 May;50(1):35-42. doi: 10.1007/s10858-011-9477-5. Epub 2011 Feb 12. Erratum in: J Biomol NMR. 2011 Nov;51(3):409.	J Biomol NMR. 2011	PubMed	citation	PMID:21318579	pubmed	21318579	create date:2011/02/15 | first author:Su XC
Expression and purification of full-length anti-apoptotic Bcl-2 using cell-free protein synthesis.	/pubmed/21315822	Pedersen A, Wallgren M, Karlsson BG, GrÃ¶bner G.	Protein Expr Purif. 2011 Jun;77(2):220-3. doi: 10.1016/j.pep.2011.02.003. Epub 2011 Feb 17.	Protein Expr Purif. 2011	PubMed	citation	PMID:21315822	pubmed	21315822	create date:2011/02/15 | first author:Pedersen A
Cell-free synthesis and multifold screening of Candida antarctica lipase B (CalB) variants after combinatorial mutagenesis of hot spots.	/pubmed/21312354	Park CG, Kwon MA, Song JK, Kim DM.	Biotechnol Prog. 2011 Jan-Feb;27(1):47-53. doi: 10.1002/btpr.532. Epub 2010 Dec 28.	Biotechnol Prog. 2011	PubMed	citation	PMID:21312354	pubmed	21312354	create date:2011/02/12 | first author:Park CG
Complex binding of the FabR repressor of bacterial unsaturated fatty acid biosynthesis to its cognate promoters.	/pubmed/21276098	Feng Y, Cronan JE.	Mol Microbiol. 2011 Apr;80(1):195-218. doi: 10.1111/j.1365-2958.2011.07564.x. Epub 2011 Feb 21.	Mol Microbiol. 2011	PubMed	citation	PMID:21276098 | PMCID:PMC4072462	pubmed	21276098	create date:2011/02/01 | first author:Feng Y
Incorporation of chlorinated analogues of aliphatic amino acids during cell-free protein synthesis.	/pubmed/21103555	Stigers DJ, Watts ZI, Hennessy JE, Kim HK, Martini R, Taylor MC, Ozawa K, Keillor JW, Dixon NE, Easton CJ.	Chem Commun (Camb). 2011 Feb 14;47(6):1839-41. doi: 10.1039/c0cc02879g. Epub 2010 Nov 22.	Chem Commun (Camb). 2011	PubMed	citation	PMID:21103555	pubmed	21103555	create date:2010/11/26 | first author:Stigers DJ
An economical method for producing stable-isotope labeled proteins by the E. coli cell-free system.	/pubmed/21052777	Yokoyama J, Matsuda T, Koshiba S, Kigawa T.	J Biomol NMR. 2010 Dec;48(4):193-201. doi: 10.1007/s10858-010-9455-3. Epub 2010 Nov 4.	J Biomol NMR. 2010	PubMed	citation	PMID:21052777	pubmed	21052777	create date:2010/11/06 | first author:Yokoyama J
YaeJ is a novel ribosome-associated protein in Escherichia coli that can hydrolyze peptidyl-tRNA on stalled ribosomes.	/pubmed/21051357	Handa Y, Inaho N, Nameki N.	Nucleic Acids Res. 2011 Mar;39(5):1739-48. doi: 10.1093/nar/gkq1097. Epub 2010 Nov 3.	Nucleic Acids Res. 2011	PubMed	citation	PMID:21051357 | PMCID:PMC3061065	pubmed	21051357	create date:2010/11/06 | first author:Handa Y
E. coli-based cell-free expression, purification and characterization of the membrane-bound ligand-binding CHASE-TM domain of the cytokinin receptor CRE1/AHK4 of Arabidopsis thaliana.	/pubmed/20886313	Wulfetange K, Saenger W, SchmÃ¼lling T, Heyl A.	Mol Biotechnol. 2011 Mar;47(3):211-9. doi: 10.1007/s12033-010-9331-0.	Mol Biotechnol. 2011	PubMed	citation	PMID:20886313	pubmed	20886313	create date:2010/10/05 | first author:Wulfetange K
Binding and action of CEM-101, a new fluoroketolide antibiotic that inhibits protein synthesis.	/pubmed/20855725	Llano-Sotelo B, Dunkle J, Klepacki D, Zhang W, Fernandes P, Cate JH, Mankin AS.	Antimicrob Agents Chemother. 2010 Dec;54(12):4961-70. doi: 10.1128/AAC.00860-10. Epub 2010 Sep 20.	Antimicrob Agents Chemother. 2010	PubMed	citation	PMID:20855725 | PMCID:PMC2981243	pubmed	20855725	create date:2010/09/22 | first author:Llano-Sotelo B
Escherichia coli-based production of a tumor idiotype antibody fragment--tetanus toxin fragment C fusion protein vaccine for B cell lymphoma.	/pubmed/20851769	Patel KG, Ng PP, Levy S, Levy R, Swartz JR.	Protein Expr Purif. 2011 Jan;75(1):15-20. doi: 10.1016/j.pep.2010.09.005. Epub 2010 Sep 19.	Protein Expr Purif. 2011	PubMed	citation	PMID:20851769	pubmed	20851769	create date:2010/09/21 | first author:Patel KG
Cell-free synthesis and folding of transmembrane OmpA reveals higher order structures and premature truncations.	/pubmed/20813447	Debnath DK, Otzen DE.	Biophys Chem. 2010 Nov;152(1-3):80-8. doi: 10.1016/j.bpc.2010.08.003. Epub 2010 Aug 13.	Biophys Chem. 2010	PubMed	citation	PMID:20813447	pubmed	20813447	create date:2010/09/04 | first author:Debnath DK
In the cauldron of cell-free synthesis of membrane proteins: playing with new surfactants.	/pubmed/20800706	Park KH, Billon-Denis E, Dahmane T, Lebaupain F, Pucci B, Breyton C, Zito F.	N Biotechnol. 2011 Apr 30;28(3):255-61. doi: 10.1016/j.nbt.2010.08.008. Epub 2010 Aug 26.	N Biotechnol. 2011	PubMed	citation	PMID:20800706	pubmed	20800706	create date:2010/08/31 | first author:Park KH
Cloning and soluble expression of mature alpha-luffin from Luffa cylindrica and its antitumor activities in vitro.	/pubmed/20705600	Liu L, Wang R, He W, He F, Huang G.	Acta Biochim Biophys Sin (Shanghai). 2010 Aug;42(8):585-92. doi: 10.1093/abbs/gmq056.	Acta Biochim Biophys Sin (Shanghai). 2010	PubMed	citation	PMID:20705600	pubmed	20705600	create date:2010/08/14 | first author:Liu L
Miniaturized fluid array for high-throughput protein expression.	/pubmed/20661923	Khnouf R, Olivero D, Jin S, Fan ZH.	Biotechnol Prog. 2010 Nov-Dec;26(6):1590-6. doi: 10.1002/btpr.474.	Biotechnol Prog. 2010	PubMed	citation	PMID:20661923	pubmed	20661923	create date:2010/07/28 | first author:Khnouf R
Limiting factors of the translation machinery.	/pubmed/20638424	Freischmidt A, Meysing M, Liss M, Wagner R, Kalbitzer HR, Horn G.	J Biotechnol. 2010 Oct 1;150(1):44-50. doi: 10.1016/j.jbiotec.2010.07.017. Epub 2010 Jul 16.	J Biotechnol. 2010	PubMed	citation	PMID:20638424	pubmed	20638424	create date:2010/07/20 | first author:Freischmidt A
Development of high-yield autofluorescent protein microarrays using hybrid cell-free expression with combined Escherichia coli S30 and wheat germ extracts.	/pubmed/20546627	ZÃ¡rate X, Henderson DC, Phillips KC, Lake AD, Galbraith DW.	Proteome Sci. 2010 Jun 15;8:32. doi: 10.1186/1477-5956-8-32.	Proteome Sci. 2010	PubMed	citation	PMID:20546627 | PMCID:PMC2906421	pubmed	20546627	create date:2010/06/16 | first author:ZÃ¡rate X
Comparing the functional properties of the Hsp70 chaperones, DnaK and BiP.	/pubmed/20435400	Bonomo J, Welsh JP, Manthiram K, Swartz JR.	Biophys Chem. 2010 Jun;149(1-2):58-66. doi: 10.1016/j.bpc.2010.04.001. Epub 2010 Apr 10.	Biophys Chem. 2010	PubMed	citation	PMID:20435400 | PMCID:PMC3175487	pubmed	20435400	create date:2010/05/04 | first author:Bonomo J
Site-specific cross-linking of in vitro synthesized E. coli preproteins for investigating transmembrane translocation pathways.	/pubmed/20419413	Panahandeh S, MÃ¼ller M.	Methods Mol Biol. 2010;619:217-40. doi: 10.1007/978-1-60327-412-8_13.	Methods Mol Biol. 2010	PubMed	citation	PMID:20419413	pubmed	20419413	create date:2010/04/27 | first author:Panahandeh S
N-terminally truncated GADD34 proteins are convenient translation enhancers in a human cell-derived in vitro protein synthesis system.	/pubmed/20349333	Mikami S, Kobayashi T, Machida K, Masutani M, Yokoyama S, Imataka H.	Biotechnol Lett. 2010 Jul;32(7):897-902. doi: 10.1007/s10529-010-0251-7. Epub 2010 Mar 28.	Biotechnol Lett. 2010	PubMed	citation	PMID:20349333	pubmed	20349333	create date:2010/03/30 | first author:Mikami S
Production of multi-subunit complexes on liposome through an E. coli cell-free expression system.	/pubmed/20204856	Kuruma Y, Suzuki T, Ueda T.	Methods Mol Biol. 2010;607:161-71. doi: 10.1007/978-1-60327-331-2_14.	Methods Mol Biol. 2010	PubMed	citation	PMID:20204856	pubmed	20204856	create date:2010/03/06 | first author:Kuruma Y
Cationic phosphorodiamidate morpholino oligomers efficiently prevent growth of Escherichia coli in vitro and in vivo.	/pubmed/19884121	Mellbye BL, Weller DD, Hassinger JN, Reeves MD, Lovejoy CE, Iversen PL, Geller BL.	J Antimicrob Chemother. 2010 Jan;65(1):98-106. doi: 10.1093/jac/dkp392.	J Antimicrob Chemother. 2010	PubMed	citation	PMID:19884121	pubmed	19884121	create date:2009/11/04 | first author:Mellbye BL
Screening of amber suppressor tRNAs suitable to introduce nonnatural amino acids into proteins by real-time monitoring of cell-free translation.	/pubmed/19749378	Iijima I, Hohsaka T.	Nucleic Acids Symp Ser (Oxf). 2009;(53):297-8. doi: 10.1093/nass/nrp149.	Nucleic Acids Symp Ser (Oxf). 2009	PubMed	citation	PMID:19749378	pubmed	19749378	create date:2009/09/15 | first author:Iijima I
Cell-free production of transducible transcription factors for nuclear reprogramming.	/pubmed/19718703	Yang WC, Patel KG, Lee J, Ghebremariam YT, Wong HE, Cooke JP, Swartz JR.	Biotechnol Bioeng. 2009 Dec 15;104(6):1047-58. doi: 10.1002/bit.22517.	Biotechnol Bioeng. 2009	PubMed	citation	PMID:19718703 | PMCID:PMC3142170	pubmed	19718703	create date:2009/09/01 | first author:Yang WC
Cell-free production of functional antibody fragments.	/pubmed/19701777	Oh IS, Lee JC, Lee MS, Chung JH, Kim DM.	Bioprocess Biosyst Eng. 2010 Jan;33(1):127-32. doi: 10.1007/s00449-009-0372-3. Epub 2009 Aug 23.	Bioprocess Biosyst Eng. 2010	PubMed	citation	PMID:19701777	pubmed	19701777	create date:2009/08/25 | first author:Oh IS
Compaction of polyribosomal mRNA.	/pubmed/19684466	Arava Y.	RNA Biol. 2009 Sep-Oct;6(4):399-401. Epub 2009 Sep 21. Review.	RNA Biol. 2009	PubMed	citation	PMID:19684466	pubmed	19684466	create date:2009/08/18 | first author:Arava Y
Multiple inhibitory factor removal from an Escherichia coli cell extract improves cell-free protein synthesis.	/pubmed/19577188	Seki E, Matsuda N, Kigawa T.	J Biosci Bioeng. 2009 Jul;108(1):30-5. doi: 10.1016/j.jbiosc.2009.02.011.	J Biosci Bioeng. 2009	PubMed	citation	PMID:19577188	pubmed	19577188	create date:2009/07/07 | first author:Seki E
Methods for energizing cell-free protein synthesis.	/pubmed/19577183	Kim HC, Kim DM.	J Biosci Bioeng. 2009 Jul;108(1):1-4. doi: 10.1016/j.jbiosc.2009.02.007. Review.	J Biosci Bioeng. 2009	PubMed	citation	PMID:19577183	pubmed	19577183	create date:2009/07/07 | first author:Kim HC
Cell-free synthesis of functional aquaporin Z in synthetic liposomes.	/pubmed/19557835	Hovijitra NT, Wuu JJ, Peaker B, Swartz JR.	Biotechnol Bioeng. 2009 Sep 1;104(1):40-9. doi: 10.1002/bit.22385.	Biotechnol Bioeng. 2009	PubMed	citation	PMID:19557835	pubmed	19557835	create date:2009/06/27 | first author:Hovijitra NT
Validation of a cell-free translation assay for detecting shiga toxin 2 in bacterial culture.	/pubmed/19489630	He X, QuiÃ±ones B, Carter JM, Mandrell RE.	J Agric Food Chem. 2009 Jun 10;57(11):5084-8. doi: 10.1021/jf9002285.	J Agric Food Chem. 2009	PubMed	citation	PMID:19489630	pubmed	19489630	create date:2009/06/06 | first author:He X
Translation initiation with initiator tRNA charged with exotic peptides.	/pubmed/19301866	Goto Y, Suga H.	J Am Chem Soc. 2009 Apr 15;131(14):5040-1. doi: 10.1021/ja900597d.	J Am Chem Soc. 2009	PubMed	citation	PMID:19301866	pubmed	19301866	create date:2009/03/24 | first author:Goto Y
Chimeric protein ABRaA-VEGF121 is cytotoxic towards VEGFR-2-expressing PAE cells and inhibits B16-F10 melanoma growth.	/pubmed/19252752	Smagur A, Boyko MM, Biront NV, CichoÅ„ T, Szala S.	Acta Biochim Pol. 2009;56(1):115-24. Epub 2009 Feb 27.	Acta Biochim Pol. 2009	PubMed	citation	PMID:19252752	pubmed	19252752	create date:2009/03/03 | first author:Smagur A
Trigger factor from the psychrophilic bacterium Psychrobacter frigidicola is a monomeric chaperone.	/pubmed/19060145	Robin S, Togashi DM, Ryder AG, Wall JG.	J Bacteriol. 2009 Feb;191(4):1162-8. doi: 10.1128/JB.01137-08. Epub 2008 Dec 5.	J Bacteriol. 2009	PubMed	citation	PMID:19060145 | PMCID:PMC2632001	pubmed	19060145	create date:2008/12/09 | first author:Robin S
High-throughput protein expression using cell-free system.	/pubmed/18988029	Sitaraman K, Chatterjee DK.	Methods Mol Biol. 2009;498:229-44. doi: 10.1007/978-1-59745-196-3_15.	Methods Mol Biol. 2009	PubMed	citation	PMID:18988029	pubmed	18988029	create date:2008/11/07 | first author:Sitaraman K
Cell-free protein synthesis: applications in proteomics and biotechnology.	/pubmed/18786663	He M.	N Biotechnol. 2008 Oct-Dec;25(2-3):126-32. doi: 10.1016/j.nbt.2008.08.004. Epub 2008 Aug 20. Review.	N Biotechnol. 2008	PubMed	citation	PMID:18786663	pubmed	18786663	create date:2008/09/13 | first author:He M
Comprehensive screening of amber suppressor tRNAs suitable for incorporation of non-natural amino acids in a cell-free translation system.	/pubmed/18634752	Taira H, Matsushita Y, Kojima K, Shiraga K, Hohsaka T.	Biochem Biophys Res Commun. 2008 Sep 19;374(2):304-8. doi: 10.1016/j.bbrc.2008.07.020. Epub 2008 Jul 15.	Biochem Biophys Res Commun. 2008	PubMed	citation	PMID:18634752	pubmed	18634752	create date:2008/07/19 | first author:Taira H
In vitro multimerization and membrane insertion of bacterial outer membrane secretin PulD.	/pubmed/18616949	Guilvout I, Chami M, Berrier C, Ghazi A, Engel A, Pugsley AP, Bayan N.	J Mol Biol. 2008 Sep 26;382(1):13-23. doi: 10.1016/j.jmb.2008.06.055. Epub 2008 Jun 28.	J Mol Biol. 2008	PubMed	citation	PMID:18616949	pubmed	18616949	create date:2008/07/12 | first author:Guilvout I
Insertion of membrane proteins into discoidal membranes using a cell-free protein expression approach.	/pubmed/18557639	Katzen F, Fletcher JE, Yang JP, Kang D, Peterson TC, Cappuccio JA, Blanchette CD, Sulchek T, Chromy BA, Hoeprich PD, Coleman MA, Kudlicki W.	J Proteome Res. 2008 Aug;7(8):3535-42. doi: 10.1021/pr800265f. Epub 2008 Jun 17.	J Proteome Res. 2008	PubMed	citation	PMID:18557639	pubmed	18557639	create date:2008/06/19 | first author:Katzen F
Cell-free protein synthesis system from Escherichia coli cells cultured at decreased temperatures improves productivity by decreasing DNA template degradation.	/pubmed/18375196	Seki E, Matsuda N, Yokoyama S, Kigawa T.	Anal Biochem. 2008 Jun 15;377(2):156-61. doi: 10.1016/j.ab.2008.03.001. Epub 2008 Mar 7. Erratum in: Anal Biochem. 2017 Jan 15;517:22.	Anal Biochem. 2008	PubMed	citation	PMID:18375196	pubmed	18375196	create date:2008/04/01 | first author:Seki E
Ribosome can resume the translation in both +1 or -1 frames after encountering an AGA cluster in Escherichia coli.	/pubmed/18313865	LainÃ© S, Thouard A, Komar AA, Rossignol JM.	Gene. 2008 Apr 15;412(1-2):95-101. doi: 10.1016/j.gene.2008.01.018. Epub 2008 Feb 7.	Gene. 2008	PubMed	citation	PMID:18313865	pubmed	18313865	create date:2008/03/04 | first author:LainÃ© S
Rapid functional identification of putative genes based on the combined in vitro protein synthesis with mass spectrometry: a tool for functional genomics.	/pubmed/18258174	Kim JH, Jang KS, Yang YH, Kim YG, Lee JH, Oh MK, Kim BG, Lee CS.	Anal Biochem. 2008 Apr 1;375(1):11-7. doi: 10.1016/j.ab.2008.01.007. Epub 2008 Jan 10.	Anal Biochem. 2008	PubMed	citation	PMID:18258174	pubmed	18258174	create date:2008/02/09 | first author:Kim JH
In vitro analysis of yeast mitochondrial protein import.	/pubmed/18228496	Stuart RA, Koehler CM.	Curr Protoc Cell Biol. 2007 Mar;Chapter 11:Unit 11.19. doi: 10.1002/0471143030.cb1119s34.	Curr Protoc Cell Biol. 2007	PubMed	citation	PMID:18228496	pubmed	18228496	create date:2008/01/30 | first author:Stuart RA
Messenger RNA-programmed incorporation of multiple N-methyl-amino acids into linear and cyclic peptides.	/pubmed/18215771	Kawakami T, Murakami H, Suga H.	Chem Biol. 2008 Jan;15(1):32-42. doi: 10.1016/j.chembiol.2007.12.008.	Chem Biol. 2008	PubMed	citation	PMID:18215771	pubmed	18215771	create date:2008/01/25 | first author:Kawakami T
Chapter 2. Development of key technologies for high-throughput cell-free protein production with the extract from wheat embryos.	/pubmed/20731989	Takai K, Sawasaki T, Endo Y.	Adv Protein Chem Struct Biol. 2008;75:53-84. doi: 10.1016/S0065-3233(07)75002-7. Epub 2009 Feb 26. Review.	Adv Protein Chem Struct Biol. 2008	PubMed	citation	PMID:20731989	pubmed	20731989	create date:2008/01/01 | first author:Takai K
A systematic approach for testing expression of human full-length proteins in cell-free expression systems.	/pubmed/17915018	Langlais C, Guilleaume B, Wermke N, Scheuermann T, Ebert L, LaBaer J, Korn B.	BMC Biotechnol. 2007 Oct 3;7:64.	BMC Biotechnol. 2007	PubMed	citation	PMID:17915018 | PMCID:PMC2131746	pubmed	17915018	create date:2007/10/05 | first author:Langlais C
Deletion mutations in N-terminal alpha1 helix render heat labile enterotoxin B subunit susceptible to degradation.	/pubmed/17911243	Alone PV, Malik G, Krishnan A, Garg LC.	Proc Natl Acad Sci U S A. 2007 Oct 9;104(41):16056-61. Epub 2007 Oct 2.	Proc Natl Acad Sci U S A. 2007	PubMed	citation	PMID:17911243 | PMCID:PMC2042161	pubmed	17911243	create date:2007/10/04 | first author:Alone PV
Cell-free protein synthesis of perdeuterated proteins for NMR studies.	/pubmed/17846899	Etezady-Esfarjani T, Hiller S, Villalba C, WÃ¼thrich K.	J Biomol NMR. 2007 Nov;39(3):229-38. Epub 2007 Sep 11.	J Biomol NMR. 2007	PubMed	citation	PMID:17846899	pubmed	17846899	create date:2007/09/12 | first author:Etezady-Esfarjani T
Efficiency of cell-free protein synthesis based on a crude cell extract from Escherichia coli, wheat germ, and rabbit reticulocytes.	/pubmed/17826860	Hino M, Kataoka M, Kajimoto K, Yamamoto T, Kido J, Shinohara Y, Baba Y.	J Biotechnol. 2008 Jan 20;133(2):183-9. Epub 2007 Aug 8.	J Biotechnol. 2008	PubMed	citation	PMID:17826860	pubmed	17826860	create date:2007/09/11 | first author:Hino M
Intracellular ribosome display via SecM translation arrest as a selection for antibodies with enhanced cytosolic stability.	/pubmed/17669427	Contreras-MartÃ­nez LM, DeLisa MP.	J Mol Biol. 2007 Sep 14;372(2):513-24. Epub 2007 Jul 3.	J Mol Biol. 2007	PubMed	citation	PMID:17669427	pubmed	17669427	create date:2007/08/03 | first author:Contreras-MartÃ­nez LM
Development of cell-free protein synthesis platforms for disulfide bonded proteins.	/pubmed/17626291	Goerke AR, Swartz JR.	Biotechnol Bioeng. 2008 Feb 1;99(2):351-67.	Biotechnol Bioeng. 2008	PubMed	citation	PMID:17626291	pubmed	17626291	create date:2007/07/13 | first author:Goerke AR
Filamentous morphology in GroE-depleted Escherichia coli induced by impaired folding of FtsE.	/pubmed/17557821	Fujiwara K, Taguchi H.	J Bacteriol. 2007 Aug;189(16):5860-6. Epub 2007 Jun 8.	J Bacteriol. 2007	PubMed	citation	PMID:17557821 | PMCID:PMC1952032	pubmed	17557821	create date:2007/06/15 | first author:Fujiwara K
CsrA inhibits translation initiation of Escherichia coli hfq by binding to a single site overlapping the Shine-Dalgarno sequence.	/pubmed/17526692	Baker CS, EÃ¶ry LA, Yakhnin H, Mercante J, Romeo T, Babitzke P.	J Bacteriol. 2007 Aug;189(15):5472-81. Epub 2007 May 25.	J Bacteriol. 2007	PubMed	citation	PMID:17526692 | PMCID:PMC1951803	pubmed	17526692	create date:2007/05/29 | first author:Baker CS
Identification of an AU-rich translational enhancer within the Escherichia coli fepB leader RNA.	/pubmed/17400738	Hook-Barnard IG, Brickman TJ, McIntosh MA.	J Bacteriol. 2007 Jun;189(11):4028-37. Epub 2007 Mar 30.	J Bacteriol. 2007	PubMed	citation	PMID:17400738 | PMCID:PMC1913407	pubmed	17400738	create date:2007/04/03 | first author:Hook-Barnard IG
Design of carrier tRNAs and selection of four-base codons for efficient incorporation of various nonnatural amino acids into proteins in Spodoptera frugiperda 21 (Sf21) insect cell-free translation system.	/pubmed/17270715	Taki M, Tokuda Y, Ohtsuki T, Sisido M.	J Biosci Bioeng. 2006 Dec;102(6):511-7.	J Biosci Bioeng. 2006	PubMed	citation	PMID:17270715	pubmed	17270715	create date:2007/02/03 | first author:Taki M
Cell-free production of scFv fusion proteins: an efficient approach for personalized lymphoma vaccines.	/pubmed/17164345	Kanter G, Yang J, Voloshin A, Levy S, Swartz JR, Levy R.	Blood. 2007 Apr 15;109(8):3393-9. Epub 2006 Dec 12.	Blood. 2007	PubMed	citation	PMID:17164345 | PMCID:PMC1852255	pubmed	17164345	create date:2006/12/14 | first author:Kanter G
Translation initiation by using various N-acylaminoacyl tRNAs.	/pubmed/17150933	Goto Y, Ashigai H, Sako Y, Murakami H, Suga H.	Nucleic Acids Symp Ser (Oxf). 2006;(50):293-4.	Nucleic Acids Symp Ser (Oxf). 2006	PubMed	citation	PMID:17150933	pubmed	17150933	create date:2006/12/08 | first author:Goto Y
Development of amber suppressor tRNAs appropriate for incorporation of nonnatural amino acids.	/pubmed/17150903	Taira H, Matsushita Y, Kojima K, Hohsaka T.	Nucleic Acids Symp Ser (Oxf). 2006;(50):233-4.	Nucleic Acids Symp Ser (Oxf). 2006	PubMed	citation	PMID:17150903	pubmed	17150903	create date:2006/12/08 | first author:Taira H
Sequence specificity and efficiency of protein N-terminal methionine elimination in wheat-embryo cell-free system.	/pubmed/17123829	Kanno T, Kitano M, Kato R, Omori A, Endo Y, Tozawa Y.	Protein Expr Purif. 2007 Mar;52(1):59-65. Epub 2006 Sep 20.	Protein Expr Purif. 2007	PubMed	citation	PMID:17123829	pubmed	17123829	create date:2006/11/25 | first author:Kanno T
Fluorescent labeling of cell-free synthesized proteins by incorporation of fluorophore-conjugated nonnatural amino acids.	/pubmed/17113028	Kang SH, Jun SY, Kim DM.	Anal Biochem. 2007 Jan 1;360(1):1-6. Epub 2006 Nov 7.	Anal Biochem. 2007	PubMed	citation	PMID:17113028	pubmed	17113028	create date:2006/11/23 | first author:Kang SH
The presence of a common downstream box enables the simultaneous expression of multiple proteins in an E. coli extract.	/pubmed/17011516	Keum JW, Ahn JH, Choi CY, Lee KH, Kwon YC, Kim DM.	Biochem Biophys Res Commun. 2006 Nov 24;350(3):562-7. Epub 2006 Sep 25.	Biochem Biophys Res Commun. 2006	PubMed	citation	PMID:17011516	pubmed	17011516	create date:2006/10/03 | first author:Keum JW
Biochemical analysis of the substrate specificity and sequence preference of endonuclease IV from bacteriophage T4, a dC-specific endonuclease implicated in restriction of dC-substituted T4 DNA synthesis.	/pubmed/16971463	Hirano N, Ohshima H, Takahashi H.	Nucleic Acids Res. 2006;34(17):4743-51. Epub 2006 Sep 13.	Nucleic Acids Res. 2006	PubMed	citation	PMID:16971463 | PMCID:PMC1635256	pubmed	16971463	create date:2006/09/15 | first author:Hirano N
Providing an oxidizing environment for the cell-free expression of disulfide-containing proteins by exhausting the reducing activity of Escherichia coli S30 extract.	/pubmed/16889403	Oh IS, Kim DM, Kim TW, Park CG, Choi CY.	Biotechnol Prog. 2006 Jul-Aug;22(4):1225-8.	Biotechnol Prog. 2006	PubMed	citation	PMID:16889403	pubmed	16889403	create date:2006/08/08 | first author:Oh IS
Gene-specific effects of antisense phosphorodiamidate morpholino oligomer-peptide conjugates on Escherichia coli and Salmonella enterica serovar typhimurium in pure culture and in tissue culture.	/pubmed/16870773	Tilley LD, Hine OS, Kellogg JA, Hassinger JN, Weller DD, Iversen PL, Geller BL.	Antimicrob Agents Chemother. 2006 Aug;50(8):2789-96.	Antimicrob Agents Chemother. 2006	PubMed	citation	PMID:16870773 | PMCID:PMC1538669	pubmed	16870773	create date:2006/07/28 | first author:Tilley LD
[Expression of glutathione S-transferase zeta class genes in Saccharomyces cerevisiae].	/pubmed/16735234	Jia XD, Chen XW, Chen DF, Chen J.	Yi Chuan. 2006 May;28(5):551-6. Chinese.	Yi Chuan. 2006	PubMed	citation	PMID:16735234	pubmed	16735234	create date:2006/06/01 | first author:Jia XD
Highly efficient ribosome display selection by use of purified components for in vitro translation.	/pubmed/16730021	Villemagne D, Jackson R, Douthwaite JA.	J Immunol Methods. 2006 Jun 30;313(1-2):140-8. Epub 2006 May 11.	J Immunol Methods. 2006	PubMed	citation	PMID:16730021	pubmed	16730021	create date:2006/05/30 | first author:Villemagne D
Tolerance for random recombination of domains in prokaryotic and eukaryotic translation systems: Limited interdomain misfolding in a eukaryotic translation system.	/pubmed/16708362	Hirano N, Sawasaki T, Tozawa Y, Endo Y, Takai K.	Proteins. 2006 Aug 1;64(2):343-54.	Proteins. 2006	PubMed	citation	PMID:16708362	pubmed	16708362	create date:2006/05/19 | first author:Hirano N
Translation of 'rare' codons in a cell-free protein synthesis system from Escherichia coli.	/pubmed/16703415	Chumpolkulwong N, Sakamoto K, Hayashi A, Iraha F, Shinya N, Matsuda N, Kiga D, Urushibata A, Shirouzu M, Oki K, Kigawa T, Yokoyama S.	J Struct Funct Genomics. 2006 Mar;7(1):31-6. Epub 2006 May 16.	J Struct Funct Genomics. 2006	PubMed	citation	PMID:16703415	pubmed	16703415	create date:2006/05/17 | first author:Chumpolkulwong N
Screening for soluble expression constructs using cell-free protein synthesis.	/pubmed/16616775	Lamla T, Hoerer S, Bauer MM.	Int J Biol Macromol. 2006 Aug 15;39(1-3):111-21. Epub 2006 Apr 17.	Int J Biol Macromol. 2006	PubMed	citation	PMID:16616775	pubmed	16616775	create date:2006/04/18 | first author:Lamla T
Optimal isotope labelling for NMR protein structure determinations.	/pubmed/16511487	Kainosho M, Torizawa T, Iwashita Y, Terauchi T, Mei Ono A, GÃ¼ntert P.	Nature. 2006 Mar 2;440(7080):52-7.	Nature. 2006	PubMed	citation	PMID:16511487	pubmed	16511487	create date:2006/03/03 | first author:Kainosho M
Trigger factor forms a protective shield for nascent polypeptides at the ribosome.	/pubmed/16407311	Hoffmann A, Merz F, Rutkowska A, Zachmann-Brand B, Deuerling E, Bukau B.	J Biol Chem. 2006 Mar 10;281(10):6539-45. Epub 2006 Jan 5.	J Biol Chem. 2006	PubMed	citation	PMID:16407311	pubmed	16407311	create date:2006/01/13 | first author:Hoffmann A
Improvement of alpha-amylase production by modulation of ribosomal component protein S12 in Bacillus subtilis 168.	/pubmed/16391027	Kurosawa K, Hosaka T, Tamehiro N, Inaoka T, Ochi K.	Appl Environ Microbiol. 2006 Jan;72(1):71-7.	Appl Environ Microbiol. 2006	PubMed	citation	PMID:16391027 | PMCID:PMC1352260	pubmed	16391027	create date:2006/01/05 | first author:Kurosawa K
Increasing PCR fragment stability and protein yields in a cell-free system with genetically modified Escherichia coli extracts.	/pubmed/16254443	Michel-Reydellet N, Woodrow K, Swartz J.	J Mol Microbiol Biotechnol. 2005;9(1):26-34.	J Mol Microbiol Biotechnol. 2005	PubMed	citation	PMID:16254443	pubmed	16254443	create date:2005/10/29 | first author:Michel-Reydellet N
Cloning of an intracellular D(-)-3-hydroxybutyrate-oligomer hydrolase gene from Ralstonia eutropha H16 and identification of the active site serine residue by site-directed mutagenesis.	/pubmed/16233278	Saegusa H, Shiraki M, Saito T.	J Biosci Bioeng. 2002;94(2):106-12.	J Biosci Bioeng. 2002	PubMed	citation	PMID:16233278	pubmed	16233278	create date:2005/10/20 | first author:Saegusa H
Reduction of protein degradation by use of protease-deficient mutants in cell-free protein synthesis system of Escherichia coli.	/pubmed/16233180	Jiang X, Oohira K, Iwasaki Y, Nakano H, Ichihara S, Yamane T.	J Biosci Bioeng. 2002;93(2):151-6.	J Biosci Bioeng. 2002	PubMed	citation	PMID:16233180	pubmed	16233180	create date:2005/10/20 | first author:Jiang X
Recent advances in the research and development of human defensins.	/pubmed/16226346	Chen H, Xu Z, Peng L, Fang X, Yin X, Xu N, Cen P.	Peptides. 2006 Apr;27(4):931-40. Epub 2005 Oct 13. Review.	Peptides. 2006	PubMed	citation	PMID:16226346	pubmed	16226346	create date:2005/10/18 | first author:Chen H
Homogeneous stalled ribosome nascent chain complexes produced in vivo or in vitro.	/pubmed/16179922	Evans MS, Ugrinov KG, Frese MA, Clark PL.	Nat Methods. 2005 Oct;2(10):757-62.	Nat Methods. 2005	PubMed	citation	PMID:16179922	pubmed	16179922	create date:2005/09/24 | first author:Evans MS
Development of a minimal cell-free translation system for the synthesis of presecretory and integral membrane proteins.	/pubmed/16080708	Kuruma Y, Nishiyama K, Shimizu Y, MÃ¼ller M, Ueda T.	Biotechnol Prog. 2005 Jul-Aug;21(4):1243-51.	Biotechnol Prog. 2005	PubMed	citation	PMID:16080708	pubmed	16080708	create date:2005/08/06 | first author:Kuruma Y
Analysis of the function of E. coli 23S rRNA helix-loop 69 by mutagenesis.	/pubmed/16053518	Liiv A, Karitkina D, MaivÃ¤li U, Remme J.	BMC Mol Biol. 2005 Jul 29;6:18.	BMC Mol Biol. 2005	PubMed	citation	PMID:16053518 | PMCID:PMC1190176	pubmed	16053518	create date:2005/08/02 | first author:Liiv A
Enhancement of protein synthesis by an inorganic polyphosphate in an E. coli cell-free system.	/pubmed/15979174	Itoh H, Kawazoe Y, Shiba T.	J Microbiol Methods. 2006 Feb;64(2):241-9. Epub 2005 Jun 24.	J Microbiol Methods. 2006	PubMed	citation	PMID:15979174	pubmed	15979174	create date:2005/06/28 | first author:Itoh H
Efficient and scalable method for scaling up cell free protein synthesis in batch mode.	/pubmed/15937883	Voloshin AM, Swartz JR.	Biotechnol Bioeng. 2005 Aug 20;91(4):516-21.	Biotechnol Bioeng. 2005	PubMed	citation	PMID:15937883	pubmed	15937883	create date:2005/06/07 | first author:Voloshin AM
Expression of G protein coupled receptors in a cell-free translational system using detergents and thioredoxin-fusion vectors.	/pubmed/15802218	Ishihara G, Goto M, Saeki M, Ito K, Hori T, Kigawa T, Shirouzu M, Yokoyama S.	Protein Expr Purif. 2005 May;41(1):27-37.	Protein Expr Purif. 2005	PubMed	citation	PMID:15802218	pubmed	15802218	create date:2005/04/02 | first author:Ishihara G
In vitro synthesis of enzymatically active HIV-1 protease for rapid phenotypic resistance profiling.	/pubmed/15780808	Hoffmann D, Buchberger B, Nemetz C.	J Clin Virol. 2005 Apr;32(4):294-9.	J Clin Virol. 2005	PubMed	citation	PMID:15780808	pubmed	15780808	create date:2005/03/23 | first author:Hoffmann D
Characterization of a cloned temperature-sensitive construct of the diphtheria toxin A domain.	/pubmed/15709768	Lee JW, Cho E, Aghaian E, Aghaian E, Der J, Wisnieski BJ.	Biochemistry. 2005 Feb 22;44(7):2555-65.	Biochemistry. 2005	PubMed	citation	PMID:15709768	pubmed	15709768	create date:2005/02/16 | first author:Lee JW
Rapid expression of vaccine proteins for B-cell lymphoma in a cell-free system.	/pubmed/15669088	Yang J, Kanter G, Voloshin A, Michel-Reydellet N, Velkeen H, Levy R, Swartz JR.	Biotechnol Bioeng. 2005 Mar 5;89(5):503-11.	Biotechnol Bioeng. 2005	PubMed	citation	PMID:15669088	pubmed	15669088	create date:2005/01/26 | first author:Yang J
Co-translational involvement of the chaperonin GroEL in the folding of newly translated polypeptides.	/pubmed/15664980	Ying BW, Taguchi H, Kondo M, Ueda T.	J Biol Chem. 2005 Mar 25;280(12):12035-40. Epub 2005 Jan 21.	J Biol Chem. 2005	PubMed	citation	PMID:15664980	pubmed	15664980	create date:2005/01/25 | first author:Ying BW
Profiling the humoral immune response to infection by using proteome microarrays: high-throughput vaccine and diagnostic antigen discovery.	/pubmed/15647345	Davies DH, Liang X, Hernandez JE, Randall A, Hirst S, Mu Y, Romero KM, Nguyen TT, Kalantari-Dehaghi M, Crotty S, Baldi P, Villarreal LP, Felgner PL.	Proc Natl Acad Sci U S A. 2005 Jan 18;102(3):547-52. Epub 2005 Jan 12.	Proc Natl Acad Sci U S A. 2005	PubMed	citation	PMID:15647345 | PMCID:PMC545576	pubmed	15647345	create date:2005/01/14 | first author:Davies DH
Expression of active murine granulocyte-macrophage colony-stimulating factor in an Escherichia coli cell-free system.	/pubmed/15575700	Yang J, Kanter G, Voloshin A, Levy R, Swartz JR.	Biotechnol Prog. 2004 Nov-Dec;20(6):1689-96.	Biotechnol Prog. 2004	PubMed	citation	PMID:15575700	pubmed	15575700	create date:2004/12/04 | first author:Yang J
Optimization of an Escherichia coli system for cell-free synthesis of selectively N-labelled proteins for rapid analysis by NMR spectroscopy.	/pubmed/15479237	Ozawa K, Headlam MJ, Schaeffer PM, Henderson BR, Dixon NE, Otting G.	Eur J Biochem. 2004 Oct;271(20):4084-93.	Eur J Biochem. 2004	PubMed	citation	PMID:15479237	pubmed	15479237	create date:2004/10/14 | first author:Ozawa K
High-throughput, fluorescence-based screening for soluble protein expression.	/pubmed/15473692	Coleman MA, Lao VH, Segelke BW, Beernink PT.	J Proteome Res. 2004 Sep-Oct;3(5):1024-32.	J Proteome Res. 2004	PubMed	citation	PMID:15473692	pubmed	15473692	create date:2004/10/12 | first author:Coleman MA
A novel way of amino acid-specific assignment in (1)H-(15)N HSQC spectra with a wheat germ cell-free protein synthesis system.	/pubmed/15452433	Morita EH, Shimizu M, Ogasawara T, Endo Y, Tanaka R, Kohno T.	J Biomol NMR. 2004 Sep;30(1):37-45.	J Biomol NMR. 2004	PubMed	citation	PMID:15452433	pubmed	15452433	create date:2004/09/29 | first author:Morita EH
Signal peptide of eosinophil cationic protein is toxic to cells lacking signal peptide peptidase.	/pubmed/15325270	Wu CM, Chang MD.	Biochem Biophys Res Commun. 2004 Sep 17;322(2):585-92.	Biochem Biophys Res Commun. 2004	PubMed	citation	PMID:15325270	pubmed	15325270	create date:2004/08/25 | first author:Wu CM
Preparation of Escherichia coli cell extract for highly productive cell-free protein expression.	/pubmed/15263844	Kigawa T, Yabuki T, Matsuda N, Matsuda T, Nakajima R, Tanaka A, Yokoyama S.	J Struct Funct Genomics. 2004;5(1-2):63-8.	J Struct Funct Genomics. 2004	PubMed	citation	PMID:15263844	pubmed	15263844	create date:2004/07/21 | first author:Kigawa T
Amino acid stabilization for cell-free protein synthesis by modification of the Escherichia coli genome.	/pubmed/15256209	Michel-Reydellet N, Calhoun K, Swartz J.	Metab Eng. 2004 Jul;6(3):197-203.	Metab Eng. 2004	PubMed	citation	PMID:15256209	pubmed	15256209	create date:2004/07/17 | first author:Michel-Reydellet N
Cell-free protein synthesis using cell extract of Pseudomonas fluorescens and CspA promoter.	/pubmed/15178458	Nakashima N, Tamura T.	Biochem Biophys Res Commun. 2004 Jun 25;319(2):671-6.	Biochem Biophys Res Commun. 2004	PubMed	citation	PMID:15178458	pubmed	15178458	create date:2004/06/05 | first author:Nakashima N
Role of YidC in folding of polytopic membrane proteins.	/pubmed/15067017	Nagamori S, Smirnova IN, Kaback HR.	J Cell Biol. 2004 Apr;165(1):53-62. Epub 2004 Apr 5.	J Cell Biol. 2004	PubMed	citation	PMID:15067017 | PMCID:PMC2172087	pubmed	15067017	create date:2004/04/07 | first author:Nagamori S
Enhancing multiple disulfide bonded protein folding in a cell-free system.	/pubmed/15052638	Yin G, Swartz JR.	Biotechnol Bioeng. 2004 Apr 20;86(2):188-95.	Biotechnol Bioeng. 2004	PubMed	citation	PMID:15052638	pubmed	15052638	create date:2004/03/31 | first author:Yin G
Effects of Escherichia coli ribosomal protein S12 mutations on cell-free protein synthesis.	/pubmed/15009191	Chumpolkulwong N, Hori-Takemoto C, Hosaka T, Inaoka T, Kigawa T, Shirouzu M, Ochi K, Yokoyama S.	Eur J Biochem. 2004 Mar;271(6):1127-34.	Eur J Biochem. 2004	PubMed	citation	PMID:15009191	pubmed	15009191	create date:2004/03/11 | first author:Chumpolkulwong N
Cell-free production of active E. coli thioredoxin reductase and glutathione reductase.	/pubmed/14960309	Knapp KG, Swartz JR.	FEBS Lett. 2004 Feb 13;559(1-3):66-70.	FEBS Lett. 2004	PubMed	citation	PMID:14960309	pubmed	14960309	create date:2004/02/13 | first author:Knapp KG
Trigger factor peptidyl-prolyl cis/trans isomerase activity is not essential for the folding of cytosolic proteins in Escherichia coli.	/pubmed/14729669	Kramer G, Patzelt H, Rauch T, Kurz TA, VorderwÃ¼lbecke S, Bukau B, Deuerling E.	J Biol Chem. 2004 Apr 2;279(14):14165-70. Epub 2004 Jan 16.	J Biol Chem. 2004	PubMed	citation	PMID:14729669	pubmed	14729669	create date:2004/01/20 | first author:Kramer G
Efficient production of a bioactive, multiple disulfide-bonded protein using modified extracts of Escherichia coli.	/pubmed/14704994	Kim DM, Swartz JR.	Biotechnol Bioeng. 2004 Jan 20;85(2):122-9.	Biotechnol Bioeng. 2004	PubMed	citation	PMID:14704994	pubmed	14704994	create date:2004/01/06 | first author:Kim DM
The trp RNA-binding attenuation protein of Bacillus subtilis regulates translation of the tryptophan transport gene trpP (yhaG) by blocking ribosome binding.	/pubmed/14702295	Yakhnin H, Zhang H, Yakhnin AV, Babitzke P.	J Bacteriol. 2004 Jan;186(2):278-86.	J Bacteriol. 2004	PubMed	citation	PMID:14702295 | PMCID:PMC305772	pubmed	14702295	create date:2004/01/02 | first author:Yakhnin H
Decoding property of C5 uridine modification at the wobble position of tRNA anticodon.	/pubmed/14510472	Kurata S, Ohtsuki T, Wada T, Kirino Y, Takai K, Saigo K, Watanabe K, Suzuki T.	Nucleic Acids Res Suppl. 2003;(3):245-6.	Nucleic Acids Res Suppl. 2003	PubMed	citation	PMID:14510472	pubmed	14510472	create date:2003/09/27 | first author:Kurata S
From genes to proteins: in vitro expression of rickettsial proteins.	/pubmed/12860702	Renesto P, Raoult D.	Ann N Y Acad Sci. 2003 Jun;990:642-52. Review.	Ann N Y Acad Sci. 2003	PubMed	citation	PMID:12860702	pubmed	12860702	create date:2003/07/16 | first author:Renesto P
Selenomethionine incorporation into a protein by cell-free synthesis.	/pubmed/12836672	Kigawa T, Yamaguchi-Nunokawa E, Kodama K, Matsuda T, Yabuki T, Matsuda N, Ishitani R, Nureki O, Yokoyama S.	J Struct Funct Genomics. 2002;2(1):29-35.	J Struct Funct Genomics. 2002	PubMed	citation	PMID:12836672	pubmed	12836672	create date:2003/07/03 | first author:Kigawa T
Lipoprotein signal peptidase of Streptococcus suis serotype 2.	/pubmed/12777481	De Greeff A, Hamilton A, Sutcliffe IC, Buys H, Van Alphen L, Smith HE.	Microbiology. 2003 Jun;149(Pt 6):1399-407.	Microbiology. 2003	PubMed	citation	PMID:12777481	pubmed	12777481	create date:2003/06/05 | first author:De Greeff A
A novel medium for expression of proteins selectively labeled with 15N-amino acids in Spodoptera frugiperda (Sf9) insect cells.	/pubmed/12766395	BrÃ¼ggert M, Rehm T, Shanker S, Georgescu J, Holak TA.	J Biomol NMR. 2003 Apr;25(4):335-48.	J Biomol NMR. 2003	PubMed	citation	PMID:12766395	pubmed	12766395	create date:2003/05/27 | first author:BrÃ¼ggert M
A wheat germ cell-free system is a novel way to screen protein folding and function.	/pubmed/12761392	Morita EH, Sawasaki T, Tanaka R, Endo Y, Kohno T.	Protein Sci. 2003 Jun;12(6):1216-21.	Protein Sci. 2003	PubMed	citation	PMID:12761392 | PMCID:PMC2323893	pubmed	12761392	create date:2003/05/23 | first author:Morita EH
Characterization of a novel antibacterial agent that inhibits bacterial translation.	/pubmed/12358431	BÃ¶ddeker N, Bahador G, Gibbs C, Mabery E, Wolf J, Xu L, Watson J.	RNA. 2002 Sep;8(9):1120-8.	RNA. 2002	PubMed	citation	PMID:12358431 | PMCID:PMC1370326	pubmed	12358431	create date:2002/10/03 | first author:BÃ¶ddeker N
New inhibitors of bacterial protein synthesis from a combinatorial library of macrocycles.	/pubmed/12139453	Jefferson EA, Arakawa S, Blyn LB, Miyaji A, Osgood SA, Ranken R, Risen LM, Swayze EE.	J Med Chem. 2002 Aug 1;45(16):3430-9.	J Med Chem. 2002	PubMed	citation	PMID:12139453	pubmed	12139453	create date:2002/07/26 | first author:Jefferson EA
An engineered Escherichia coli tyrosyl-tRNA synthetase for site-specific incorporation of an unnatural amino acid into proteins in eukaryotic translation and its application in a wheat germ cell-free system.	/pubmed/12097643	Kiga D, Sakamoto K, Kodama K, Kigawa T, Matsuda T, Yabuki T, Shirouzu M, Harada Y, Nakayama H, Takio K, Hasegawa Y, Endo Y, Hirao I, Yokoyama S.	Proc Natl Acad Sci U S A. 2002 Jul 23;99(15):9715-20. Epub 2002 Jul 3.	Proc Natl Acad Sci U S A. 2002	PubMed	citation	PMID:12097643 | PMCID:PMC124990	pubmed	12097643	create date:2002/07/05 | first author:Kiga D
CsrA regulates glycogen biosynthesis by preventing translation of glgC in Escherichia coli.	/pubmed/12067347	Baker CS, Morozov I, Suzuki K, Romeo T, Babitzke P.	Mol Microbiol. 2002 Jun;44(6):1599-610.	Mol Microbiol. 2002	PubMed	citation	PMID:12067347	pubmed	12067347	create date:2002/06/18 | first author:Baker CS
Escherichia coli aconitases and oxidative stress: post-transcriptional regulation of sodA expression.	/pubmed/11932448	Tang Y, Quail MA, Artymiuk PJ, Guest JR, Green J.	Microbiology. 2002 Apr;148(Pt 4):1027-37.	Microbiology. 2002	PubMed	citation	PMID:11932448	pubmed	11932448	create date:2002/04/05 | first author:Tang Y
Components required for membrane assembly of newly synthesized K+ channel KcsA.	/pubmed/11821048	van Dalen A, van der Laan M, Driessen AJ, Killian JA, de Kruijff B.	FEBS Lett. 2002 Jan 30;511(1-3):51-8.	FEBS Lett. 2002	PubMed	citation	PMID:11821048	pubmed	11821048	create date:2002/02/01 | first author:van Dalen A
An inhibitory factor for cell-free protein synthesis from Salmonella enteritidis exhibits cytopathic activity against Chinese hamster ovary cells.	/pubmed/11747376	Iwamaru Y, Miyake M, Arii J, Tanabe Y, Noda M.	Microb Pathog. 2001 Dec;31(6):283-93.	Microb Pathog. 2001	PubMed	citation	PMID:11747376	pubmed	11747376	create date:2001/12/19 | first author:Iwamaru Y
High-yield, in vitro protein expression using a continuous-exchange, coupled transcription/ translation system.	/pubmed/11680726	Martin GA, Kawaguchi R, Lam Y, DeGiovanni A, Fukushima M, Mutter W.	Biotechniques. 2001 Oct;31(4):948-50, 952-3.	Biotechniques. 2001	PubMed	citation	PMID:11680726	pubmed	11680726	create date:2001/10/30 | first author:Martin GA
PhaR, a protein of unknown function conserved among short-chain-length polyhydroxyalkanoic acids producing bacteria, is a DNA-binding protein and represses Paracoccus denitrificans phaP expression in vitro.	/pubmed/11410342	Maehara A, Doi Y, Nishiyama T, Takagi Y, Ueda S, Nakano H, Yamane T.	FEMS Microbiol Lett. 2001 Jun 12;200(1):9-15.	FEMS Microbiol Lett. 2001	PubMed	citation	PMID:11410342	pubmed	11410342	create date:2001/06/19 | first author:Maehara A
Isolation of ftsI and murE genes involved in peptidoglycan synthesis from Corynebacterium glutamicum.	/pubmed/11398928	Wijayarathna CD, Wachi M, Nagai K.	Appl Microbiol Biotechnol. 2001 May;55(4):466-70.	Appl Microbiol Biotechnol. 2001	PubMed	citation	PMID:11398928	pubmed	11398928	create date:2001/06/12 | first author:Wijayarathna CD
Ribosome-associated protein that inhibits translation at the aminoacyl-tRNA binding stage.	/pubmed/11375931	Agafonov DE, Kolb VA, Spirin AS.	EMBO Rep. 2001 May;2(5):399-402.	EMBO Rep. 2001	PubMed	citation	PMID:11375931 | PMCID:PMC1083885	pubmed	11375931	create date:2001/05/29 | first author:Agafonov DE
Effects of 3' terminus modifications on mRNA functional decay during in vitro protein synthesis.	/pubmed/11309400	Lee K, Cohen SN.	J Biol Chem. 2001 Jun 29;276(26):23268-74. Epub 2001 Apr 17.	J Biol Chem. 2001	PubMed	citation	PMID:11309400	pubmed	11309400	create date:2001/04/20 | first author:Lee K
Production and characterization of an estrogen receptor beta subtype-specific mouse monoclonal antibody.	/pubmed/11152400	Su JL, McKee DD, Ellis B, Kadwell SH, Wisely GB, Moore LB, Triantafillou JA, Kost TA, Fuqua S, Moore JT.	Hybridoma. 2000 Dec;19(6):481-7.	Hybridoma. 2000	PubMed	citation	PMID:11152400	pubmed	11152400	create date:2001/01/11 | first author:Su JL
The biocontrol strain Pseudomonas fluorescens F113 produces the Rhizobium small bacteriocin, N-(3-hydroxy-7-cis-tetradecenoyl)homoserine lactone, via HdtS, a putative novel N-acylhomoserine lactone synthase.	/pubmed/11021923	Laue BE, Jiang Y, Chhabra SR, Jacob S, Stewart GS, Hardman A, Downie JA, O'Gara F, Williams P.	Microbiology. 2000 Oct;146 ( Pt 10):2469-80.	Microbiology. 2000	PubMed	citation	PMID:11021923	pubmed	11021923	create date:2000/10/06 | first author:Laue BE
Microheterogeneity of recombinant human phenylalanine hydroxylase as a result of nonenzymatic deamidations of labile amide containing amino acids. Effects on catalytic and stability properties.	/pubmed/11012685	Solstad T, Flatmark T.	Eur J Biochem. 2000 Oct;267(20):6302-10.	Eur J Biochem. 2000	PubMed	citation	PMID:11012685	pubmed	11012685	create date:2000/09/30 | first author:Solstad T
The mannitol-specific enzyme II (mtlA) gene and the mtlR gene of the PTS of Streptococcus mutans.	/pubmed/10878121	Honeyman AL, Curtiss R 3rd.	Microbiology. 2000 Jul;146 ( Pt 7):1565-72.	Microbiology. 2000	PubMed	citation	PMID:10878121	pubmed	10878121	create date:2000/07/06 | first author:Honeyman AL
Expression analysis of phenylketonuria mutations. Effect on folding and stability of the phenylalanine hydroxylase protein.	/pubmed/10875932	GÃ¡mez A, PÃ©rez B, Ugarte M, Desviat LR.	J Biol Chem. 2000 Sep 22;275(38):29737-42.	J Biol Chem. 2000	PubMed	citation	PMID:10875932	pubmed	10875932	create date:2000/07/06 | first author:GÃ¡mez A
Translational defects of Escherichia coli mutants deficient in the Um(2552) 23S ribosomal RNA methyltransferase RrmJ/FTSJ.	/pubmed/10814528	Caldas T, Binet E, Bouloc P, Richarme G.	Biochem Biophys Res Commun. 2000 May 19;271(3):714-8.	Biochem Biophys Res Commun. 2000	PubMed	citation	PMID:10814528	pubmed	10814528	create date:2000/05/18 | first author:Caldas T
The chromosomal arsenic resistance genes of Thiobacillus ferrooxidans have an unusual arrangement and confer increased arsenic and antimony resistance to Escherichia coli.	/pubmed/10788346	Butcher BG, Deane SM, Rawlings DE.	Appl Environ Microbiol. 2000 May;66(5):1826-33.	Appl Environ Microbiol. 2000	PubMed	citation	PMID:10788346 | PMCID:PMC101419	pubmed	10788346	create date:2000/05/02 | first author:Butcher BG
Sense codon-dependent introduction of unnatural amino acids into multiple sites of a protein.	/pubmed/10772963	Kanda T, Takai K, Hohsaka T, Sisido M, Takaku H.	Biochem Biophys Res Commun. 2000 Apr 21;270(3):1136-9.	Biochem Biophys Res Commun. 2000	PubMed	citation	PMID:10772963	pubmed	10772963	create date:2000/04/25 | first author:Kanda T
Evernimicin binds exclusively to the 50S ribosomal subunit and inhibits translation in cell-free systems derived from both gram-positive and gram-negative bacteria.	/pubmed/10770739	McNicholas PM, Najarian DJ, Mann PA, Hesk D, Hare RS, Shaw KJ, Black TA.	Antimicrob Agents Chemother. 2000 May;44(5):1121-6.	Antimicrob Agents Chemother. 2000	PubMed	citation	PMID:10770739 | PMCID:PMC89832	pubmed	10770739	create date:2000/04/19 | first author:McNicholas PM
An easy cell-free protein synthesis system dependent on the addition of crude Escherichia coli tRNA.	/pubmed/10731664	Kanda T, Takai K, Yokoyama S, Takaku H.	J Biochem. 2000 Jan;127(1):37-41.	J Biochem. 2000	PubMed	citation	PMID:10731664	pubmed	10731664	create date:2000/03/25 | first author:Kanda T
Ultrasensitive fluorescence-based detection of nascent proteins in gels.	/pubmed/10706791	Gite S, Mamaev S, Olejnik J, Rothschild K.	Anal Biochem. 2000 Mar 15;279(2):218-25.	Anal Biochem. 2000	PubMed	citation	PMID:10706791	pubmed	10706791	create date:2000/03/09 | first author:Gite S
In vitro microbiological characterization of novel cyclic homopentapeptides, CP-101,680 and CP-163,234, for animal health use.	/pubmed/10656573	Norcia LJ, Silvia AM, Dirlam JP, Schnur RC, Bergeron JM, Retsema JA, Hayashi SF.	J Antibiot (Tokyo). 1999 Nov;52(11):1007-16.	J Antibiot (Tokyo). 1999	PubMed	citation	PMID:10656573	pubmed	10656573	create date:2000/02/03 | first author:Norcia LJ
Characterization of the ftsZ cell division gene of Neisseria gonorrhoeae: expression in Escherichia coli and N. gonorrhoeae.	/pubmed/10648099	Salimnia H, Radia A, Bernatchez S, Beveridge TJ, Dillon JR.	Arch Microbiol. 2000 Jan;173(1):10-20.	Arch Microbiol. 2000	PubMed	citation	PMID:10648099	pubmed	10648099	create date:2000/01/27 | first author:Salimnia H
Cloning, sequencing, and expression of the hepatitis E virus (HEV) nonstructural open reading frame 1 (ORF1).	/pubmed/10630959	Ansari IH, Nanda SK, Durgapal H, Agrawal S, Mohanty SK, Gupta D, Jameel S, Panda SK.	J Med Virol. 2000 Mar;60(3):275-83.	J Med Virol. 2000	PubMed	citation	PMID:10630959	pubmed	10630959	create date:2000/01/12 | first author:Ansari IH
The rfaE gene from Escherichia coli encodes a bifunctional protein involved in biosynthesis of the lipopolysaccharide core precursor ADP-L-glycero-D-manno-heptose.	/pubmed/10629197	Valvano MA, Marolda CL, Bittner M, Glaskin-Clay M, Simon TL, Klena JD.	J Bacteriol. 2000 Jan;182(2):488-97.	J Bacteriol. 2000	PubMed	citation	PMID:10629197 | PMCID:PMC94300	pubmed	10629197	create date:2000/01/12 | first author:Valvano MA
Autoantibodies to IA-2 in insulin-dependent diabetes mellitus. Measurements with a new immunoprecipitation assay.	/pubmed/10612717	Masuda M, Powell M, Chen S, Beer C, Fichna P, Rees Smith B, Furmaniak J.	Clin Chim Acta. 2000 Jan 20;291(1):53-66.	Clin Chim Acta. 2000	PubMed	citation	PMID:10612717	pubmed	10612717	create date:1999/12/29 | first author:Masuda M
Ferric enterochelin transport in Yersinia enterocolitica: molecular and evolutionary aspects.	/pubmed/10515929	Schubert S, Fischer D, Heesemann J.	J Bacteriol. 1999 Oct;181(20):6387-95.	J Bacteriol. 1999	PubMed	citation	PMID:10515929 | PMCID:PMC103774	pubmed	10515929	create date:1999/10/09 | first author:Schubert S
Reconstitution of active recombinant Shiga toxin (Stx)1 from recombinant Stx1-A and Stx1-B subunits independently produced by E. coli clones.	/pubmed/10483717	Nishikawa T, Fujii J, Yoshida S, Yutsudo T.	FEMS Microbiol Lett. 1999 Sep 1;178(1):13-8.	FEMS Microbiol Lett. 1999	PubMed	citation	PMID:10483717	pubmed	10483717	create date:1999/09/14 | first author:Nishikawa T
Effects of ethyl and benzyl analogues of spermine on Escherichia coli peptidyltransferase activity, polyamine transport, and cellular growth.	/pubmed/10383956	Karahalios P, Amarantos I, Mamos P, Papaioannou D, Kalpaxis DL.	J Bacteriol. 1999 Jul;181(13):3904-11.	J Bacteriol. 1999	PubMed	citation	PMID:10383956 | PMCID:PMC93878	pubmed	10383956	create date:1999/06/29 | first author:Karahalios P
High level expression of soluble angiogenin in Escherichia coli.	/pubmed/10205672	Yoon JM, Kim SH, Kwon OB, Han SH, Kim BK.	Biochem Mol Biol Int. 1999 Feb;47(2):267-73.	Biochem Mol Biol Int. 1999	PubMed	citation	PMID:10205672	pubmed	10205672	create date:1999/04/17 | first author:Yoon JM
Characterization of Escherichia coli cspE, whose product negatively regulates transcription of cspA, the gene for the major cold shock protein.	/pubmed/10200963	Bae W, Phadtare S, Severinov K, Inouye M.	Mol Microbiol. 1999 Mar;31(5):1429-41.	Mol Microbiol. 1999	PubMed	citation	PMID:10200963	pubmed	10200963	create date:1999/04/14 | first author:Bae W
Epitope mapping of cytochrome P4502D6 autoantigen in patients with chronic hepatitis C during alpha-interferon treatment.	/pubmed/10190716	Dalekos GN, Wedemeyer H, Obermayer-Straub P, Kayser A, Barut A, Frank H, Manns MP.	J Hepatol. 1999 Mar;30(3):366-75.	J Hepatol. 1999	PubMed	citation	PMID:10190716	pubmed	10190716	create date:1999/04/06 | first author:Dalekos GN
RNA-binding properties of in vitro expressed histidine-tagged RB69 RegA translational repressor protein.	/pubmed/10094772	Allen SV, Miller ES.	Anal Biochem. 1999 Apr 10;269(1):32-7.	Anal Biochem. 1999	PubMed	citation	PMID:10094772	pubmed	10094772	create date:1999/03/30 | first author:Allen SV
A murC gene from coryneform bacteria.	/pubmed/10091329	Wachi M, Wijayarathna CD, Teraoka H, Nagai K.	Appl Microbiol Biotechnol. 1999 Feb;51(2):223-8.	Appl Microbiol Biotechnol. 1999	PubMed	citation	PMID:10091329	pubmed	10091329	create date:1999/03/26 | first author:Wachi M
Reconstitution of functionally active Thermus aquaticus large ribosomal subunits with in vitro-transcribed rRNA.	/pubmed/10026258	Khaitovich P, Tenson T, Kloss P, Mankin AS.	Biochemistry. 1999 Feb 9;38(6):1780-8.	Biochemistry. 1999	PubMed	citation	PMID:10026258	pubmed	10026258	create date:1999/02/23 | first author:Khaitovich P
Cell-free production and stable-isotope labeling of milligram quantities of proteins.	/pubmed/9923595	Kigawa T, Yabuki T, Yoshida Y, Tsutsui M, Ito Y, Shibata T, Yokoyama S.	FEBS Lett. 1999 Jan 8;442(1):15-9.	FEBS Lett. 1999	PubMed	citation	PMID:9923595	pubmed	9923595	create date:1999/01/29 | first author:Kigawa T
Knocking out a specific tRNA species within unfractionated Escherichia coli tRNA by using antisense (complementary) oligodeoxyribonucleotides.	/pubmed/9872385	Kanda T, Takai K, Yokoyama S, Takaku H.	FEBS Lett. 1998 Dec 4;440(3):273-6.	FEBS Lett. 1998	PubMed	citation	PMID:9872385	pubmed	9872385	create date:1999/01/01 | first author:Kanda T
Increased functional activity of elongation factor G with G16V mutation in the GTP-binding domain.	/pubmed/9864458	Martemyanov KA, Liljas A, Gudkov AT.	Biochemistry (Mosc). 1998 Oct;63(10):1216-9.	Biochemistry (Mosc). 1998	PubMed	citation	PMID:9864458	pubmed	9864458	create date:1998/12/29 | first author:Martemyanov KA
Dual amino acid-selective and site-directed stable-isotope labeling of the human c-Ha-Ras protein by cell-free synthesis.	/pubmed/9691277	Yabuki T, Kigawa T, Dohmae N, Takio K, Terada T, Ito Y, Laue ED, Cooper JA, Kainosho M, Yokoyama S.	J Biomol NMR. 1998 Apr;11(3):295-306.	J Biomol NMR. 1998	PubMed	citation	PMID:9691277	pubmed	9691277	create date:1998/08/06 | first author:Yabuki T
Requirements for the translocation of elongation-arrested, ribosome-associated OmpA across the plasma membrane of Escherichia coli.	/pubmed/9593737	Behrmann M, Koch HG, Hengelage T, Wieseler B, Hoffschulte HK, MÃ¼ller M.	J Biol Chem. 1998 May 29;273(22):13898-904.	J Biol Chem. 1998	PubMed	citation	PMID:9593737	pubmed	9593737	create date:1998/06/05 | first author:Behrmann M
E. coli-based in vitro transcription/translation: in vivo-specific synthesis rates and high yields in a batch system.	/pubmed/9591139	Patnaik R, Swartz JR.	Biotechniques. 1998 May;24(5):862-8.	Biotechniques. 1998	PubMed	citation	PMID:9591139	pubmed	9591139	create date:1998/05/20 | first author:Patnaik R
Binding characteristics of antibodies to the TSH receptor.	/pubmed/9584838	Oda Y, Sanders J, Roberts S, Maruyama M, Kato R, Perez M, Petersen VB, Wedlock N, Furmaniak J, Rees Smith B.	J Mol Endocrinol. 1998 Apr;20(2):233-44.	J Mol Endocrinol. 1998	PubMed	citation	PMID:9584838	pubmed	9584838	create date:1998/05/19 | first author:Oda Y
Characterization of an 'orthogonal' suppressor tRNA derived from E. coli tRNA2(Gln).	/pubmed/9331409	Liu DR, Magliery TJ, Schultz PG.	Chem Biol. 1997 Sep;4(9):685-91.	Chem Biol. 1997	PubMed	citation	PMID:9331409	pubmed	9331409	create date:1997/10/23 | first author:Liu DR
Cloning, sequencing, and characterization of the ftsZ gene from coryneform bacteria.	/pubmed/9240446	Kobayashi M, Asai Y, Hatakeyama K, Kijima N, Wachi M, Nagai K, Yukawa H.	Biochem Biophys Res Commun. 1997 Jul 18;236(2):383-8.	Biochem Biophys Res Commun. 1997	PubMed	citation	PMID:9240446	pubmed	9240446	create date:1997/07/18 | first author:Kobayashi M
The kdp system of Clostridium acetobutylicum: cloning, sequencing, and transcriptional regulation in response to potassium concentration.	/pubmed/9226259	Treuner-Lange A, Kuhn A, DÃ¼rre P.	J Bacteriol. 1997 Jul;179(14):4501-12.	J Bacteriol. 1997	PubMed	citation	PMID:9226259 | PMCID:PMC179285	pubmed	9226259	create date:1997/07/01 | first author:Treuner-Lange A
Coexpression of the B subunit of Shiga toxin 1 and EaeA from enterohemorrhagic Escherichia coli in Vibrio cholerae vaccine strains.	/pubmed/9169742	Butterton JR, Ryan ET, Acheson DW, Calderwood SB.	Infect Immun. 1997 Jun;65(6):2127-35.	Infect Immun. 1997	PubMed	citation	PMID:9169742 | PMCID:PMC175294	pubmed	9169742	create date:1997/06/01 | first author:Butterton JR
Identification of the ADP-L-glycero-D-manno-heptose-6-epimerase (rfaD) and heptosyltransferase II (rfaF) biosynthesis genes from nontypeable Haemophilus influenzae 2019.	/pubmed/9119477	Nichols WA, Gibson BW, Melaugh W, Lee NG, Sunshine M, Apicella MA.	Infect Immun. 1997 Apr;65(4):1377-86.	Infect Immun. 1997	PubMed	citation	PMID:9119477 | PMCID:PMC175143	pubmed	9119477	create date:1997/04/01 | first author:Nichols WA
Cloning and characterisation of a gene encoding an antiviral protein from Clerodendrum aculeatum L.	/pubmed/9132066	Kumar D, Verma HN, Tuteja N, Tewari KK.	Plant Mol Biol. 1997 Mar;33(4):745-51.	Plant Mol Biol. 1997	PubMed	citation	PMID:9132066	pubmed	9132066	create date:1997/03/01 | first author:Kumar D
UV endonuclease of Micrococcus luteus, a cyclobutane pyrimidine dimer-DNA glycosylase/abasic lyase: cloning and characterization of the gene.	/pubmed/9012829	Shiota S, Nakayama H.	Proc Natl Acad Sci U S A. 1997 Jan 21;94(2):593-8.	Proc Natl Acad Sci U S A. 1997	PubMed	citation	PMID:9012829 | PMCID:PMC19558	pubmed	9012829	create date:1997/01/21 | first author:Shiota S
Use of biotinylated-cysteinyl-tRNA as a non-RI probe in protein synthesis.	/pubmed/9586031	Ohtsuka H, Yokogawa T, Asahara H, Nishikawa K.	Nucleic Acids Symp Ser. 1997;(37):125-6.	Nucleic Acids Symp Ser. 1997	PubMed	citation	PMID:9586031	pubmed	9586031	create date:1997/01/01 | first author:Ohtsuka H
Development of improved tRNAs for in vitro biosynthesis of proteins containing unnatural amino acids.	/pubmed/9000011	Cload ST, Liu DR, Froland WA, Schultz PG.	Chem Biol. 1996 Dec;3(12):1033-8.	Chem Biol. 1996	PubMed	citation	PMID:9000011	pubmed	9000011	create date:1996/12/01 | first author:Cload ST
Formation of bacteriophage MS2 infectious units in a cell-free translation system.	/pubmed/8955335	Katanaev VL, Spirin AS, Reuss M, Siemann M.	FEBS Lett. 1996 Nov 18;397(2-3):143-8.	FEBS Lett. 1996	PubMed	citation	PMID:8955335	pubmed	8955335	create date:1996/11/18 | first author:Katanaev VL
Cloning, sequencing, and expression of isopropylbenzene degradation genes from Pseudomonas sp. strain JR1: identification of isopropylbenzene dioxygenase that mediates trichloroethene oxidation.	/pubmed/8899984	Pflugmacher U, Averhoff B, Gottschalk G.	Appl Environ Microbiol. 1996 Nov;62(11):3967-77.	Appl Environ Microbiol. 1996	PubMed	citation	PMID:8899984 | PMCID:PMC168215	pubmed	8899984	create date:1996/11/01 | first author:Pflugmacher U
An elongation factor Tu (EF-Tu) resistant to the EF-Tu inhibitor GE2270 in the producing organism Planobispora rosea.	/pubmed/8899707	Sosio M, Amati G, Cappellano C, Sarubbi E, Monti F, Donadio S.	Mol Microbiol. 1996 Oct;22(1):43-51.	Mol Microbiol. 1996	PubMed	citation	PMID:8899707	pubmed	8899707	create date:1996/10/01 | first author:Sosio M
Glycylcyclines bind to the high-affinity tetracycline ribosomal binding site and evade Tet(M)- and Tet(O)-mediated ribosomal protection.	/pubmed/8878615	Bergeron J, Ammirati M, Danley D, James L, Norcia M, Retsema J, Strick CA, Su WG, Sutcliffe J, Wondrack L.	Antimicrob Agents Chemother. 1996 Sep;40(9):2226-8.	Antimicrob Agents Chemother. 1996	PubMed	citation	PMID:8878615 | PMCID:PMC163507	pubmed	8878615	create date:1996/09/01 | first author:Bergeron J
Cooperativity of stabilized mRNA and enhanced translation activity in the cell-free system.	/pubmed/8818268	Kitaoka Y, Nishimura N, Niwano M.	J Biotechnol. 1996 Jul 18;48(1-2):1-8.	J Biotechnol. 1996	PubMed	citation	PMID:8818268	pubmed	8818268	create date:1996/07/18 | first author:Kitaoka Y
[Biosynthesis and conformational state of 17-kDa and 27-kDa N-terminal fragments of elongation factor EF-2 in solution].	/pubmed/8992954	Plotnikov AN, Vasilenko KS, Kirkitadze MD, Kotova NV, Motuz LP, Korotkov KV, Semisotnov GV, Alakhov IuB.	Bioorg Khim. 1996 Jul;22(7):489-502. Russian.	Bioorg Khim. 1996	PubMed	citation	PMID:8992954	pubmed	8992954	create date:1996/07/01 | first author:Plotnikov AN
A cryptic plasmid pBL1 from Brevibacterium lactofermentum causes growth inhibition and filamentation in Escherichia coli.	/pubmed/8938054	Goyal D, Wachi M, Kijima N, Kobayashi M, Yukawa H, Nagai K.	Plasmid. 1996 Jul;36(1):62-6.	Plasmid. 1996	PubMed	citation	PMID:8938054	pubmed	8938054	create date:1996/07/01 | first author:Goyal D
Recessively inherited L-DOPA-responsive parkinsonism in infancy caused by a point mutation (L205P) in the tyrosine hydroxylase gene.	/pubmed/8817341	LÃ¼decke B, Knappskog PM, Clayton PT, Surtees RA, Clelland JD, Heales SJ, Brand MP, BartholomÃ© K, Flatmark T.	Hum Mol Genet. 1996 Jul;5(7):1023-8.	Hum Mol Genet. 1996	PubMed	citation	PMID:8817341	pubmed	8817341	create date:1996/07/01 | first author:LÃ¼decke B
The E6 variant proteins E6I-E6IV of human papillomavirus 16: expression in cell free systems and bacteria and study of their interaction with p53.	/pubmed/8806176	Shally M, Alloul N, Jackman A, Muller M, Gissmann L, Sherman L.	Virus Res. 1996 Jun;42(1-2):81-96.	Virus Res. 1996	PubMed	citation	PMID:8806176	pubmed	8806176	create date:1996/06/01 | first author:Shally M
An endo-beta-1,4-glucanase gene (celA) from the rumen anaerobe Ruminococcus albus 8: cloning, sequencing, and transcriptional analysis.	/pubmed/8868234	Attwood GT, Herrera F, Weissenstein LA, White BA.	Can J Microbiol. 1996 Mar;42(3):267-78. Retraction in: Attwood GT, Herrera F, Weissenstein LA, White BA. Can J Microbiol. 1998 Mar;44(3):312.	Can J Microbiol. 1996	PubMed	citation	PMID:8868234	pubmed	8868234	create date:1996/03/01 | first author:Attwood GT
Use of T7 RNA polymerase in an optimized Escherichia coli coupled in vitro transcription-translation system. Application in regulatory studies and expression of long transcription units.	/pubmed/8617270	KÃ¶hrer C, Mayer C, GrÃ¶bner P, Piendl W.	Eur J Biochem. 1996 Feb 15;236(1):234-9.	Eur J Biochem. 1996	PubMed	citation	PMID:8617270	pubmed	8617270	create date:1996/02/15 | first author:KÃ¶hrer C
Coordinate genetic regulation of glycogen catabolism and biosynthesis in Escherichia coli via the CsrA gene product.	/pubmed/8576033	Yang H, Liu MY, Romeo T.	J Bacteriol. 1996 Feb;178(4):1012-7.	J Bacteriol. 1996	PubMed	citation	PMID:8576033 | PMCID:PMC177760	pubmed	8576033	create date:1996/02/01 | first author:Yang H
Repression of the Escherichia coli modABCD (molybdate transport) operon by ModE.	/pubmed/8550508	Grunden AM, Ray RM, Rosentel JK, Healy FG, Shanmugam KT.	J Bacteriol. 1996 Feb;178(3):735-44.	J Bacteriol. 1996	PubMed	citation	PMID:8550508 | PMCID:PMC177720	pubmed	8550508	create date:1996/02/01 | first author:Grunden AM
PKU mutation G46S is associated with increased aggregation and degradation of the phenylalanine hydroxylase enzyme.	/pubmed/8829656	Eiken HG, Knappskog PM, Apold J, Flatmark T.	Hum Mutat. 1996;7(3):228-38.	Hum Mutat. 1996	PubMed	citation	PMID:8829656	pubmed	8829656	create date:1996/01/01 | first author:Eiken HG
Mutation of the htrB locus of Haemophilus influenzae nontypable strain 2019 is associated with modifications of lipid A and phosphorylation of the lipo-oligosaccharide.	/pubmed/7592970	Lee NG, Sunshine MG, Engstrom JJ, Gibson BW, Apicella MA.	J Biol Chem. 1995 Nov 10;270(45):27151-9.	J Biol Chem. 1995	PubMed	citation	PMID:7592970	pubmed	7592970	create date:1995/11/10 | first author:Lee NG
Cell-free synthesis and amino acid-selective stable isotope labeling of proteins for NMR analysis.	/pubmed/8589601	Kigawa T, Muto Y, Yokoyama S.	J Biomol NMR. 1995 Sep;6(2):129-34.	J Biomol NMR. 1995	PubMed	citation	PMID:8589601	pubmed	8589601	create date:1995/09/01 | first author:Kigawa T
Genetic analysis of the minimal replicon of plasmid pIP417 and comparison with the other encoding 5-nitroimidazole resistance plasmids from Bacteroides spp.	/pubmed/8559801	Haggoud A, Trinh S, Moumni M, Reysset G.	Plasmid. 1995 Sep;34(2):132-43.	Plasmid. 1995	PubMed	citation	PMID:8559801	pubmed	8559801	create date:1995/09/01 | first author:Haggoud A
Isolation and characterization of a cDNA encoding the SecA protein from spinach chloroplasts. Evidence for azide resistance of Sec-dependent protein translocation across thylakoid membranes in spinach.	/pubmed/7629156	BerghÃ¶fer J, Karnauchov I, Herrmann RG, KlÃ¶sgen RB.	J Biol Chem. 1995 Aug 4;270(31):18341-6.	J Biol Chem. 1995	PubMed	citation	PMID:7629156	pubmed	7629156	create date:1995/08/04 | first author:BerghÃ¶fer J
Recessively inherited L-DOPA-responsive dystonia caused by a point mutation (Q381K) in the tyrosine hydroxylase gene.	/pubmed/8528210	Knappskog PM, Flatmark T, Mallet J, LÃ¼decke B, BartholomÃ© K.	Hum Mol Genet. 1995 Jul;4(7):1209-12.	Hum Mol Genet. 1995	PubMed	citation	PMID:8528210	pubmed	8528210	create date:1995/07/01 | first author:Knappskog PM
Characterization of biphenyl catabolic genes of gram-positive polychlorinated biphenyl degrader Rhodococcus sp. strain RHA1.	/pubmed/7793929	Masai E, Yamada A, Healy JM, Hatta T, Kimbara K, Fukuda M, Yano K.	Appl Environ Microbiol. 1995 Jun;61(6):2079-85.	Appl Environ Microbiol. 1995	PubMed	citation	PMID:7793929 | PMCID:PMC167480	pubmed	7793929	create date:1995/06/01 | first author:Masai E
The product of the pleiotropic Escherichia coli gene csrA modulates glycogen biosynthesis via effects on mRNA stability.	/pubmed/7751274	Liu MY, Yang H, Romeo T.	J Bacteriol. 1995 May;177(10):2663-72.	J Bacteriol. 1995	PubMed	citation	PMID:7751274 | PMCID:PMC176935	pubmed	7751274	create date:1995/05/01 | first author:Liu MY
Helicobacter pylori nickel-transport gene nixA: synthesis of catalytically active urease in Escherichia coli independent of growth conditions.	/pubmed/7651142	Mobley HL, Garner RM, Bauerfeind P.	Mol Microbiol. 1995 Apr;16(1):97-109.	Mol Microbiol. 1995	PubMed	citation	PMID:7651142	pubmed	7651142	create date:1995/04/01 | first author:Mobley HL
Characterization of the succinate dehydrogenase-encoding gene cluster (sdh) from the rickettsia Coxiella burnetii.	/pubmed/7698664	Heinzen RA, Mo YY, Robertson SJ, Mallavia LP.	Gene. 1995 Mar 21;155(1):27-34.	Gene. 1995	PubMed	citation	PMID:7698664	pubmed	7698664	create date:1995/03/21 | first author:Heinzen RA
Expression in Escherichia coli and purification of biologically active L proteinase of foot-and-mouth disease virus.	/pubmed/7785315	Piccone ME, Sira S, Zellner M, Grubman MJ.	Virus Res. 1995 Mar;35(3):263-75.	Virus Res. 1995	PubMed	citation	PMID:7785315	pubmed	7785315	create date:1995/03/01 | first author:Piccone ME
Mechanism of translation initiation on hepatitis C virus RNA.	/pubmed/8875615	Nomoto A, Tsukiyama-Kohara K, Kohara M.	Princess Takamatsu Symp. 1995;25:111-9. Review.	Princess Takamatsu Symp. 1995	PubMed	citation	PMID:8875615	pubmed	8875615	create date:1995/01/01 | first author:Nomoto A
Cloning the gene for the heat shock response positive regulator (sigma 32 homolog) from Pseudomonas aeruginosa.	/pubmed/7728657	Naczynski ZM, Mueller C, Kropinski AM.	Can J Microbiol. 1995 Jan;41(1):75-87.	Can J Microbiol. 1995	PubMed	citation	PMID:7728657	pubmed	7728657	create date:1995/01/01 | first author:Naczynski ZM
Structure and transcriptional regulation of the Escherichia coli adaptive response gene aidB.	/pubmed/7961409	Landini P, Hajec LI, Volkert MR.	J Bacteriol. 1994 Nov;176(21):6583-9.	J Bacteriol. 1994	PubMed	citation	PMID:7961409 | PMCID:PMC197013	pubmed	7961409	create date:1994/11/01 | first author:Landini P
A new gene involved in stationary-phase survival located at 59 minutes on the Escherichia coli chromosome.	/pubmed/7928962	Li C, Ichikawa JK, Ravetto JJ, Kuo HC, Fu JC, Clarke S.	J Bacteriol. 1994 Oct;176(19):6015-22. Erratum in: J Bacteriol 1996 Apr;178(7):2159.	J Bacteriol. 1994	PubMed	citation	PMID:7928962 | PMCID:PMC196819	pubmed	7928962	create date:1994/10/01 | first author:Li C
Cloning and sequencing of a chromosomal fragment from Clostridium acetobutylicum strain ABKn8 conferring chemical-damaging agents and UV resistance to E. coli recA strains.	/pubmed/7765497	Azeddoug H, Reysset G.	Curr Microbiol. 1994 Oct;29(4):229-35.	Curr Microbiol. 1994	PubMed	citation	PMID:7765497	pubmed	7765497	create date:1994/10/01 | first author:Azeddoug H
Identification, cloning, and sequencing of a gene required for ferric vibriobactin utilization by Vibrio cholerae.	/pubmed/8083157	Butterton JR, Calderwood SB.	J Bacteriol. 1994 Sep;176(18):5631-8.	J Bacteriol. 1994	PubMed	citation	PMID:8083157 | PMCID:PMC196765	pubmed	8083157	create date:1994/09/01 | first author:Butterton JR
Cloning and expression of the hup encoding a histone-like protein of Campylobacter jejuni.	/pubmed/8063109	Konkel ME, Marconi RT, Mead DJ, Cieplak W Jr.	Gene. 1994 Aug 19;146(1):83-6.	Gene. 1994	PubMed	citation	PMID:8063109	pubmed	8063109	create date:1994/08/19 | first author:Konkel ME
Improvement of penicillin G acylase production by using pac gene clone.	/pubmed/7972546	Liu YT, Ji DD, Chou CC, Chao HY, Liao CL, Han SH.	Proc Natl Sci Counc Repub China B. 1994 Jul;18(3):95-100.	Proc Natl Sci Counc Repub China B. 1994	PubMed	citation	PMID:7972546	pubmed	7972546	create date:1994/07/01 | first author:Liu YT
Nuclease resistance of an extraordinarily thermostable mini-hairpin DNA fragment, d(GCGAAGC) and its application to in vitro protein synthesis.	/pubmed/8036147	Yoshizawa S, Ueda T, Ishido Y, Miura K, Watanabe K, Hirao I.	Nucleic Acids Res. 1994 Jun 25;22(12):2217-21.	Nucleic Acids Res. 1994	PubMed	citation	PMID:8036147 | PMCID:PMC523676	pubmed	8036147	create date:1994/06/25 | first author:Yoshizawa S
Localization of the replication region of the pMJ101 plasmid from Vibrio ordalii.	/pubmed/8058817	Bidinost C, Crosa JH, Actis LA.	Plasmid. 1994 May;31(3):242-50.	Plasmid. 1994	PubMed	citation	PMID:8058817	pubmed	8058817	create date:1994/05/01 | first author:Bidinost C
Efficient expression of E. coli dihydrofolate reductase gene by an in vitro translation system using phosphorothioate mRNA.	/pubmed/7764744	Tohda H, Chikazumi N, Ueda T, Nishikawa K, Watanabe K.	J Biotechnol. 1994 Apr 30;34(1):61-9.	J Biotechnol. 1994	PubMed	citation	PMID:7764744	pubmed	7764744	create date:1994/04/30 | first author:Tohda H
Rhizobium meliloti contains a novel second homolog of the cell division gene ftsZ.	/pubmed/8144471	Margolin W, Long SR.	J Bacteriol. 1994 Apr;176(7):2033-43.	J Bacteriol. 1994	PubMed	citation	PMID:8144471 | PMCID:PMC205309	pubmed	8144471	create date:1994/04/01 | first author:Margolin W
Isolation and characterization of a gene involved in hemagglutination by an avian pathogenic Escherichia coli strain.	/pubmed/8132344	Provence DL, Curtiss R 3rd.	Infect Immun. 1994 Apr;62(4):1369-80.	Infect Immun. 1994	PubMed	citation	PMID:8132344 | PMCID:PMC186290	pubmed	8132344	create date:1994/04/01 | first author:Provence DL
Newly identified genes involved in the signal transduction of Escherichia coli K-12.	/pubmed/8125343	Utsumi R, Katayama S, Taniguchi M, Horie T, Ikeda M, Igaki S, Nakagawa H, Miwa A, Tanabe H, Noda M.	Gene. 1994 Mar 11;140(1):73-7.	Gene. 1994	PubMed	citation	PMID:8125343	pubmed	8125343	create date:1994/03/11 | first author:Utsumi R
Secretion of eukaryotic growth hormones in Escherichia coli is influenced by the sequence of the mature proteins.	/pubmed/8125322	Cheah KC, Harrison S, King R, Crocker L, Wells JR, Robins A.	Gene. 1994 Jan 28;138(1-2):9-15.	Gene. 1994	PubMed	citation	PMID:8125322	pubmed	8125322	create date:1994/01/28 | first author:Cheah KC
Coupled replication-translation of amplifiable messenger RNA. A cell-free protein synthesis system that mimics viral infection.	/pubmed/8288616	Ryabova L, Volianik E, Kurnasov O, Spirin A, Wu Y, Kramer FR.	J Biol Chem. 1994 Jan 14;269(2):1501-5.	J Biol Chem. 1994	PubMed	citation	PMID:8288616	pubmed	8288616	create date:1994/01/14 | first author:Ryabova L
Cloning and sequencing of the genes encoding Escherichia coli cytolethal distending toxin.	/pubmed/8262635	Scott DA, Kaper JB.	Infect Immun. 1994 Jan;62(1):244-51.	Infect Immun. 1994	PubMed	citation	PMID:8262635 | PMCID:PMC186093	pubmed	8262635	create date:1994/01/01 | first author:Scott DA
Characterization of the foot-and-mouth disease virus 3C protease expressed in Escherichia coli.	/pubmed/8212567	Bablanian GM, Grubman MJ.	Virology. 1993 Nov;197(1):320-7.	Virology. 1993	PubMed	citation	PMID:8212567	pubmed	8212567	create date:1993/11/01 | first author:Bablanian GM
The requirement for subunit interaction in the production of Penicillium chrysogenum acyl-coenzyme A:isopenicillin N acyltransferase in Escherichia coli.	/pubmed/8224864	Tobin MB, Baldwin JE, Cole SC, Miller JR, Skatrud PL, Sutherland JD.	Gene. 1993 Oct 15;132(2):199-206.	Gene. 1993	PubMed	citation	PMID:8224864	pubmed	8224864	create date:1993/10/15 | first author:Tobin MB
Effects of ribosome-inactivating proteins on Escherichia coli and Agrobacterium tumefaciens translation systems.	/pubmed/8407849	GirbÃ©s T, Barbieri L, Ferreras M, Arias FJ, Rojo MA, Iglesias R, Alegre C, Escarmis C, Stirpe F.	J Bacteriol. 1993 Oct;175(20):6721-4.	J Bacteriol. 1993	PubMed	citation	PMID:8407849 | PMCID:PMC206786	pubmed	8407849	create date:1993/10/01 | first author:GirbÃ©s T
Molecular cloning and characterization of a proline iminopeptidase gene from Neisseria gonorrhoeae.	/pubmed/7934933	Albertson NH, Koomey M.	Mol Microbiol. 1993 Sep;9(6):1203-11.	Mol Microbiol. 1993	PubMed	citation	PMID:7934933	pubmed	7934933	create date:1993/09/01 | first author:Albertson NH
Identification of a novel gene, dep, associated with depolymerization of the capsular polymer in Bacillus anthracis.	/pubmed/8105361	Uchida I, Makino S, Sasakawa C, Yoshikawa M, Sugimoto C, Terakado N.	Mol Microbiol. 1993 Aug;9(3):487-96.	Mol Microbiol. 1993	PubMed	citation	PMID:8105361	pubmed	8105361	create date:1993/08/01 | first author:Uchida I
Analysis of heterodimer formation by the Escherichia coli trp repressor.	/pubmed/8325857	Hurlburt BK, Yanofsky C.	J Biol Chem. 1993 Jul 15;268(20):14794-8.	J Biol Chem. 1993	PubMed	citation	PMID:8325857	pubmed	8325857	create date:1993/07/15 | first author:Hurlburt BK
The E. coli envY gene encodes a high affinity opioid binding site.	/pubmed/8396214	Cabon F, Morser J, Parmantier E, Solly SK, Pham-Dinh D, Zalc B.	Neurochem Res. 1993 Jul;18(7):795-800.	Neurochem Res. 1993	PubMed	citation	PMID:8396214	pubmed	8396214	create date:1993/07/01 | first author:Cabon F
DNA sequence and units of transcription of the conjugative transfer gene complex (trs) of Staphylococcus aureus plasmid pGO1.	/pubmed/7687249	Morton TM, Eaton DM, Johnston JL, Archer GL.	J Bacteriol. 1993 Jul;175(14):4436-47.	J Bacteriol. 1993	PubMed	citation	PMID:7687249 | PMCID:PMC204884	pubmed	7687249	create date:1993/07/01 | first author:Morton TM
Lack of peptide-release activity responding to codon UGA in Mycoplasma capricolum.	/pubmed/8464722	Inagaki Y, Bessho Y, Osawa S.	Nucleic Acids Res. 1993 Mar 25;21(6):1335-8.	Nucleic Acids Res. 1993	PubMed	citation	PMID:8464722 | PMCID:PMC309316	pubmed	8464722	create date:1993/03/25 | first author:Inagaki Y
Cloning and sequencing of Coxiella burnetii outer membrane protein gene com1.	/pubmed/8423075	Hendrix LR, Mallavia LP, Samuel JE.	Infect Immun. 1993 Feb;61(2):470-7.	Infect Immun. 1993	PubMed	citation	PMID:8423075 | PMCID:PMC302752	pubmed	8423075	create date:1993/02/01 | first author:Hendrix LR
[mRNA with an extended Shine-Dalgarno sequence is translated independently of ribosomal protein S1].	/pubmed/8471667	Balakin AG, Bogdanova SL, Skripkin EA.	Biokhimiia. 1993 Jan;58(1):98-107. Russian.	Biokhimiia. 1993	PubMed	citation	PMID:8471667	pubmed	8471667	create date:1993/01/01 | first author:Balakin AG
Proteus mirabilis urease: transcriptional regulation by UreR.	/pubmed/7678244	Nicholson EB, Concaugh EA, Foxall PA, Island MD, Mobley HL.	J Bacteriol. 1993 Jan;175(2):465-73.	J Bacteriol. 1993	PubMed	citation	PMID:7678244 | PMCID:PMC196161	pubmed	7678244	create date:1993/01/01 | first author:Nicholson EB
Membrane insertion of the mannitol permease of Escherichia coli occurs under conditions of impaired SecA function.	/pubmed/1447197	Werner PK, Saier MH Jr, MÃ¼ller M.	J Biol Chem. 1992 Dec 5;267(34):24523-32.	J Biol Chem. 1992	PubMed	citation	PMID:1447197	pubmed	1447197	create date:1992/12/15 | first author:Werner PK
Production of an enzymatic active protein using a continuous flow cell-free translation system.	/pubmed/1368801	Endo Y, Otsuzuki S, Ito K, Miura K.	J Biotechnol. 1992 Sep;25(3):221-30.	J Biotechnol. 1992	PubMed	citation	PMID:1368801	pubmed	1368801	create date:1992/09/01 | first author:Endo Y
Isolation, characterization, and nucleotide sequence of the Streptococcus mutans mannitol-phosphate dehydrogenase gene and the mannitol-specific factor III gene of the phosphoenolpyruvate phosphotransferase system.	/pubmed/1322373	Honeyman AL, Curtiss R 3rd.	Infect Immun. 1992 Aug;60(8):3369-75.	Infect Immun. 1992	PubMed	citation	PMID:1322373 | PMCID:PMC257323	pubmed	1322373	create date:1992/08/01 | first author:Honeyman AL
Mechanism of action of purpuromycin.	/pubmed/1599409	Landini P, Corti E, Goldstein BP, Denaro M.	Biochem J. 1992 May 15;284 ( Pt 1):47-52. Erratum in: Biochem J. 1992 Jun 15;284 ( Pt 3):935.	Biochem J. 1992	PubMed	citation	PMID:1599409 | PMCID:PMC1132695	pubmed	1599409	create date:1992/05/15 | first author:Landini P
Inhibition of bacterial protein synthesis by elongation-factor-Tu-binding antibiotics MDL 62,879 and efrotomycin.	/pubmed/1590753	Landini P, Bandera M, Goldstein BP, Ripamonti F, Soffientini A, Islam K, Denaro M.	Biochem J. 1992 May 1;283 ( Pt 3):649-52.	Biochem J. 1992	PubMed	citation	PMID:1590753 | PMCID:PMC1130934	pubmed	1590753	create date:1992/05/01 | first author:Landini P
Demonstration of relaxin precursors in pregnant rat ovaries with antisera against bacterially expressed rat prorelaxin.	/pubmed/1547714	Soloff MS, Shaw AR, Gentry LE, Marquardt H, Vasilenko P.	Endocrinology. 1992 Apr;130(4):1844-51.	Endocrinology. 1992	PubMed	citation	PMID:1547714	pubmed	1547714	create date:1992/04/01 | first author:Soloff MS
Biological activity of recombinant Ricinus communis agglutinin A chain produced in Escherichia coli.	/pubmed/1544496	O'Hare M, Roberts LM, Lord JM.	FEBS Lett. 1992 Mar 16;299(3):209-12.	FEBS Lett. 1992	PubMed	citation	PMID:1544496	pubmed	1544496	create date:1992/03/16 | first author:O'Hare M
Overexpression of higher eukaryotic membrane proteins in bacteria. Novel insights obtained with the liver mitochondrial proton/phosphate symporter.	/pubmed/1531983	Ferreira GC, Pedersen PL.	J Biol Chem. 1992 Mar 15;267(8):5460-6.	J Biol Chem. 1992	PubMed	citation	PMID:1531983	pubmed	1531983	create date:1992/03/15 | first author:Ferreira GC
Functional analysis of the sialyltransferase complexes in Escherichia coli K1 and K92.	/pubmed/1735705	Steenbergen SM, Wrona TJ, Vimr ER.	J Bacteriol. 1992 Feb;174(4):1099-108.	J Bacteriol. 1992	PubMed	citation	PMID:1735705 | PMCID:PMC206402	pubmed	1735705	create date:1992/02/01 | first author:Steenbergen SM
Cloning and characterization of cDNA clones corresponding to transcripts from the BamHI G region of the Epstein-Barr virus genome and expression of BGLF2.	/pubmed/1662696	Chen MR, Hsu TY, Lin SW, Chen JY, Yang CS.	J Gen Virol. 1991 Dec;72 ( Pt 12):3047-55.	J Gen Virol. 1991	PubMed	citation	PMID:1662696	pubmed	1662696	create date:1991/12/01 | first author:Chen MR
Analysis of strain-specific plasmid sequences from Coxiella burnetii.	/pubmed/1687630	Minnick MF, Small CL, Frazier ME, Mallavia LP.	Acta Virol. 1991 Nov;35(6):497-502.	Acta Virol. 1991	PubMed	citation	PMID:1687630	pubmed	1687630	create date:1991/11/01 | first author:Minnick MF
A coupled in vitro transcription-translation system for the exclusive synthesis of polypeptides expressed from the T7 promoter.	/pubmed/1936272	Nevin DE, Pratt JM.	FEBS Lett. 1991 Oct 21;291(2):259-63.	FEBS Lett. 1991	PubMed	citation	PMID:1936272	pubmed	1936272	create date:1991/10/21 | first author:Nevin DE
Lipoic acid metabolism in Escherichia coli: isolation of null mutants defective in lipoic acid biosynthesis, molecular cloning and characterization of the E. coli lip locus, and identification of the lipoylated protein of the glycine cleavage system.	/pubmed/1655709	Vanden Boom TJ, Reed KE, Cronan JE Jr.	J Bacteriol. 1991 Oct;173(20):6411-20.	J Bacteriol. 1991	PubMed	citation	PMID:1655709 | PMCID:PMC208974	pubmed	1655709	create date:1991/10/11 | first author:Vanden Boom TJ
Cloning and characterization of a Rhizobium meliloti homolog of the Escherichia coli cell division gene ftsZ.	/pubmed/1653222	Margolin W, Corbo JC, Long SR.	J Bacteriol. 1991 Sep;173(18):5822-30.	J Bacteriol. 1991	PubMed	citation	PMID:1653222 | PMCID:PMC208315	pubmed	1653222	create date:1991/09/01 | first author:Margolin W
pEXPRESS: a family of expression vectors containing a single transcription unit active in prokaryotes, eukaryotes and in vitro.	/pubmed/1657716	Forman BM, Samuels HH.	Gene. 1991 Aug 30;105(1):9-15.	Gene. 1991	PubMed	citation	PMID:1657716	pubmed	1657716	create date:1991/08/30 | first author:Forman BM
Galactose utilization in Lactobacillus helveticus: isolation and characterization of the galactokinase (galK) and galactose-1-phosphate uridyl transferase (galT) genes.	/pubmed/2066342	Mollet B, Pilloud N.	J Bacteriol. 1991 Jul;173(14):4464-73.	J Bacteriol. 1991	PubMed	citation	PMID:2066342 | PMCID:PMC208110	pubmed	2066342	create date:1991/07/01 | first author:Mollet B
DNA sequence of Mirabilis antiviral protein (MAP), a ribosome-inactivating protein with an antiviral property, from mirabilis jalapa L. and its expression in Escherichia coli.	/pubmed/2022657	Kataoka J, Habuka N, Furuno M, Miyano M, Takanami Y, Koiwai A.	J Biol Chem. 1991 May 5;266(13):8426-30.	J Biol Chem. 1991	PubMed	citation	PMID:2022657	pubmed	2022657	create date:1991/05/05 | first author:Kataoka J
Effect of acetylpolyamines on in vitro protein synthesis and on the growth of a polyamine-requiring mutant of Escherichia coli.	/pubmed/1869516	Kakegawa T, Guo Y, Chiba Y, Miyazaki T, Nakamura M, Hirose S, Canellakis ZN, Igarashi K.	J Biochem. 1991 Apr;109(4):627-31.	J Biochem. 1991	PubMed	citation	PMID:1869516	pubmed	1869516	create date:1991/04/01 | first author:Kakegawa T
Conversion of a mitochondrial gene for mammalian cytochrome c oxidase subunit II into its universal codon equivalent and expression in vivo and in vitro.	/pubmed/1848093	Cao JL, Revzin A, Ferguson-Miller S.	Biochemistry. 1991 Mar 12;30(10):2642-50.	Biochemistry. 1991	PubMed	citation	PMID:1848093	pubmed	1848093	create date:1991/03/12 | first author:Cao JL
Transcriptional analysis, translational analysis, and sequence of the kilA-tellurite resistance region of plasmid RK2Ter.	/pubmed/1846856	Walter EG, Thomas CM, Ibbotson JP, Taylor DE.	J Bacteriol. 1991 Feb;173(3):1111-9.	J Bacteriol. 1991	PubMed	citation	PMID:1846856 | PMCID:PMC207231	pubmed	1846856	create date:1991/02/01 | first author:Walter EG
Identification and production of pestivirus proteins for diagnostic and vaccination purposes.	/pubmed/9210936	Lecomte C, Vandenbergh D, Vanderheijden N, De Moerlooze L, Pin JJ, Chappuis G, Desmettre P, Renard A.	Arch Virol Suppl. 1991;3:149-56.	Arch Virol Suppl. 1991	PubMed	citation	PMID:9210936	pubmed	9210936	create date:1991/01/01 | first author:Lecomte C
Genetic transformation in Streptococcus pneumoniae: nucleotide sequence analysis shows comA, a gene required for competence induction, to be a member of the bacterial ATP-dependent transport protein family.	/pubmed/1987129	Hui FM, Morrison DA.	J Bacteriol. 1991 Jan;173(1):372-81.	J Bacteriol. 1991	PubMed	citation	PMID:1987129 | PMCID:PMC207196	pubmed	1987129	create date:1991/01/01 | first author:Hui FM
Solid phase synthesis of mRNA by the phosphoramidite approach using 2'-O-1-(2-chloroethoxy)ethyl protection and its stability in E. coli system.	/pubmed/1841372	Sakatsume O, Yamaguchi T, Takaku H.	Nucleic Acids Symp Ser. 1991;(24):33-6.	Nucleic Acids Symp Ser. 1991	PubMed	citation	PMID:1841372	pubmed	1841372	create date:1991/01/01 | first author:Sakatsume O
Cloning, sequencing, and molecular analysis of the acetoacetate decarboxylase gene region from Clostridium acetobutylicum.	/pubmed/2254264	Gerischer U, DÃ¼rre P.	J Bacteriol. 1990 Dec;172(12):6907-18.	J Bacteriol. 1990	PubMed	citation	PMID:2254264 | PMCID:PMC210810	pubmed	2254264	create date:1990/12/01 | first author:Gerischer U
Cloning and characterization of two tandemly arranged DNA methyltransferase genes of Neisseria lactamica: an adenine-specific M.NlaIII and a cytosine-type methylase.	/pubmed/2277628	LabbÃ© D, HÃ¶ltke HJ, Lau PC.	Mol Gen Genet. 1990 Oct;224(1):101-10.	Mol Gen Genet. 1990	PubMed	citation	PMID:2277628	pubmed	2277628	create date:1990/10/01 | first author:LabbÃ© D
[Cloning and expression of rat alpha-fetoprotein cDNA in Escherichia coli].	/pubmed/1699859	Soda M.	Hokkaido Igaku Zasshi. 1990 Sep;65(5):510-6. Japanese.	Hokkaido Igaku Zasshi. 1990	PubMed	citation	PMID:1699859	pubmed	1699859	create date:1990/09/01 | first author:Soda M
Structure-function analysis of the human interferon gamma. The COOH terminus is not essential for functional activity.	/pubmed/2115890	Luk SK, Jay E, Jay FT.	J Biol Chem. 1990 Aug 5;265(22):13314-9.	J Biol Chem. 1990	PubMed	citation	PMID:2115890	pubmed	2115890	create date:1990/08/05 | first author:Luk SK
Products of the fos and jun proto-oncogenes bind cooperatively to the AP1 DNA recognition sequence.	/pubmed/2125555	Risse G, Neuberg M, Hunter JB, Verrier B, MÃ¼ller R.	Environ Health Perspect. 1990 Aug;88:133-9.	Environ Health Perspect. 1990	PubMed	citation	PMID:2125555 | PMCID:PMC1568005	pubmed	2125555	create date:1990/08/01 | first author:Risse G
Expression and secretion of Mirabilis antiviral protein in Escherichia coli and its inhibition of in vitro eukaryotic and prokaryotic protein synthesis.	/pubmed/2193030	Habuka N, Akiyama K, Tsuge H, Miyano M, Matsumoto T, Noma M.	J Biol Chem. 1990 Jul 5;265(19):10988-92.	J Biol Chem. 1990	PubMed	citation	PMID:2193030	pubmed	2193030	create date:1990/07/05 | first author:Habuka N
Genetic transformation in Streptococcus pneumoniae: nucleotide sequence and predicted amino acid sequence of recP.	/pubmed/2361942	Radnis BA, Rhee DK, Morrison DA.	J Bacteriol. 1990 Jul;172(7):3669-74.	J Bacteriol. 1990	PubMed	citation	PMID:2361942 | PMCID:PMC213341	pubmed	2361942	create date:1990/07/01 | first author:Radnis BA
Structure of a Rhodococcus gene encoding pigment production in Escherichia coli.	/pubmed/2230720	Hart S, Kirby R, Woods DR.	J Gen Microbiol. 1990 Jul;136(7):1357-63.	J Gen Microbiol. 1990	PubMed	citation	PMID:2230720	pubmed	2230720	create date:1990/07/01 | first author:Hart S
Characterization and expression of the cbbE' gene of Coxiella burnetii.	/pubmed/2384744	Minnick MF, Heinzen RA, Frazier ME, Mallavia LP.	J Gen Microbiol. 1990 Jun;136(6):1099-107.	J Gen Microbiol. 1990	PubMed	citation	PMID:2384744	pubmed	2384744	create date:1990/06/01 | first author:Minnick MF
Protein translocation in vitro: biochemical characterization of genetically defined translocation components.	/pubmed/2167893	Fandl J, Tai PC.	J Bioenerg Biomembr. 1990 Jun;22(3):369-87. Review.	J Bioenerg Biomembr. 1990	PubMed	citation	PMID:2167893	pubmed	2167893	create date:1990/06/01 | first author:Fandl J
Use of natural mRNAs in the cell-free protein-synthesizing systems of the moderate halophile Vibrio costicola.	/pubmed/1971624	Choquet CG, Kushner DJ.	J Bacteriol. 1990 Jun;172(6):3462-8.	J Bacteriol. 1990	PubMed	citation	PMID:1971624 | PMCID:PMC209158	pubmed	1971624	create date:1990/06/01 | first author:Choquet CG
Cloning, characterization and sequence of a novel 59-kDa protein of Chlamydia trachomatis.	/pubmed/2379836	Kahane S, Weinstein Y, Sarov I.	Gene. 1990 May 31;90(1):61-7.	Gene. 1990	PubMed	citation	PMID:2379836	pubmed	2379836	create date:1990/05/31 | first author:Kahane S
The 34-kilodalton membrane immunogen of Treponema pallidum is a lipoprotein.	/pubmed/2404869	Swancutt MA, Radolf JD, Norgard MV.	Infect Immun. 1990 Feb;58(2):384-92.	Infect Immun. 1990	PubMed	citation	PMID:2404869 | PMCID:PMC258467	pubmed	2404869	create date:1990/02/01 | first author:Swancutt MA
Stabilization of mRNA in the cell-free translation system from Escherichia coli.	/pubmed/1714575	Hirao I, Yoshizawa S, Miura K.	Nucleic Acids Symp Ser. 1990;(22):75-6.	Nucleic Acids Symp Ser. 1990	PubMed	citation	PMID:1714575	pubmed	1714575	create date:1990/01/01 | first author:Hirao I
Acylation of the 47-kilodalton major membrane immunogen of Treponema pallidum determines its hydrophobicity.	/pubmed/2668192	Chamberlain NR, DeOgny L, Slaughter C, Radolf JD, Norgard MV.	Infect Immun. 1989 Sep;57(9):2878-85.	Infect Immun. 1989	PubMed	citation	PMID:2668192 | PMCID:PMC313541	pubmed	2668192	create date:1989/09/01 | first author:Chamberlain NR
Translational repression of TEM beta-lactamase synthesis as a response of Escherichia coli to heat shock.	/pubmed/2691842	Kuriki Y.	Mol Microbiol. 1989 Aug;3(8):1131-40.	Mol Microbiol. 1989	PubMed	citation	PMID:2691842	pubmed	2691842	create date:1989/08/01 | first author:Kuriki Y
Nucleotide sequence and protein products of two new nodulation genes of Rhizobium meliloti, nodP and nodQ.	/pubmed/2520820	Schwedock J, Long SR.	Mol Plant Microbe Interact. 1989 Jul-Aug;2(4):181-94.	Mol Plant Microbe Interact. 1989	PubMed	citation	PMID:2520820	pubmed	2520820	create date:1989/07/01 | first author:Schwedock J
Phospholipase C and haemolytic activities of Clostridium perfringens alpha-toxin cloned in Escherichia coli: sequence and homology with a Bacillus cereus phospholipase C.	/pubmed/2546005	Leslie D, Fairweather N, Pickard D, Dougan G, Kehoe M.	Mol Microbiol. 1989 Mar;3(3):383-92.	Mol Microbiol. 1989	PubMed	citation	PMID:2546005	pubmed	2546005	create date:1989/03/01 | first author:Leslie D
Stability of plasmid sequences in an acute Q-fever strain of Coxiella burnetii.	/pubmed/2469774	Samuel JE, Frazier ME, Mallavia LP.	J Gen Microbiol. 1988 Jul;134(7):1795-1805.	J Gen Microbiol. 1988	PubMed	citation	PMID:2469774	pubmed	2469774	create date:1988/07/01 | first author:Samuel JE
Cloning and expression of the calmodulin-sensitive Bacillus anthracis adenylate cyclase in Escherichia coli.	/pubmed/2841199	Mock M, LabruyÃ¨re E, Glaser P, Danchin A, Ullmann A.	Gene. 1988 Apr 29;64(2):277-84.	Gene. 1988	PubMed	citation	PMID:2841199	pubmed	2841199	create date:1988/04/29 | first author:Mock M
Processing by inverted plasma membrane vesicles of in vitro synthesized major lipoprotein from Escherichia coli.	/pubmed/3282924	Krishnabhakdi SS, MÃ¼ller M.	FEBS Lett. 1988 Apr 11;231(1):99-101.	FEBS Lett. 1988	PubMed	citation	PMID:3282924	pubmed	3282924	create date:1988/04/11 | first author:Krishnabhakdi SS
Nucleotide sequence analysis and expression of a tetracycline-resistance gene from Campylobacter jejuni.	/pubmed/2836268	Manavathu EK, Hiratsuka K, Taylor DE.	Gene. 1988;62(1):17-26.	Gene. 1988	PubMed	citation	PMID:2836268	pubmed	2836268	create date:1988/01/01 | first author:Manavathu EK
Purification and properties of the MalT protein, the transcription activator of the Escherichia coli maltose regulon.	/pubmed/3305511	Richet E, Raibaud O.	J Biol Chem. 1987 Sep 15;262(26):12647-53.	J Biol Chem. 1987	PubMed	citation	PMID:3305511	pubmed	3305511	create date:1987/09/15 | first author:Richet E
Identification of invasin: a protein that allows enteric bacteria to penetrate cultured mammalian cells.	/pubmed/3304658	Isberg RR, Voorhis DL, Falkow S.	Cell. 1987 Aug 28;50(5):769-78.	Cell. 1987	PubMed	citation	PMID:3304658	pubmed	3304658	create date:1987/08/28 | first author:Isberg RR
Cloning and functional expression of the Coxiella burnetii citrate synthase gene in Escherichia coli.	/pubmed/3104207	Heinzen RA, Mallavia LP.	Infect Immun. 1987 Apr;55(4):848-55.	Infect Immun. 1987	PubMed	citation	PMID:3104207 | PMCID:PMC260428	pubmed	3104207	create date:1987/04/01 | first author:Heinzen RA
Cloning and expression of the exbB gene of Escherichia coli K-12.	/pubmed/3295484	Eick-Helmerich K, Hantke K, Braun V.	Mol Gen Genet. 1987 Feb;206(2):246-51.	Mol Gen Genet. 1987	PubMed	citation	PMID:3295484	pubmed	3295484	create date:1987/02/01 | first author:Eick-Helmerich K
II-BGlc, a glucose receptor of the bacterial phosphotransferase system: molecular cloning of ptsG and purification of the receptor from an overproducing strain of Escherichia coli.	/pubmed/3029764	Bouma CL, Meadow ND, Stover EW, Roseman S.	Proc Natl Acad Sci U S A. 1987 Feb;84(4):930-4.	Proc Natl Acad Sci U S A. 1987	PubMed	citation	PMID:3029764 | PMCID:PMC304333	pubmed	3029764	create date:1987/02/01 | first author:Bouma CL
Nucleotide sequence of Bacillus subtilis dnaB: a gene essential for DNA replication initiation and membrane attachment.	/pubmed/3027697	Hoshino T, McKenzie T, Schmidt S, Tanaka T, Sueoka N.	Proc Natl Acad Sci U S A. 1987 Feb;84(3):653-7.	Proc Natl Acad Sci U S A. 1987	PubMed	citation	PMID:3027697 | PMCID:PMC304273	pubmed	3027697	create date:1987/02/01 | first author:Hoshino T
Cloning and expression in Escherichia coli of a hygromycin B phosphotransferase gene from Streptomyces hygroscopicus.	/pubmed/3026810	Zalacain M, Malpartida F, Pulido D, JimÃ©nez A.	Eur J Biochem. 1987 Jan 15;162(2):413-8.	Eur J Biochem. 1987	PubMed	citation	PMID:3026810	pubmed	3026810	create date:1987/01/15 | first author:Zalacain M
A cell-free system from Rhizobium meliloti to study the specific expression of nodulation genes.	/pubmed/3533532	Dusha I, SchrÃ¶der J, Putnoky P, BÃ¡nfalvi Z, Kondorosi A.	Eur J Biochem. 1986 Oct 1;160(1):69-75.	Eur J Biochem. 1986	PubMed	citation	PMID:3533532	pubmed	3533532	create date:1986/10/01 | first author:Dusha I
In vitro synthesized bacterial outer membrane protein is integrated into bacterial inner membranes but translocated across microsomal membranes.	/pubmed/2944000	Watanabe M, Hunt JF, Blobel G.	Nature. 1986 Sep 4-10;323(6083):71-3.	Nature. 1986	PubMed	citation	PMID:2944000	pubmed	2944000	create date:1986/09/04 | first author:Watanabe M
Iron hydroxamate transport of Escherichia coli: nucleotide sequence of the fhuB gene and identification of the protein.	/pubmed/3020380	KÃ¶ster W, Braun V.	Mol Gen Genet. 1986 Sep;204(3):435-42.	Mol Gen Genet. 1986	PubMed	citation	PMID:3020380	pubmed	3020380	create date:1986/09/01 | first author:KÃ¶ster W
A common plasmid of Chlamydia trachomatis.	/pubmed/3016782	Palmer L, Falkow S.	Plasmid. 1986 Jul;16(1):52-62.	Plasmid. 1986	PubMed	citation	PMID:3016782	pubmed	3016782	create date:1986/07/01 | first author:Palmer L
Cloning and expression of the genes specifying Shiga-like toxin production in Escherichia coli H19.	/pubmed/3009393	Huang A, de Grandis S, Friesen J, Karmali M, Petric M, Congi R, Brunton JL.	J Bacteriol. 1986 May;166(2):375-9.	J Bacteriol. 1986	PubMed	citation	PMID:3009393 | PMCID:PMC214614	pubmed	3009393	create date:1986/05/01 | first author:Huang A
Complementation of mutants in the Escherichia coli proton-translocating ATPase by cloned DNA from Bacillus megaterium.	/pubmed/2870065	Hawthorne CA, Brusilow WS.	J Biol Chem. 1986 Apr 25;261(12):5245-8.	J Biol Chem. 1986	PubMed	citation	PMID:2870065	pubmed	2870065	create date:1986/04/25 | first author:Hawthorne CA
The Cpx proteins of Escherichia coli K12. Immunologic detection of the chromosomal cpxA gene product.	/pubmed/3007473	Albin R, Weber R, Silverman PM.	J Biol Chem. 1986 Apr 5;261(10):4698-705.	J Biol Chem. 1986	PubMed	citation	PMID:3007473	pubmed	3007473	create date:1986/04/05 | first author:Albin R
Prokaryotic gene expression in vitro: transcription-translation coupled systems.	/pubmed/3091086	Cenatiempo Y.	Biochimie. 1986 Apr;68(4):505-15. Review.	Biochimie. 1986	PubMed	citation	PMID:3091086	pubmed	3091086	create date:1986/04/01 | first author:Cenatiempo Y
A comparative study of the regulation of cytochrome P-450 and glutathione transferase gene expression in rat liver.	/pubmed/3754327	Francis VN, Dwarki VI, Padmanaban G.	Nucleic Acids Res. 1986 Mar 25;14(6):2497-510.	Nucleic Acids Res. 1986	PubMed	citation	PMID:3754327 | PMCID:PMC339678	pubmed	3754327	create date:1986/03/25 | first author:Francis VN
Nucleotide sequence and in vivo expression of the ilvY and ilvC genes in Escherichia coli K12. Transcription from divergent overlapping promoters.	/pubmed/3003115	Wek RC, Hatfield GW.	J Biol Chem. 1986 Feb 15;261(5):2441-50.	J Biol Chem. 1986	PubMed	citation	PMID:3003115	pubmed	3003115	create date:1986/02/15 | first author:Wek RC
The fos gene product undergoes extensive post-translational modification in eukaryotic but not in prokaryotic cells.	/pubmed/3019839	Sambucetti LC, Schaber M, Kramer R, Crowl R, Curran T.	Gene. 1986;43(1-2):69-77.	Gene. 1986	PubMed	citation	PMID:3019839	pubmed	3019839	create date:1986/01/01 | first author:Sambucetti LC
The inhibitory effect of Alcide, an antimicrobial drug, on protein synthesis in Escherichia coli.	/pubmed/2416793	Scatina J, Abdel-Rahman MS, Goldman E.	J Appl Toxicol. 1985 Dec;5(6):388-94.	J Appl Toxicol. 1985	PubMed	citation	PMID:2416793	pubmed	2416793	create date:1985/12/01 | first author:Scatina J
Cloning and expression in Escherichia coli of a gene coding for a chondroitin lyase from Bacteroides thetaiotaomicron.	/pubmed/2997114	Guthrie EP, Shoemaker NB, Salyers AA.	J Bacteriol. 1985 Nov;164(2):510-5.	J Bacteriol. 1985	PubMed	citation	PMID:2997114 | PMCID:PMC214281	pubmed	2997114	create date:1985/11/01 | first author:Guthrie EP
M13 procoat inserts into liposomes in the absence of other membrane proteins.	/pubmed/3902814	Geller BL, Wickner W.	J Biol Chem. 1985 Oct 25;260(24):13281-5.	J Biol Chem. 1985	PubMed	citation	PMID:3902814	pubmed	3902814	create date:1985/10/25 | first author:Geller BL
Regulation of the Escherichia coli DNA topoisomerase I gene by DNA supercoiling.	/pubmed/2991845	Tse-Dinh YC.	Nucleic Acids Res. 1985 Jul 11;13(13):4751-63.	Nucleic Acids Res. 1985	PubMed	citation	PMID:2991845 | PMCID:PMC321824	pubmed	2991845	create date:1985/07/11 | first author:Tse-Dinh YC
Identification of prolipoprotein signal peptidase and genomic organization of the lsp gene in Escherichia coli.	/pubmed/2580835	Tokunaga M, Loranger JM, Chang SY, Regue M, Chang S, Wu HC.	J Biol Chem. 1985 May 10;260(9):5610-5.	J Biol Chem. 1985	PubMed	citation	PMID:2580835	pubmed	2580835	create date:1985/05/10 | first author:Tokunaga M
Effect of chloride and glutamate ions on in vitro protein synthesis by the moderate halophile Vibrio costicola.	/pubmed/6148335	Kamekura M, Kushner DJ.	J Bacteriol. 1984 Oct;160(1):385-90.	J Bacteriol. 1984	PubMed	citation	PMID:6148335 | PMCID:PMC214729	pubmed	6148335	create date:1984/10/01 | first author:Kamekura M
Cloning and expression in Escherichia coli of the insecticidal delta-endotoxin gene of Bacillus thuringiensis var. israelensis.	/pubmed/6090216	Ward ES, Ellar DJ, Todd JA.	FEBS Lett. 1984 Oct 1;175(2):377-82.	FEBS Lett. 1984	PubMed	citation	PMID:6090216	pubmed	6090216	create date:1984/10/01 | first author:Ward ES
Polyamine requirement for microbial protein synthesis: structural specificity in cell-free systems of Escherichia coli.	/pubmed/6389306	Praisler R, MÃ¤nnlein E, Aschhoff HJ, Mach M, Kersten W.	Hoppe Seylers Z Physiol Chem. 1984 Sep;365(9):1155-62.	Hoppe Seylers Z Physiol Chem. 1984	PubMed	citation	PMID:6389306	pubmed	6389306	create date:1984/09/01 | first author:Praisler R
In vitro expression and characterization of the translation start site of the psbA gene product (QB protein) from higher plants.	/pubmed/6382165	Cohen BN, Coleman TA, Schmitt JJ, Weissbach H.	Nucleic Acids Res. 1984 Aug 10;12(15):6221-30.	Nucleic Acids Res. 1984	PubMed	citation	PMID:6382165 | PMCID:PMC320068	pubmed	6382165	create date:1984/08/10 | first author:Cohen BN
Mapping of the protein-coding regions of Rhizobium meliloti common nodulation genes.	/pubmed/16453541	Schmidt J, John M, Kondorosi E, Kondorosi A, Wieneke U, SchrÃ¶der G, SchrÃ¶der J, Schell J.	EMBO J. 1984 Aug;3(8):1705-11.	EMBO J. 1984	PubMed	citation	PMID:16453541 | PMCID:PMC557585	pubmed	16453541	create date:1984/08/01 | first author:Schmidt J
Biochemical and genetic characterization of the tet determinant of Bacillus plasmid pAB124.	/pubmed/6325384	Eccles SJ, Chopra I.	J Bacteriol. 1984 Apr;158(1):134-40.	J Bacteriol. 1984	PubMed	citation	PMID:6325384 | PMCID:PMC215390	pubmed	6325384	create date:1984/04/01 | first author:Eccles SJ
Cloning and expression of Treponema pallidum (Nichols) antigen genes in Escherichia coli.	/pubmed/6358023	Norgard MV, Miller JN.	Infect Immun. 1983 Nov;42(2):435-45.	Infect Immun. 1983	PubMed	citation	PMID:6358023 | PMCID:PMC264449	pubmed	6358023	create date:1983/11/01 | first author:Norgard MV
A low-Mr factor isolated from Escherichia coli inhibits eukaryotic in vitro protein synthesis.	/pubmed/6352334	Skelly SM, Clark VL.	FEBS Lett. 1983 Oct 3;162(1):16-20.	FEBS Lett. 1983	PubMed	citation	PMID:6352334	pubmed	6352334	create date:1983/10/03 | first author:Skelly SM
Maize mitochondrial DNA contains a sequence homologous to the ribulose-1,5-bisphosphate carboxylase large subunit gene of chloroplast DNA.	/pubmed/6354467	Lonsdale DM, Hodge TP, Howe CJ, Stern DB.	Cell. 1983 Oct;34(3):1007-14.	Cell. 1983	PubMed	citation	PMID:6354467	pubmed	6354467	create date:1983/10/01 | first author:Lonsdale DM
Synthesis of yeast histone 3 in an Escherichia coli cell-free system.	/pubmed/6350605	Mellado RP, Murray K.	J Mol Biol. 1983 Aug 15;168(3):489-503.	J Mol Biol. 1983	PubMed	citation	PMID:6350605	pubmed	6350605	create date:1983/08/15 | first author:Mellado RP
Chromosomal replication origin from the marine bacterium Vibrio harveyi functions in Escherichia coli: oriC consensus sequence.	/pubmed/6338499	Zyskind JW, Cleary JM, Brusilow WS, Harding NE, Smith DW.	Proc Natl Acad Sci U S A. 1983 Mar;80(5):1164-8.	Proc Natl Acad Sci U S A. 1983	PubMed	citation	PMID:6338499 | PMCID:PMC393554	pubmed	6338499	create date:1983/03/01 | first author:Zyskind JW
Characterization of a chimeric beta-lactamase plasmid of Neisseria gonorrhoeae which can function in Escherichia coli.	/pubmed/6304463	Stein DC, Young FE, Tenover FC, Clark VL.	Mol Gen Genet. 1983;189(1):77-84.	Mol Gen Genet. 1983	PubMed	citation	PMID:6304463	pubmed	6304463	create date:1983/01/01 | first author:Stein DC
The in vitro transcription-translation of DNA and RNA templates by extracts of Rhodopseudomonas sphaeroides. Optimization and comparison of template specificity with Escherichia coli extracts and in vivo synthesis.	/pubmed/6184370	Chory J, Kaplan S.	J Biol Chem. 1982 Dec 25;257(24):15110-21.	J Biol Chem. 1982	PubMed	citation	PMID:6184370	pubmed	6184370	create date:1982/12/25 | first author:Chory J
Preparation of product-specific antisera by gene fusion: antibodies specific for the product of the yeast cell-division-cycle gene CDC28.	/pubmed/6299892	Reed SI.	Gene. 1982 Dec;20(2):255-65.	Gene. 1982	PubMed	citation	PMID:6299892	pubmed	6299892	create date:1982/12/01 | first author:Reed SI
Restriction patterns of adult chicken globin genes at early and late stages of embryonic development.	/pubmed/6289081	KnÃ¶chel W, Lange D, Grundmann U.	Mol Biol Rep. 1982 Apr 16;8(3):177-83.	Mol Biol Rep. 1982	PubMed	citation	PMID:6289081	pubmed	6289081	create date:1982/04/16 | first author:KnÃ¶chel W
Cloning of mglB, the structural gene for the galactose-binding protein of Salmonella typhimurium and Escherichia coli.	/pubmed/6285145	MÃ¼ller N, Heine HG, Boos W.	Mol Gen Genet. 1982;185(3):473-80.	Mol Gen Genet. 1982	PubMed	citation	PMID:6285145	pubmed	6285145	create date:1982/01/01 | first author:MÃ¼ller N
Biosynthesis of preprorenin. Studies using whole tissue, a cell-free system, and E. coli containing cDNA inserted at the PstI site of plasmid pBR322.	/pubmed/6184188	Catanzaro DF, Morris BJ.	Clin Exp Hypertens A. 1982;4(11-12):1939-63.	Clin Exp Hypertens A. 1982	PubMed	citation	PMID:6184188	pubmed	6184188	create date:1982/01/01 | first author:Catanzaro DF
Cloning of the glnA, ntrB and ntrC genes of Klebsiella pneumoniae and studies of their role in regulation of the nitrogen fixation (nif) gene cluster.	/pubmed/6127600	Espin G, Alvarez-Morales A, Cannon F, Dixon R, Merrick M.	Mol Gen Genet. 1982;186(4):518-24.	Mol Gen Genet. 1982	PubMed	citation	PMID:6127600	pubmed	6127600	create date:1982/01/01 | first author:Espin G
Nitrogen regulatory locus "glnR" of enteric bacteria is composed of cistrons ntrB and ntrC: identification of their protein products.	/pubmed/6113591	McFarland N, McCarter L, Artz S, Kustu S.	Proc Natl Acad Sci U S A. 1981 Apr;78(4):2135-9.	Proc Natl Acad Sci U S A. 1981	PubMed	citation	PMID:6113591 | PMCID:PMC319298	pubmed	6113591	create date:1981/04/01 | first author:McFarland N
Biochemical and biological effects of nonionic nucleic acid methylphosphonates.	/pubmed/7013804	Miller PS, McParland KB, Jayaraman K, Ts'o PO.	Biochemistry. 1981 Mar 31;20(7):1874-80.	Biochemistry. 1981	PubMed	citation	PMID:7013804	pubmed	7013804	create date:1981/03/31 | first author:Miller PS
Effect of oligonucleotide AGAGGAGGU on protein synthesis in vitro.	/pubmed/7013827	Trudel M, Dondon J, Grunberg-Manago M, Finelli J, Buckingham RH.	Biochimie. 1981 Mar;63(3):235-40.	Biochimie. 1981	PubMed	citation	PMID:7013827	pubmed	7013827	create date:1981/03/01 | first author:Trudel M
E. coli ribosomal protein L4 is a feedback regulatory protein.	/pubmed/6996835	Yates JL, Nomura M.	Cell. 1980 Sep;21(2):517-22.	Cell. 1980	PubMed	citation	PMID:6996835	pubmed	6996835	create date:1980/09/01 | first author:Yates JL
Amino-terminal sequence and processing of the precursor of the leucine-specific binding protein, and evidence for conformational differences between the precursor and the mature form.	/pubmed/6990419	Oxender DL, Anderson JJ, Daniels CJ, Landick R, Gunsalus RP, Zurawski G, Yanofsky C.	Proc Natl Acad Sci U S A. 1980 Apr;77(4):2005-9.	Proc Natl Acad Sci U S A. 1980	PubMed	citation	PMID:6990419 | PMCID:PMC348639	pubmed	6990419	create date:1980/04/01 | first author:Oxender DL
Streptothricin F, an inhibitor of protein synthesis with miscoding activity.	/pubmed/363671	Haupt I, HÃ¼bener R, Thrum H.	J Antibiot (Tokyo). 1978 Nov;31(11):1137-42.	J Antibiot (Tokyo). 1978	PubMed	citation	PMID:363671	pubmed	363671	create date:1978/11/01 | first author:Haupt I
[Protein synthesis with cell extracts of Micrococcus radiodurans (author's transl)].	/pubmed/154232	Widmann A, SÃ¼ssmuth R.	Z Naturforsch C. 1978 Nov-Dec;33(11-12):948-54. German.	Z Naturforsch C. 1978	PubMed	citation	PMID:154232	pubmed	154232	create date:1978/11/01 | first author:Widmann A
Effect of RNase III on efficiency of translation of bacteriophage T7 lysozyme mRNA.	/pubmed/353304	Hagen FS, Young ET.	J Virol. 1978 Jun;26(3):793-804.	J Virol. 1978	PubMed	citation	PMID:353304 | PMCID:PMC525904	pubmed	353304	create date:1978/06/01 | first author:Hagen FS
Effects of low temperature on in vivo and in vitro protein synthesis in Escherichia coli and Pseudomonas fluorescens.	/pubmed/96102	Broeze RJ, Solomon CJ, Pope DH.	J Bacteriol. 1978 Jun;134(3):861-74.	J Bacteriol. 1978	PubMed	citation	PMID:96102 | PMCID:PMC222333	pubmed	96102	create date:1978/06/01 | first author:Broeze RJ
E. coli phosphofructokinase synthesized in vitro from a ColE1 hybrid plasmid.	/pubmed/145390	Thomson JA.	Gene. 1977 Jul;1(5-6):347-56.	Gene. 1977	PubMed	citation	PMID:145390	pubmed	145390	create date:1977/07/01 | first author:Thomson JA
Inhibition of ribonucleases by ribonucleotides and transition state analogs in cell-free extracts from Ehrlich ascites tumor cells.	/pubmed/324884	Egberts E, Hackett PB, Traub P.	Hoppe Seylers Z Physiol Chem. 1977 Apr;358(4):475-90.	Hoppe Seylers Z Physiol Chem. 1977	PubMed	citation	PMID:324884	pubmed	324884	create date:1977/04/01 | first author:Egberts E
Functional and structural differences between photosynthetic and heterotrophic Rhodospirillum rubrum ribosomes and S-100 fractions.	/pubmed/824038	Chow CT.	Can J Microbiol. 1976 Oct;22(10):1522-39.	Can J Microbiol. 1976	PubMed	citation	PMID:824038	pubmed	824038	create date:1976/10/01 | first author:Chow CT
Undermethylated transfer RNA does not support phage RNA-directed in vitro protein synthesis.	/pubmed/779844	Stulberg MP, Sutton M, Isham KR.	Biochim Biophys Acta. 1976 Jul 2;435(3):251-7.	Biochim Biophys Acta. 1976	PubMed	citation	PMID:779844	pubmed	779844	create date:1976/07/02 | first author:Stulberg MP
New type of R factors incapable of inactivating chloramphenicol.	/pubmed/4550661	Nagai Y, Mitsuhashi S.	J Bacteriol. 1972 Jan;109(1):1-7.	J Bacteriol. 1972	PubMed	citation	PMID:4550661 | PMCID:PMC247243	pubmed	4550661	create date:1972/01/01 | first author:Nagai Y
Properties and mode of action of a bactericidal compound (=methylglyoxal) produced by a mutant of Escherichia coli.	/pubmed/4945198	Krymkiewicz N, DiÃ©guez E, Rekarte UD, Zwaig N.	J Bacteriol. 1971 Dec;108(3):1338-47.	J Bacteriol. 1971	PubMed	citation	PMID:4945198 | PMCID:PMC247224	pubmed	4945198	create date:1971/12/01 | first author:Krymkiewicz N
Translocation of mRNA codons. I. The preparation and characteristics of a homogeneous enzyme.	/pubmed/4307715	Leder P, Skogerson LE, Nau MM.	Proc Natl Acad Sci U S A. 1969 Feb;62(2):454-60.	Proc Natl Acad Sci U S A. 1969	PubMed	citation	PMID:4307715 | PMCID:PMC277820	pubmed	4307715	create date:1969/02/01 | first author:Leder P
Tetracycline inhibition of cell-free protein synthesis. I. Binding of tetracycline to components of the system.	/pubmed/5327912	Day LE.	J Bacteriol. 1966 May;91(5):1917-23.	J Bacteriol. 1966	PubMed	citation	PMID:5327912 | PMCID:PMC316145	pubmed	5327912	create date:1966/05/01 | first author:Day LE
Cell-free protein synthesis: the association of viral RNA and E. coli ribosomes.	/pubmed/13960835	HASELKORN R, FRIED VA, DAHLBERG JE.	Proc Natl Acad Sci U S A. 1963 Apr;49:511-7. No abstract available.	Proc Natl Acad Sci U S A. 1963	PubMed	citation	PMID:13960835 | PMCID:PMC299891	pubmed	13960835	create date:1963/04/01 | first author:HASELKORN R
The effects of ultraviolet-irradiated polyuridylic acid in cell-free protein synthesis in E. coli.	/pubmed/13902294	GROSSMAN L.	Proc Natl Acad Sci U S A. 1962 Sep 15;48:1609-14. No abstract available.	Proc Natl Acad Sci U S A. 1962	PubMed	citation	PMID:13902294 | PMCID:PMC221008	pubmed	13902294	create date:1962/09/15 | first author:GROSSMAN L
The dependence of cell-free protein synthesis in E. coli upon naturally occurring or synthetic polyribonucleotides.	/pubmed/14479932	NIRENBERG MW, MATTHAEI JH.	Proc Natl Acad Sci U S A. 1961 Oct 15;47:1588-602. No abstract available.	Proc Natl Acad Sci U S A. 1961	PubMed	citation	PMID:14479932 | PMCID:PMC223178	pubmed	14479932	create date:1961/10/15 | first author:NIRENBERG MW
The dependence of cell-free protein synthesis in E. coli upon RNA prepared from ribosomes.	/pubmed/13768264	MATTHAEI H, NIRENBERG MW.	Biochem Biophys Res Commun. 1961 Apr 28;4:404-8. No abstract available.	Biochem Biophys Res Commun. 1961	PubMed	citation	PMID:13768264	pubmed	13768264	create date:1961/04/28 | first author:MATTHAEI H

## Sheet: HeLa
(“cell free protein synthesis” OR “in vitro transcription translation” OR “in vitro protein synthesis” OR “cell free protein expression” OR “tx tl” OR “cell-free translation”) AND “HeLa"
Title	URL	Description	Details	ShortDetails	Resource	Type	Identifiers	Db	EntrezUID	Properties
Functional comparison of high and low molecular weight basic fibroblast growth factors.	/pubmed/29923210	Motozawa K, Motoyoshi M, Saiki A, Sasaki H, Shimizu N, Asano M.	J Cell Biochem. 2018 Sep;119(9):7818-7826. doi: 10.1002/jcb.27179. Epub 2018 Jun 20.	J Cell Biochem. 2018	PubMed	citation	PMID:29923210	pubmed	29923210	create date:2018/06/21 | first author:Motozawa K
Universal mRNA Translation Enhancement with Gold Nanoparticles Conjugated to Oligonucleotides with a Poly(T) Sequence.	/pubmed/29363938	Chan KP, Chao SH, Kah JCY.	ACS Appl Mater Interfaces. 2018 Feb 14;10(6):5203-5212. doi: 10.1021/acsami.7b16390. Epub 2018 Feb 2.	ACS Appl Mater Interfaces. 2018	PubMed	citation	PMID:29363938	pubmed	29363938	create date:2018/01/25 | first author:Chan KP
Huntingtin Polyglutamine-Dependent Protein Aggregation in Reconstituted Cells.	/pubmed/29232946	Machida K, Kanzawa K, Shigeta T, Yamamoto Y, Tsumoto K, Imataka H.	ACS Synth Biol. 2018 Feb 16;7(2):377-383. doi: 10.1021/acssynbio.7b00372. Epub 2017 Dec 14.	ACS Synth Biol. 2018	PubMed	citation	PMID:29232946	pubmed	29232946	create date:2017/12/14 | first author:Machida K
Cell-Free Protein Synthesis Enhancement from Real-Time NMR Metabolite Kinetics: Redirecting Energy Fluxes in Hybrid RRL Systems.	/pubmed/28915016	Panthu B, Ohlmann T, Perrier J, Schlattner U, Jalinot P, Elena-Herrmann B, Rautureau GJP.	ACS Synth Biol. 2018 Jan 19;7(1):218-226. doi: 10.1021/acssynbio.7b00280. Epub 2017 Oct 2.	ACS Synth Biol. 2018	PubMed	citation	PMID:28915016	pubmed	28915016	create date:2017/09/16 | first author:Panthu B
N1-methyl-pseudouridine in mRNA enhances translation through eIF2Œ±-dependent and independent mechanisms by increasing ribosome density.	/pubmed/28334758	Svitkin YV, Cheng YM, Chakraborty T, Presnyak V, John M, Sonenberg N.	Nucleic Acids Res. 2017 Jun 2;45(10):6023-6036. doi: 10.1093/nar/gkx135.	Nucleic Acids Res. 2017	PubMed	citation	PMID:28334758 | PMCID:PMC5449617	pubmed	28334758	create date:2017/03/24 | first author:Svitkin YV
Discovering Protein-Protein Interactions Using Nucleic Acid Programmable Protein Arrays.	/pubmed/28256722	Tang Y, Qiu J, Machner M, LaBaer J.	Curr Protoc Cell Biol. 2017 Mar 3;74:15.21.1-15.21.14. doi: 10.1002/cpcb.14.	Curr Protoc Cell Biol. 2017	PubMed	citation	PMID:28256722	pubmed	28256722	create date:2017/03/04 | first author:Tang Y
Cell-free analysis of polyQ-dependent protein aggregation and its inhibition by chaperone proteins.	/pubmed/27702574	Machida K, Shigeta T, Kobayashi A, Masumoto A, Hidaka Y, Imataka H.	J Biotechnol. 2016 Dec 10;239:1-8. doi: 10.1016/j.jbiotec.2016.09.031. Epub 2016 Oct 1.	J Biotechnol. 2016	PubMed	citation	PMID:27702574	pubmed	27702574	create date:2016/10/23 | first author:Machida K
Cell-free production and streamlined assay of cytosol-penetrating antibodies.	/pubmed/27043877	Min SE, Lee KH, Park SW, Yoo TH, Oh CH, Park JH, Yang SY, Kim YS, Kim DM.	Biotechnol Bioeng. 2016 Oct;113(10):2107-12. doi: 10.1002/bit.25985. Epub 2016 Apr 21.	Biotechnol Bioeng. 2016	PubMed	citation	PMID:27043877	pubmed	27043877	create date:2016/04/05 | first author:Min SE
Performance benchmarking of four cell-free protein expression systems.	/pubmed/26301602	Gagoski D, Polinkovsky ME, Mureev S, Kunert A, Johnston W, Gambin Y, Alexandrov K.	Biotechnol Bioeng. 2016 Feb;113(2):292-300. doi: 10.1002/bit.25814. Epub 2015 Oct 7.	Biotechnol Bioeng. 2016	PubMed	citation	PMID:26301602	pubmed	26301602	create date:2015/08/25 | first author:Gagoski D
In¬†vitro translation in a hybrid cell free lysate with exogenous cellular ribosomes.	/pubmed/25628018	Panthu B, D√©cimo D, Balvay L, Ohlmann T.	Biochem J. 2015 May 1;467(3):387-98. doi: 10.1042/BJ20141498.	Biochem J. 2015	PubMed	citation	PMID:25628018	pubmed	25628018	create date:2015/01/30 | first author:Panthu B
Development of a full-length human protein production pipeline.	/pubmed/24806540	Saul J, Petritis B, Sau S, Rauf F, Gaskin M, Ober-Reynolds B, Mineyev I, Magee M, Chaput J, Qiu J, LaBaer J.	Protein Sci. 2014 Aug;23(8):1123-35. doi: 10.1002/pro.2484. Epub 2014 Jun 2.	Protein Sci. 2014	PubMed	citation	PMID:24806540 | PMCID:PMC4116660	pubmed	24806540	create date:2014/05/09 | first author:Saul J
Comparative analysis of eukaryotic cell-free expression systems.	/pubmed/26345507	Hartsough EM, Shah P, Larsen AC, Chaput JC.	Biotechniques. 2015 Sep 1;59(3):149-51. doi: 10.2144/000114327. eCollection 2015 Sep.	Biotechniques. 2015	PubMed	citation	PMID:26345507	pubmed	26345507	create date:2014/01/01 | first author:Hartsough EM
Most patients with cancer-associated dermatomyositis have antibodies to nuclear matrix protein NXP-2 or transcription intermediary factor 1Œ≥.	/pubmed/24037894	Fiorentino DF, Chung LS, Christopher-Stine L, Zaba L, Li S, Mammen AL, Rosen A, Casciola-Rosen L.	Arthritis Rheum. 2013 Nov;65(11):2954-62. doi: 10.1002/art.38093.	Arthritis Rheum. 2013	PubMed	citation	PMID:24037894 | PMCID:PMC4073292	pubmed	24037894	create date:2013/09/17 | first author:Fiorentino DF
Purification and visualization of encephalomyocarditisvirus synthesized by an in vitro protein expression system derived from mammalian cell extract.	/pubmed/23143176	Kobayashi T, Yukigai J, Ueda K, Machida K, Masutani M, Nishino Y, Miyazawa A, Imataka H.	Biotechnol Lett. 2013 Mar;35(3):309-14. doi: 10.1007/s10529-012-1086-1. Epub 2012 Nov 10.	Biotechnol Lett. 2013	PubMed	citation	PMID:23143176	pubmed	23143176	create date:2012/11/13 | first author:Kobayashi T
Reconstitution of eukaryotic translation initiation factor 3 by co-expression of the subunits in a human cell-derived in vitro protein synthesis system.	/pubmed/23063735	Masutani M, Machida K, Kobayashi T, Yokoyama S, Imataka H.	Protein Expr Purif. 2013 Jan;87(1):5-10. doi: 10.1016/j.pep.2012.10.001. Epub 2012 Oct 11.	Protein Expr Purif. 2013	PubMed	citation	PMID:23063735	pubmed	23063735	create date:2012/10/16 | first author:Masutani M
A versatile protein microarray platform enabling antibody profiling against denatured proteins.	/pubmed/23027520	Wang J, Barker K, Steel J, Park J, Saul J, Festa F, Wallstrom G, Yu X, Bian X, Anderson KS, Figueroa JD, LaBaer J, Qiu J.	Proteomics Clin Appl. 2013 Jun;7(5-6):378-83. doi: 10.1002/prca.201200062. Epub 2013 May 17.	Proteomics Clin Appl. 2013	PubMed	citation	PMID:23027520 | PMCID:PMC4127978	pubmed	23027520	create date:2012/10/03 | first author:Wang J
A single-step purification and molecular characterization of functional Shiga toxin 2 variants from pathogenic Escherichia coli.	/pubmed/22852065	He X, Qui√±ones B, McMahon S, Mandrell RE.	Toxins (Basel). 2012 Jul;4(7):487-504. doi: 10.3390/toxins4070487. Epub 2012 Jun 25.	Toxins (Basel). 2012	PubMed	citation	PMID:22852065 | PMCID:PMC3407889	pubmed	22852065	create date:2012/08/02 | first author:He X
In¬†vitro activity of human translation initiation factor eIF4B is not affected by phosphomimetic amino acid substitutions S422D and S422E.	/pubmed/22750809	Shagam LI, Terenin IM, Andreev DE, Dunaevsky JE, Dmitriev SE.	Biochimie. 2012 Dec;94(12):2484-90. doi: 10.1016/j.biochi.2012.06.021. Epub 2012 Jun 28.	Biochimie. 2012	PubMed	citation	PMID:22750809	pubmed	22750809	create date:2012/07/04 | first author:Shagam LI
L-MPZ, a novel isoform of myelin P0, is produced by stop codon readthrough.	/pubmed/22457349	Yamaguchi Y, Hayashi A, Campagnoni CW, Kimura A, Inuzuka T, Baba H.	J Biol Chem. 2012 May 18;287(21):17765-76. doi: 10.1074/jbc.M111.314468. Epub 2012 Mar 28.	J Biol Chem. 2012	PubMed	citation	PMID:22457349 | PMCID:PMC3366853	pubmed	22457349	create date:2012/03/30 | first author:Yamaguchi Y
Autoantibodies against inosine-5'-monophosphate dehydrogenase 2--characteristics and prevalence in patients with HCV-infection.	/pubmed/22029192	Seelig HP, Appelhans H, Bauer O, Bl√ºthner M, Hartung K, Schranz P, Schultze D, Seelig CA, Volkmann M.	Clin Lab. 2011;57(9-10):753-65.	Clin Lab. 2011	PubMed	citation	PMID:22029192	pubmed	22029192	create date:2011/10/28 | first author:Seelig HP
In vitro production of an active neurotrophic factor, neuregulin-1: qualitative comparison of different cell-free translation systems.	/pubmed/21536100	Wang R, Iwakura Y, Araki K, Sotoyama H, Takei N, Nawa H.	Neurosci Lett. 2011 Jun 22;497(2):90-3. doi: 10.1016/j.neulet.2011.04.036. Epub 2011 Apr 25.	Neurosci Lett. 2011	PubMed	citation	PMID:21536100	pubmed	21536100	create date:2011/05/04 | first author:Wang R
The E2F-1 associated retinoblastoma-susceptibility gene product is modified by O-GlcNAc.	/pubmed/20680651	Wells L, Slawson C, Hart GW.	Amino Acids. 2011 Mar;40(3):877-83. doi: 10.1007/s00726-010-0709-x. Epub 2010 Aug 1.	Amino Acids. 2011	PubMed	citation	PMID:20680651 | PMCID:PMC3030635	pubmed	20680651	create date:2010/08/04 | first author:Wells L
ASK3, a novel member of the apoptosis signal-regulating kinase family, is essential for stress-induced cell death in HeLa cells.	/pubmed/20362554	Kaji T, Yoshida S, Kawai K, Fuchigami Y, Watanabe W, Kubodera H, Kishimoto T.	Biochem Biophys Res Commun. 2010 Apr 30;395(2):213-8. doi: 10.1016/j.bbrc.2010.03.164. Epub 2010 Apr 1.	Biochem Biophys Res Commun. 2010	PubMed	citation	PMID:20362554	pubmed	20362554	create date:2010/04/07 | first author:Kaji T
Cell-free protein synthesis systems with extracts from cultured human cells.	/pubmed/20204847	Mikami S, Kobayashi T, Imataka H.	Methods Mol Biol. 2010;607:43-52. doi: 10.1007/978-1-60327-331-2_5.	Methods Mol Biol. 2010	PubMed	citation	PMID:20204847	pubmed	20204847	create date:2010/03/06 | first author:Mikami S
Initiation factor eIF2-independent mode of c-Src mRNA translation occurs via an internal ribosome entry site.	/pubmed/20028973	Allam H, Ali N.	J Biol Chem. 2010 Feb 19;285(8):5713-25. doi: 10.1074/jbc.M109.029462. Epub 2009 Dec 22.	J Biol Chem. 2010	PubMed	citation	PMID:20028973 | PMCID:PMC2820799	pubmed	20028973	create date:2009/12/24 | first author:Allam H
Characterization of alternative isoforms and inclusion body of the TAR DNA-binding protein-43.	/pubmed/19887443	Nishimoto Y, Ito D, Yagi T, Nihei Y, Tsunoda Y, Suzuki N.	J Biol Chem. 2010 Jan 1;285(1):608-19. doi: 10.1074/jbc.M109.022012. Epub 2009 Nov 3.	J Biol Chem. 2010	PubMed	citation	PMID:19887443 | PMCID:PMC2804209	pubmed	19887443	create date:2009/11/06 | first author:Nishimoto Y
A human cell-derived in vitro coupled transcription/translation system optimized for production of recombinant proteins.	/pubmed/18814849	Mikami S, Kobayashi T, Masutani M, Yokoyama S, Imataka H.	Protein Expr Purif. 2008 Dec;62(2):190-8. doi: 10.1016/j.pep.2008.09.002. Epub 2008 Sep 11.	Protein Expr Purif. 2008	PubMed	citation	PMID:18814849	pubmed	18814849	create date:2008/09/26 | first author:Mikami S
SRP keeps polypeptides translocation-competent by slowing translation to match limiting ER-targeting sites.	/pubmed/18455985	Lakkaraju AK, Mary C, Scherrer A, Johnson AE, Strub K.	Cell. 2008 May 2;133(3):440-51. doi: 10.1016/j.cell.2008.02.049.	Cell. 2008	PubMed	citation	PMID:18455985 | PMCID:PMC2430734	pubmed	18455985	create date:2008/05/06 | first author:Lakkaraju AK
Poly(rC) binding proteins and the 5' cloverleaf of uncapped poliovirus mRNA function during de novo assembly of polysomes.	/pubmed/18400854	Kempf BJ, Barton DJ.	J Virol. 2008 Jun;82(12):5835-46. doi: 10.1128/JVI.01513-07. Epub 2008 Apr 9.	J Virol. 2008	PubMed	citation	PMID:18400854 | PMCID:PMC2395131	pubmed	18400854	create date:2008/04/11 | first author:Kempf BJ
Calmodulin-like protein enhances myosin-10 translation.	/pubmed/18295593	Bennett RD, Strehler EE.	Biochem Biophys Res Commun. 2008 May 2;369(2):654-9. doi: 10.1016/j.bbrc.2008.02.056. Epub 2008 Feb 22.	Biochem Biophys Res Commun. 2008	PubMed	citation	PMID:18295593	pubmed	18295593	create date:2008/02/26 | first author:Bennett RD
In vitro translation using HeLa extract.	/pubmed/18228313	Witherell G.	Curr Protoc Cell Biol. 2001 May;Chapter 11:Unit 11.8. doi: 10.1002/0471143030.cb1108s06.	Curr Protoc Cell Biol. 2001	PubMed	citation	PMID:18228313	pubmed	18228313	create date:2008/01/30 | first author:Witherell G
CCR5Delta32 59537-G/A promoter polymorphism is associated with low translational efficiency and the loss of CCR5Delta32 protective effects.	/pubmed/18094161	Jin Q, Agrawal L, Meyer L, Tubiana R, Theodorou I, Alkhatib G.	J Virol. 2008 Mar;82(5):2418-26. Epub 2007 Dec 19.	J Virol. 2008	PubMed	citation	PMID:18094161 | PMCID:PMC2258923	pubmed	18094161	create date:2007/12/21 | first author:Jin Q
RBM6-RBM5 transcription-induced chimeras are differentially expressed in tumours.	/pubmed/17908320	Wang K, Ubriaco G, Sutherland LC.	BMC Genomics. 2007 Oct 1;8:348.	BMC Genomics. 2007	PubMed	citation	PMID:17908320 | PMCID:PMC2174484	pubmed	17908320	create date:2007/10/03 | first author:Wang K
A hybridoma-based in vitro translation system that efficiently synthesizes glycoproteins.	/pubmed/16889861	Mikami S, Kobayashi T, Yokoyama S, Imataka H.	J Biotechnol. 2006 Dec 15;127(1):65-78. Epub 2006 Jun 30.	J Biotechnol. 2006	PubMed	citation	PMID:16889861	pubmed	16889861	create date:2006/08/08 | first author:Mikami S
Translation initiation factor eIF4G-1 binds to eIF3 through the eIF3e subunit.	/pubmed/16766523	LeFebvre AK, Korneeva NL, Trutschl M, Cvek U, Duzan RD, Bradley CA, Hershey JW, Rhoads RE.	J Biol Chem. 2006 Aug 11;281(32):22917-32. Epub 2006 Jun 9.	J Biol Chem. 2006	PubMed	citation	PMID:16766523 | PMCID:PMC1880881	pubmed	16766523	create date:2006/06/13 | first author:LeFebvre AK
Ribosome-inactivating proteins in edible plants and purification and characterization of a new ribosome-inactivating protein from Cucurbita moschata.	/pubmed/16564632	Barbieri L, Polito L, Bolognesi A, Ciani M, Pelosi E, Farini V, Jha AK, Sharma N, Vivanco JM, Chambery A, Parente A, Stirpe F.	Biochim Biophys Acta. 2006 May;1760(5):783-92. Epub 2006 Jan 26.	Biochim Biophys Acta. 2006	PubMed	citation	PMID:16564632	pubmed	16564632	create date:2006/03/28 | first author:Barbieri L
Class-, gene-, and group-specific HLA silencing by lentiviral shRNA delivery.	/pubmed/16520945	Figueiredo C, Seltsam A, Blasczyk R.	J Mol Med (Berl). 2006 May;84(5):425-37. Epub 2006 Mar 7.	J Mol Med (Berl). 2006	PubMed	citation	PMID:16520945	pubmed	16520945	create date:2006/03/08 | first author:Figueiredo C
Characterization of the vaccinia virus A35R protein and its role in virulence.	/pubmed/16352555	Roper RL.	J Virol. 2006 Jan;80(1):306-13.	J Virol. 2006	PubMed	citation	PMID:16352555 | PMCID:PMC1317533	pubmed	16352555	create date:2005/12/15 | first author:Roper RL
An efficient mammalian cell-free translation system supplemented with translation factors.	/pubmed/16289705	Mikami S, Masutani M, Sonenberg N, Yokoyama S, Imataka H.	Protein Expr Purif. 2006 Apr;46(2):348-57. Epub 2005 Oct 25.	Protein Expr Purif. 2006	PubMed	citation	PMID:16289705	pubmed	16289705	create date:2005/11/18 | first author:Mikami S
Eukaryotic translation initiation factor 4GI and p97 promote cellular internal ribosome entry sequence-driven translation.	/pubmed/16174738	Hundsdoerfer P, Thoma C, Hentze MW.	Proc Natl Acad Sci U S A. 2005 Sep 20;102(38):13421-6. Epub 2005 Sep 7.	Proc Natl Acad Sci U S A. 2005	PubMed	citation	PMID:16174738 | PMCID:PMC1224658	pubmed	16174738	create date:2005/09/22 | first author:Hundsdoerfer P
Calmodulin binding to the small GTPase Ral requires isoprenylated Ral.	/pubmed/16125679	Sidhu RS, Elsaraj SM, Grujic O, Bhullar RP.	Biochem Biophys Res Commun. 2005 Oct 14;336(1):105-9.	Biochem Biophys Res Commun. 2005	PubMed	citation	PMID:16125679	pubmed	16125679	create date:2005/08/30 | first author:Sidhu RS
Double-stranded RNA binding by human cytomegalovirus pTRS1.	/pubmed/15919885	Hakki M, Geballe AP.	J Virol. 2005 Jun;79(12):7311-8. Erratum in: J Virol. 2011 Dec;85(23):12836.	J Virol. 2005	PubMed	citation	PMID:15919885 | PMCID:PMC1143672	pubmed	15919885	create date:2005/05/28 | first author:Hakki M
Antisense phosphorodiamidate morpholino oligomer length and target position effects on gene-specific inhibition in Escherichia coli.	/pubmed/15616302	Deere J, Iversen P, Geller BL.	Antimicrob Agents Chemother. 2005 Jan;49(1):249-55.	Antimicrob Agents Chemother. 2005	PubMed	citation	PMID:15616302 | PMCID:PMC538888	pubmed	15616302	create date:2004/12/24 | first author:Deere J
Vaccinia virus F1L protein is a tail-anchored protein that functions at the mitochondria to inhibit apoptosis.	/pubmed/15613337	Stewart TL, Wasilenko ST, Barry M.	J Virol. 2005 Jan;79(2):1084-98.	J Virol. 2005	PubMed	citation	PMID:15613337 | PMCID:PMC538563	pubmed	15613337	create date:2004/12/23 | first author:Stewart TL
A novel role for shuttling SR proteins in mRNA translation.	/pubmed/15082528	Sanford JR, Gray NK, Beckmann K, C√°ceres JF.	Genes Dev. 2004 Apr 1;18(7):755-68.	Genes Dev. 2004	PubMed	citation	PMID:15082528 | PMCID:PMC387416	pubmed	15082528	create date:2004/04/15 | first author:Sanford JR
Evidence for distinct cellular internalization pathways of ricin and nigrin b.	/pubmed/14995076	Citores L, Mu√±oz R, Rojo MA, Jim√©nez P, Ferreras JM, Girb√©s T.	Cell Mol Biol (Noisy-le-grand). 2003;49 Online Pub:OL461-5.	Cell Mol Biol (Noisy-le-grand). 2003	PubMed	citation	PMID:14995076	pubmed	14995076	create date:2004/03/05 | first author:Citores L
A poly(A) tail-responsive in vitro system for cap- or IRES-driven translation from HeLa cells.	/pubmed/14770005	Thoma C, Ostareck-Lederer A, Hentze MW.	Methods Mol Biol. 2004;257:171-80.	Methods Mol Biol. 2004	PubMed	citation	PMID:14770005	pubmed	14770005	create date:2004/02/11 | first author:Thoma C
Functional conservation of the hydrophobic domain of polypeptide 3AB between human rhinovirus and poliovirus.	/pubmed/14517095	Towner JS, Brown DM, Nguyen JH, Semler BL.	Virology. 2003 Sep 15;314(1):432-42.	Virology. 2003	PubMed	citation	PMID:14517095	pubmed	14517095	create date:2003/10/01 | first author:Towner JS
In vitro protein microarrays for detecting protein-protein interactions: application of a new method for fluorescence labeling of proteins.	/pubmed/12872224	Kawahashi Y, Doi N, Takashima H, Tsuda C, Oishi Y, Oyama R, Yonezawa M, Miyamoto-Sato E, Yanagawa H.	Proteomics. 2003 Jul;3(7):1236-43.	Proteomics. 2003	PubMed	citation	PMID:12872224	pubmed	12872224	create date:2003/07/23 | first author:Kawahashi Y
The genome-linked protein VPg of the Norwalk virus binds eIF3, suggesting its role in translation initiation complex recruitment.	/pubmed/12773399	Daughenbaugh KF, Fraser CS, Hershey JW, Hardy ME.	EMBO J. 2003 Jun 2;22(11):2852-9.	EMBO J. 2003	PubMed	citation	PMID:12773399 | PMCID:PMC156748	pubmed	12773399	create date:2003/05/30 | first author:Daughenbaugh KF
Studies characterizing 60 kda autoantibodies in subjects with schizophrenia.	/pubmed/12614989	Wang XF, Wang D, Zhu W, Delrahim KK, Dolnak D, Rapaport MH.	Biol Psychiatry. 2003 Mar 1;53(5):361-75.	Biol Psychiatry. 2003	PubMed	citation	PMID:12614989	pubmed	12614989	create date:2003/03/05 | first author:Wang XF
Function of the transcriptional regulating protein of 132 kDa (TReP-132) on human P450scc gene expression.	/pubmed/12530663	Gizard F, El-Alfy M, Duguay Y, Lavall√©e B, DeWitte F, Staels B, Beatty BG, Hum DW.	Endocr Res. 2002 Nov;28(4):559-74.	Endocr Res. 2002	PubMed	citation	PMID:12530663	pubmed	12530663	create date:2003/01/18 | first author:Gizard F
Liposomal delivery of antisense oligonucleotides for efficient downregulation of Bcl-2 and induction of apoptosis.	/pubmed/12136520	Buck AC, Shen C, Schirrmeister H, Schmid-Kotsas A, Munzert G, Guhlmann A, Mehrke G, Klug N, Gross HJ, Bachem M, Reske SN.	Cancer Biother Radiopharm. 2002 Jun;17(3):281-9.	Cancer Biother Radiopharm. 2002	PubMed	citation	PMID:12136520	pubmed	12136520	create date:2002/07/26 | first author:Buck AC
Single-stranded nucleic acid-binding protein, Pur alpha, interacts with RNA homologous to 18S ribosomal RNA and inhibits translation in vitro.	/pubmed/11596104	Gallia GL, Darbinian N, Jaffe N, Khalili K.	J Cell Biochem. 2001 Aug 21-Sep 5;83(3):355-63.	J Cell Biochem. 2001	PubMed	citation	PMID:11596104	pubmed	11596104	create date:2001/10/12 | first author:Gallia GL
Peptide-mediated RNA delivery: a novel approach for enhanced transfection of primary and post-mitotic cells.	/pubmed/11557821	Bettinger T, Carlisle RC, Read ML, Ogris M, Seymour LW.	Nucleic Acids Res. 2001 Sep 15;29(18):3882-91.	Nucleic Acids Res. 2001	PubMed	citation	PMID:11557821 | PMCID:PMC55922	pubmed	11557821	create date:2001/09/15 | first author:Bettinger T
Eukaryotic initiation factor 4G-poly(A) binding protein interaction is required for poly(A) tail-mediated stimulation of picornavirus internal ribosome entry segment-driven translation but not for X-mediated stimulation of hepatitis C virus translation.	/pubmed/11390639	Michel YM, Borman AM, Paulous S, Kean KM.	Mol Cell Biol. 2001 Jul;21(13):4097-109.	Mol Cell Biol. 2001	PubMed	citation	PMID:11390639 | PMCID:PMC87071	pubmed	11390639	create date:2001/06/08 | first author:Michel YM
Cleavage of cyclin A at R70/R71 by the bacterial protease OmpT.	/pubmed/11136238	Yam CH, Siu WY, Kaganovich D, Ruderman JV, Poon RY.	Proc Natl Acad Sci U S A. 2001 Jan 16;98(2):497-501. Epub 2001 Jan 2.	Proc Natl Acad Sci U S A. 2001	PubMed	citation	PMID:11136238 | PMCID:PMC14615	pubmed	11136238	create date:2001/01/03 | first author:Yam CH
Functional role of residues corresponding to helical domain II (amino acids 35 to 46) of human immunodeficiency virus type 1 Vpr.	/pubmed/11044109	Singh SP, Tomkowicz B, Lai D, Cartas M, Mahalingam S, Kalyanaraman VS, Murali R, Srinivasan A.	J Virol. 2000 Nov;74(22):10650-7.	J Virol. 2000	PubMed	citation	PMID:11044109 | PMCID:PMC110939	pubmed	11044109	create date:2000/10/24 | first author:Singh SP
Analysis of gap junction assembly using mutated connexins detected in Charcot-Marie-Tooth X-linked disease.	/pubmed/10646523	Martin PE, Mambetisaeva ET, Archer DA, George CH, Evans WH.	J Neurochem. 2000 Feb;74(2):711-20.	J Neurochem. 2000	PubMed	citation	PMID:10646523	pubmed	10646523	create date:2000/01/26 | first author:Martin PE
Structural and functional analysis of the 5' untranslated region of coxsackievirus B3 RNA: In vivo translational and infectivity studies of full-length mutants.	/pubmed/10600593	Liu Z, Carthy CM, Cheung P, Bohunek L, Wilson JE, McManus BM, Yang D.	Virology. 1999 Dec 20;265(2):206-17.	Virology. 1999	PubMed	citation	PMID:10600593	pubmed	10600593	create date:1999/12/22 | first author:Liu Z
Properties of connexin26 gap junctional proteins derived from mutations associated with non-syndromal heriditary deafness.	/pubmed/10556284	Martin PE, Coleman SL, Casalotti SO, Forge A, Evans WH.	Hum Mol Genet. 1999 Dec;8(13):2369-76.	Hum Mol Genet. 1999	PubMed	citation	PMID:10556284	pubmed	10556284	create date:1999/11/11 | first author:Martin PE
CUG repeat binding protein (CUGBP1) interacts with the 5' region of C/EBPbeta mRNA and regulates translation of C/EBPbeta isoforms.	/pubmed/10536163	Timchenko NA, Welm AL, Lu X, Timchenko LT.	Nucleic Acids Res. 1999 Nov 15;27(22):4517-25.	Nucleic Acids Res. 1999	PubMed	citation	PMID:10536163 | PMCID:PMC148737	pubmed	10536163	create date:1999/10/28 | first author:Timchenko NA
Lower concentration of La protein required for internal ribosome entry on hepatitis C virus RNA than on poliovirus RNA.	/pubmed/10501483	Isoyama T, Kamoshita N, Yasui K, Iwai A, Shiroki K, Toyoda H, Yamada A, Takasaki Y, Nomoto A.	J Gen Virol. 1999 Sep;80 ( Pt 9):2319-27.	J Gen Virol. 1999	PubMed	citation	PMID:10501483	pubmed	10501483	create date:1999/09/29 | first author:Isoyama T
Regulation of eukaryotic protein synthesis: selective influenza viral mRNA translation is mediated by the cellular RNA-binding protein GRSF-1.	/pubmed/10359774	Park YW, Wilusz J, Katze MG.	Proc Natl Acad Sci U S A. 1999 Jun 8;96(12):6694-9.	Proc Natl Acad Sci U S A. 1999	PubMed	citation	PMID:10359774 | PMCID:PMC21977	pubmed	10359774	create date:1999/06/09 | first author:Park YW
Npw38, a novel nuclear protein possessing a WW domain capable of activating basal transcription.	/pubmed/10198427	Komuro A, Saeki M, Kato S.	Nucleic Acids Res. 1999 May 1;27(9):1957-65.	Nucleic Acids Res. 1999	PubMed	citation	PMID:10198427 | PMCID:PMC148407	pubmed	10198427	create date:1999/04/13 | first author:Komuro A
Molecular cloning and characterization of two related and interferon-induced 56-kDa and 30-kDa proteins highly similar to 2'-5' oligoadenylate synthetase.	/pubmed/9826176	Rebouillat D, Mari√© I, Hovanessian AG.	Eur J Biochem. 1998 Oct 15;257(2):319-30.	Eur J Biochem. 1998	PubMed	citation	PMID:9826176	pubmed	9826176	create date:1998/11/24 | first author:Rebouillat D
Rescue of defective poliovirus RNA replication by 3AB-containing precursor polyproteins.	/pubmed/9696813	Towner JS, Mazanet MM, Semler BL.	J Virol. 1998 Sep;72(9):7191-200.	J Virol. 1998	PubMed	citation	PMID:9696813 | PMCID:PMC109941	pubmed	9696813	create date:1998/08/08 | first author:Towner JS
Isolation of a hypoxia-induced cDNA with homology to the mammalian growth-related protein p23.	/pubmed/9666514	Rupec RA, Poujol D, Kaltschmidt C, Messer G.	Oncol Res. 1998;10(2):69-74.	Oncol Res. 1998	PubMed	citation	PMID:9666514	pubmed	9666514	create date:1998/07/17 | first author:Rupec RA
A new internal ribosomal entry site 5' boundary is required for poliovirus translation initiation in a mouse system.	/pubmed/9499100	Ishii T, Shiroki K, Hong DH, Aoki T, Ohta Y, Abe S, Hashizume S, Nomoto A.	J Virol. 1998 Mar;72(3):2398-405.	J Virol. 1998	PubMed	citation	PMID:9499100 | PMCID:PMC109539	pubmed	9499100	create date:1998/03/14 | first author:Ishii T
A novel nk-2-related transcription factor associated with human fetal liver and hepatocellular carcinoma.	/pubmed/9446603	Apergis GA, Crawford N, Ghosh D, Steppan CM, Vorachek WR, Wen P, Locker J.	J Biol Chem. 1998 Jan 30;273(5):2917-25.	J Biol Chem. 1998	PubMed	citation	PMID:9446603	pubmed	9446603	create date:1998/02/28 | first author:Apergis GA
Characterization of prokaryotic recombinant Aspergillus ribotoxin alpha-sarcin.	/pubmed/9296521	Sylvester ID, Roberts LM, Lord JM.	Biochim Biophys Acta. 1997 Aug 21;1358(1):53-60.	Biochim Biophys Acta. 1997	PubMed	citation	PMID:9296521	pubmed	9296521	create date:1997/08/21 | first author:Sylvester ID
A complex consisting of human replication factor C p40, p37, and p36 subunits is a DNA-dependent ATPase and an intermediate in the assembly of the holoenzyme.	/pubmed/9228079	Cai J, Gibbs E, Uhlmann F, Phillips B, Yao N, O'Donnell M, Hurwitz J.	J Biol Chem. 1997 Jul 25;272(30):18974-81.	J Biol Chem. 1997	PubMed	citation	PMID:9228079	pubmed	9228079	create date:1997/07/25 | first author:Cai J
mRNA silencing in erythroid differentiation: hnRNP K and hnRNP E1 regulate 15-lipoxygenase translation from the 3' end.	/pubmed/9160751	Ostareck DH, Ostareck-Lederer A, Wilm M, Thiele BJ, Mann M, Hentze MW.	Cell. 1997 May 16;89(4):597-606.	Cell. 1997	PubMed	citation	PMID:9160751	pubmed	9160751	create date:1997/05/16 | first author:Ostareck DH
Two-hybrid cloning of a gene encoding TNF receptor-associated protein 2, a protein that interacts with the intracellular domain of the type 1 TNF receptor: identity with subunit 2 of the 26S protease.	/pubmed/9126987	Dunbar JD, Song HY, Guo D, Wu LW, Donner DB.	J Immunol. 1997 May 1;158(9):4252-9.	J Immunol. 1997	PubMed	citation	PMID:9126987	pubmed	9126987	create date:1997/05/01 | first author:Dunbar JD
Translation and replication properties of the human rhinovirus genome in vivo and in vitro.	/pubmed/9123881	Todd S, Towner JS, Semler BL.	Virology. 1997 Mar 3;229(1):90-7.	Virology. 1997	PubMed	citation	PMID:9123881	pubmed	9123881	create date:1997/03/03 | first author:Todd S
Host range phenotype induced by mutations in the internal ribosomal entry site of poliovirus RNA.	/pubmed/8985316	Shiroki K, Ishii T, Aoki T, Ota Y, Yang WX, Komatsu T, Ami Y, Arita M, Abe S, Hashizume S, Nomoto A.	J Virol. 1997 Jan;71(1):1-8.	J Virol. 1997	PubMed	citation	PMID:8985316 | PMCID:PMC191017	pubmed	8985316	create date:1997/01/01 | first author:Shiroki K
Effects of P2 cleavage site mutations on poliovirus polyprotein processing.	/pubmed/8862397	Cohen L, Kean KM, Girard M, Van der Werf S.	Virology. 1996 Oct 1;224(1):34-42.	Virology. 1996	PubMed	citation	PMID:8862397	pubmed	8862397	create date:1996/10/01 | first author:Cohen L
Evidence for involvement of trans-acting factors in selection of the AUG start codon during eukaryotic translational initiation.	/pubmed/8668168	McBratney S, Sarnow P.	Mol Cell Biol. 1996 Jul;16(7):3523-34.	Mol Cell Biol. 1996	PubMed	citation	PMID:8668168 | PMCID:PMC231347	pubmed	8668168	create date:1996/07/01 | first author:McBratney S
Mutational analysis of the J-K stem-loop region of the encephalomyocarditis virus IRES.	/pubmed/7769702	Hoffman MA, Palmenberg AC.	J Virol. 1995 Jul;69(7):4399-406.	J Virol. 1995	PubMed	citation	PMID:7769702 | PMCID:PMC189181	pubmed	7769702	create date:1995/07/01 | first author:Hoffman MA
Expression in Escherichia coli and purification of biologically active L proteinase of foot-and-mouth disease virus.	/pubmed/7785315	Piccone ME, Sira S, Zellner M, Grubman MJ.	Virus Res. 1995 Mar;35(3):263-75.	Virus Res. 1995	PubMed	citation	PMID:7785315	pubmed	7785315	create date:1995/03/01 | first author:Piccone ME
Identification of a protein with homology to hsp90 that binds the type 1 tumor necrosis factor receptor.	/pubmed/7876093	Song HY, Dunbar JD, Zhang YX, Guo D, Donner DB.	J Biol Chem. 1995 Feb 24;270(8):3574-81.	J Biol Chem. 1995	PubMed	citation	PMID:7876093	pubmed	7876093	create date:1995/02/24 | first author:Song HY
Mechanism of translation initiation on hepatitis C virus RNA.	/pubmed/8875615	Nomoto A, Tsukiyama-Kohara K, Kohara M.	Princess Takamatsu Symp. 1995;25:111-9. Review.	Princess Takamatsu Symp. 1995	PubMed	citation	PMID:8875615	pubmed	8875615	create date:1995/01/01 | first author:Nomoto A
Trimeric structure of human proliferating cell nuclear antigen. Implications for enzymatic function and autoantibody recognition.	/pubmed/7522248	Brand SR, Bernstein RM, Mathews MB.	J Immunol. 1994 Oct 1;153(7):3070-8.	J Immunol. 1994	PubMed	citation	PMID:7522248	pubmed	7522248	create date:1994/10/01 | first author:Brand SR
Ubiquitous expression of the 43- and 44-kDa forms of transcription factor USF in mammalian cells.	/pubmed/8127680	Sirito M, Lin Q, Maity T, Sawadogo M.	Nucleic Acids Res. 1994 Feb 11;22(3):427-33.	Nucleic Acids Res. 1994	PubMed	citation	PMID:8127680 | PMCID:PMC523599	pubmed	8127680	create date:1994/02/11 | first author:Sirito M
Cloning and sequencing of the genes encoding Escherichia coli cytolethal distending toxin.	/pubmed/8262635	Scott DA, Kaper JB.	Infect Immun. 1994 Jan;62(1):244-51.	Infect Immun. 1994	PubMed	citation	PMID:8262635 | PMCID:PMC186093	pubmed	8262635	create date:1994/01/01 | first author:Scott DA
Distribution and properties of major ribosome-inactivating proteins (28 S rRNA N-glycosidases) of the plant Saponaria officinalis L. (Caryophyllaceae).	/pubmed/8218413	Ferreras JM, Barbieri L, Girb√©s T, Battelli MG, Rojo MA, Arias FJ, Rocher MA, Soriano F, Mend√©z E, Stirpe F.	Biochim Biophys Acta. 1993 Oct 19;1216(1):31-42.	Biochim Biophys Acta. 1993	PubMed	citation	PMID:8218413	pubmed	8218413	create date:1993/10/19 | first author:Ferreras JM
Both a ubiquitous factor mTEF-1 and a distinct muscle-specific factor bind to the M-CAT motif of the myosin heavy chain beta gene.	/pubmed/8396764	Shimizu N, Smith G, Izumo S.	Nucleic Acids Res. 1993 Aug 25;21(17):4103-10.	Nucleic Acids Res. 1993	PubMed	citation	PMID:8396764 | PMCID:PMC310013	pubmed	8396764	create date:1993/08/25 | first author:Shimizu N
Nuclear localization of a double-stranded RNA-binding protein encoded by the vaccinia virus E3L gene.	/pubmed/8337842	Yuwen H, Cox JH, Yewdell JW, Bennink JR, Moss B.	Virology. 1993 Aug;195(2):732-44.	Virology. 1993	PubMed	citation	PMID:8337842	pubmed	8337842	create date:1993/08/01 | first author:Yuwen H
Preparation of a cell-free translation system with minimal loss of initiation factor eIF-2/eIF-2B activity.	/pubmed/8368492	Carroll R, Lucas-Lenard J.	Anal Biochem. 1993 Jul;212(1):17-23.	Anal Biochem. 1993	PubMed	citation	PMID:8368492	pubmed	8368492	create date:1993/07/01 | first author:Carroll R
NS3 is a serine protease required for processing of hepatitis C virus polyprotein.	/pubmed/7685406	Tomei L, Failla C, Santolini E, De Francesco R, La Monica N.	J Virol. 1993 Jul;67(7):4017-26.	J Virol. 1993	PubMed	citation	PMID:7685406 | PMCID:PMC237769	pubmed	7685406	create date:1993/07/01 | first author:Tomei L
Recombinant vaccinia virus K3L gene product prevents activation of double-stranded RNA-dependent, initiation factor 2 alpha-specific protein kinase.	/pubmed/8099586	Carroll K, Elroy-Stein O, Moss B, Jagus R.	J Biol Chem. 1993 Jun 15;268(17):12837-42.	J Biol Chem. 1993	PubMed	citation	PMID:8099586	pubmed	8099586	create date:1993/06/15 | first author:Carroll K
Towards development of an in vitro translation test for poliovirus neurovirulence.	/pubmed/8388829	Svitkin YV, Alpatova GA, Lipskaya GA, Maslova SV, Agol VI, Kew O, Meerovitch K, Sonenberg N.	Dev Biol Stand. 1993;78:27-32.	Dev Biol Stand. 1993	PubMed	citation	PMID:8388829	pubmed	8388829	create date:1993/01/01 | first author:Svitkin YV
Membrane assembly of the triple-spanning coronavirus M protein. Individual transmembrane domains show preferred orientation.	/pubmed/1400501	Locker JK, Rose JK, Horzinek MC, Rottier PJ.	J Biol Chem. 1992 Oct 25;267(30):21911-8.	J Biol Chem. 1992	PubMed	citation	PMID:1400501	pubmed	1400501	create date:1992/10/25 | first author:Locker JK
The B cell-specific nuclear factor OTF-2 positively regulates transcription of the human class II transplantation gene, DRA.	/pubmed/1560002	Zeleznik-Le NJ, Itoh-Lindstrom Y, Clarke JB, Moore TL, Ting JP.	J Biol Chem. 1992 Apr 15;267(11):7677-82.	J Biol Chem. 1992	PubMed	citation	PMID:1560002	pubmed	1560002	create date:1992/04/15 | first author:Zeleznik-Le NJ
Internal ribosome entry site within hepatitis C virus RNA.	/pubmed/1310759	Tsukiyama-Kohara K, Iizuka N, Kohara M, Nomoto A.	J Virol. 1992 Mar;66(3):1476-83.	J Virol. 1992	PubMed	citation	PMID:1310759 | PMCID:PMC240872	pubmed	1310759	create date:1992/03/01 | first author:Tsukiyama-Kohara K
Proteins released from vaccinia cores are probably not involved in protein synthesis inhibition in vitro.	/pubmed/1339506	D√¢maso CR, Moussatch√© N.	Braz J Med Biol Res. 1992;25(2):115-24.	Braz J Med Biol Res. 1992	PubMed	citation	PMID:1339506	pubmed	1339506	create date:1992/01/01 | first author:D√¢maso CR
Cell-free, de novo synthesis of poliovirus.	/pubmed/1661029	Molla A, Paul AV, Wimmer E.	Science. 1991 Dec 13;254(5038):1647-51.	Science. 1991	PubMed	citation	PMID:1661029	pubmed	1661029	create date:1991/12/13 | first author:Molla A
Characterization of a vaccinia virus-encoded double-stranded RNA-binding protein that may be involved in inhibition of the double-stranded RNA-dependent protein kinase.	/pubmed/1681618	Watson JC, Chang HW, Jacobs BL.	Virology. 1991 Nov;185(1):206-16.	Virology. 1991	PubMed	citation	PMID:1681618	pubmed	1681618	create date:1991/11/01 | first author:Watson JC
Nucleotide sequences important for translation initiation of enterovirus RNA.	/pubmed/1651409	Iizuka N, Yonekawa H, Nomoto A.	J Virol. 1991 Sep;65(9):4867-73.	J Virol. 1991	PubMed	citation	PMID:1651409 | PMCID:PMC248946	pubmed	1651409	create date:1991/09/01 | first author:Iizuka N
pEXPRESS: a family of expression vectors containing a single transcription unit active in prokaryotes, eukaryotes and in vitro.	/pubmed/1657716	Forman BM, Samuels HH.	Gene. 1991 Aug 30;105(1):9-15.	Gene. 1991	PubMed	citation	PMID:1657716	pubmed	1657716	create date:1991/08/30 | first author:Forman BM
A T-cell specific TCR delta DNA binding protein is a member of the human GATA family.	/pubmed/2050118	Joulin V, Bories D, El√©ouet JF, Labastie MC, Chr√©tien S, Matt√©i MG, Rom√©o PH.	EMBO J. 1991 Jul;10(7):1809-16.	EMBO J. 1991	PubMed	citation	PMID:2050118 | PMCID:PMC452855	pubmed	2050118	create date:1991/07/01 | first author:Joulin V
Isolation of the cDNA encoding glycoprotein-2 (GP-2), the major zymogen granule membrane protein. Homology to uromodulin/Tamm-Horsfall protein.	/pubmed/1999417	Hoops TC, Rindler MJ.	J Biol Chem. 1991 Mar 5;266(7):4257-63.	J Biol Chem. 1991	PubMed	citation	PMID:1999417	pubmed	1999417	create date:1991/03/05 | first author:Hoops TC
Structural analysis of wild-type and mutant human immunodeficiency virus type 1 Tat proteins.	/pubmed/2243385	Rice AP, Carlotti F.	J Virol. 1990 Dec;64(12):6018-26.	J Virol. 1990	PubMed	citation	PMID:2243385 | PMCID:PMC248775	pubmed	2243385	create date:1990/12/01 | first author:Rice AP
Identification and nucleotide sequence of the gene encoding a surface antigen induced by vaccinia virus.	/pubmed/2196742	Ueda Y, Morikawa S, Matsuura Y.	Virology. 1990 Aug;177(2):588-94.	Virology. 1990	PubMed	citation	PMID:2196742	pubmed	2196742	create date:1990/08/01 | first author:Ueda Y
Isolation and partial characterization of three protein-synthesis inhibitory proteins from the seeds of Luffa cylindrica.	/pubmed/1368610	Watanabe K, Minami Y, Funatsu G.	Agric Biol Chem. 1990 Aug;54(8):2085-92.	Agric Biol Chem. 1990	PubMed	citation	PMID:1368610	pubmed	1368610	create date:1990/08/01 | first author:Watanabe K
Myristoylation of the poliovirus polyprotein is required for proteolytic processing of the capsid and for viral infectivity.	/pubmed/2157900	Kr√§usslich HG, H√∂lscher C, Reuer Q, Harber J, Wimmer E.	J Virol. 1990 May;64(5):2433-6.	J Virol. 1990	PubMed	citation	PMID:2157900 | PMCID:PMC249411	pubmed	2157900	create date:1990/05/01 | first author:Kr√§usslich HG
Molecular cloning of cDNAs for alpha and beta subunits of human pyruvate dehydrogenase.	/pubmed/2634343	Koike K, Urata Y, Koike M.	Ann N Y Acad Sci. 1989;573:100-12.	Ann N Y Acad Sci. 1989	PubMed	citation	PMID:2634343	pubmed	2634343	create date:1989/01/01 | first author:Koike K
A heat-sensitive inhibitor in poliovirus-infected cells which selectively blocks phosphorylation of the alpha subunit of eucaryotic initiation factor 2 by the double-stranded RNA-activated protein kinase.	/pubmed/2843658	Ransone LJ, Dasgupta A.	J Virol. 1988 Oct;62(10):3551-7.	J Virol. 1988	PubMed	citation	PMID:2843658 | PMCID:PMC253493	pubmed	2843658	create date:1988/10/01 | first author:Ransone LJ
Cloning and sequencing of cDNAs encoding alpha and beta subunits of human pyruvate dehydrogenase.	/pubmed/3422424	Koike K, Ohta S, Urata Y, Kagawa Y, Koike M.	Proc Natl Acad Sci U S A. 1988 Jan;85(1):41-5.	Proc Natl Acad Sci U S A. 1988	PubMed	citation	PMID:3422424 | PMCID:PMC279477	pubmed	3422424	create date:1988/01/01 | first author:Koike K
The cap-binding protein complex in uninfected and poliovirus-infected HeLa cells.	/pubmed/2820976	Buckley B, Ehrenfeld E.	J Biol Chem. 1987 Oct 5;262(28):13599-606.	J Biol Chem. 1987	PubMed	citation	PMID:2820976	pubmed	2820976	create date:1987/10/05 | first author:Buckley B
Baciphelacin: a new eukaryotic translation inhibitor.	/pubmed/3122843	Carrasco L.	Biochimie. 1987 Aug;69(8):797-802.	Biochimie. 1987	PubMed	citation	PMID:3122843	pubmed	3122843	create date:1987/08/01 | first author:Carrasco L
Are highly phosphorylated 40-S subunits preferentially utilized during protein synthesis in a cell-free system from HeLa cells?	/pubmed/3830172	Tas PW, Martini OH.	Eur J Biochem. 1987 Mar 16;163(3):561-7.	Eur J Biochem. 1987	PubMed	citation	PMID:3830172	pubmed	3830172	create date:1987/03/16 | first author:Tas PW
Selective inhibition of translation of the mRNA coding for measles virus membrane protein at elevated temperatures.	/pubmed/3806792	Ogura H, Baczko K, Rima BK, ter Meulen V.	J Virol. 1987 Feb;61(2):472-9.	J Virol. 1987	PubMed	citation	PMID:3806792 | PMCID:PMC253971	pubmed	3806792	create date:1987/02/01 | first author:Ogura H
Cloning and expression of the genes specifying Shiga-like toxin production in Escherichia coli H19.	/pubmed/3009393	Huang A, de Grandis S, Friesen J, Karmali M, Petric M, Congi R, Brunton JL.	J Bacteriol. 1986 May;166(2):375-9.	J Bacteriol. 1986	PubMed	citation	PMID:3009393 | PMCID:PMC214614	pubmed	3009393	create date:1986/05/01 | first author:Huang A
Immunochemical and biochemical analysis of the proliferating cell nuclear antigen (PCNA) in HeLa cells.	/pubmed/2869966	Sadaie MR, Mathews MB.	Exp Cell Res. 1986 Apr;163(2):423-33.	Exp Cell Res. 1986	PubMed	citation	PMID:2869966	pubmed	2869966	create date:1986/04/01 | first author:Sadaie MR
Effects of addition of derived 40 S subunits on translation rate and polysome profile of the reticulocyte lysate.	/pubmed/3947636	Tas PW, Martini OH.	Biochim Biophys Acta. 1986 Feb 24;866(1):75-82.	Biochim Biophys Acta. 1986	PubMed	citation	PMID:3947636	pubmed	3947636	create date:1986/02/24 | first author:Tas PW
Activation of hemin-regulated initiation factor-2 kinase in heat-shocked HeLa cells.	/pubmed/3941080	De Benedetti A, Baglioni C.	J Biol Chem. 1986 Jan 5;261(1):338-42.	J Biol Chem. 1986	PubMed	citation	PMID:3941080	pubmed	3941080	create date:1986/01/05 | first author:De Benedetti A
cDNA cloning of a human autoimmune nuclear ribonucleoprotein antigen.	/pubmed/2999783	Wieben ED, Rohleder AM, Nenninger JM, Pederson T.	Proc Natl Acad Sci U S A. 1985 Dec;82(23):7914-8.	Proc Natl Acad Sci U S A. 1985	PubMed	citation	PMID:2999783 | PMCID:PMC390880	pubmed	2999783	create date:1985/12/01 | first author:Wieben ED
In vitro synthesis of the trifunctional protein, methylenetetrahydrofolate dehydrogenase--methenyltetrahydrofolate cyclohydrolase--formyltetrahydrofolate synthetase, in normal and transformed cells.	/pubmed/3878730	Rozen R, Hum DW, Mackenzie RE.	Can J Biochem Cell Biol. 1985 Nov;63(11):1189-93.	Can J Biochem Cell Biol. 1985	PubMed	citation	PMID:3878730	pubmed	3878730	create date:1985/11/01 | first author:Rozen R
Signal recognition particle (SRP) does not mediate a translational arrest of nascent secretory proteins in mammalian cell-free systems.	/pubmed/2415357	Meyer DI.	EMBO J. 1985 Aug;4(8):2031-3.	EMBO J. 1985	PubMed	citation	PMID:2415357 | PMCID:PMC554458	pubmed	2415357	create date:1985/08/01 | first author:Meyer DI
Sequence content of oligo(uridylic acid)-containing messenger ribonucleic acid from HeLa cells.	/pubmed/4041435	Wood WM, Wallace JC, Edmonds M.	Biochemistry. 1985 Jul 2;24(14):3686-93.	Biochemistry. 1985	PubMed	citation	PMID:4041435	pubmed	4041435	create date:1985/07/02 | first author:Wood WM
Shigella toxin and the pathogenesis of shigellosis.	/pubmed/3847336	Keusch GT, Donohue-Rolfe A, Jacewicz M.	Ciba Found Symp. 1985;112:193-214.	Ciba Found Symp. 1985	PubMed	citation	PMID:3847336	pubmed	3847336	create date:1985/01/01 | first author:Keusch GT
A novel in vitro transcription-translation system: accurate and efficient synthesis of single proteins from cloned DNA sequences.	/pubmed/6526014	Stueber D, Ibrahimi I, Cutler D, Dobberstein B, Bujard H.	EMBO J. 1984 Dec 20;3(13):3143-8.	EMBO J. 1984	PubMed	citation	PMID:6526014 | PMCID:PMC557830	pubmed	6526014	create date:1984/12/20 | first author:Stueber D
Demonstration in vitro that eucaryotic initiation factor 3 is active but that a cap-binding protein complex is inactive in poliovirus-infected HeLa cells.	/pubmed/6088805	Etchison D, Hansen J, Ehrenfeld E, Edery I, Sonenberg N, Milburn S, Hershey JW.	J Virol. 1984 Sep;51(3):832-7.	J Virol. 1984	PubMed	citation	PMID:6088805 | PMCID:PMC255851	pubmed	6088805	create date:1984/09/01 | first author:Etchison D
The mode of action of zaluzanin C, an inhibitor of translation in eukaryotes.	/pubmed/6383382	Santamar√≠a F, Zaera E, V√°zquez D, Jim√©nez A.	Biochem Biophys Res Commun. 1984 Aug 30;123(1):59-63.	Biochem Biophys Res Commun. 1984	PubMed	citation	PMID:6383382	pubmed	6383382	create date:1984/08/30 | first author:Santamar√≠a F
Assembly associated with the cytomatrix.	/pubmed/6746729	Fulton AB.	J Cell Biol. 1984 Jul;99(1 Pt 2):209s-211s.	J Cell Biol. 1984	PubMed	citation	PMID:6746729 | PMCID:PMC2275596	pubmed	6746729	create date:1984/07/01 | first author:Fulton AB
Early region 1B of adenovirus 2 encodes two coterminal proteins of 495 and 155 amino acid residues.	/pubmed/6323739	Anderson CW, Schmitt RC, Smart JE, Lewis JB.	J Virol. 1984 May;50(2):387-96.	J Virol. 1984	PubMed	citation	PMID:6323739 | PMCID:PMC255632	pubmed	6323739	create date:1984/05/01 | first author:Anderson CW
Transcriptional and translational analysis of a strongly expressed early region of the vaccinia virus genome.	/pubmed/6319745	Golini F, Kates JR.	J Virol. 1984 Feb;49(2):459-70.	J Virol. 1984	PubMed	citation	PMID:6319745 | PMCID:PMC255487	pubmed	6319745	create date:1984/02/01 | first author:Golini F
Mapping of a gene coding for a major late structural polypeptide on the vaccinia virus genome.	/pubmed/6319738	Wittek R, H√§nggi M, Hiller G.	J Virol. 1984 Feb;49(2):371-8.	J Virol. 1984	PubMed	citation	PMID:6319738 | PMCID:PMC255475	pubmed	6319738	create date:1984/02/01 | first author:Wittek R
Translation of vaccinia virus and cellular mRNA in cell-free systems prepared from uninfected and vaccinia virus infected L929 cells.	/pubmed/6721682	Tas PW.	Arch Virol. 1984;80(2-3):83-101.	Arch Virol. 1984	PubMed	citation	PMID:6721682	pubmed	6721682	create date:1984/01/01 | first author:Tas PW
Complex formation of class I transplantation antigens and a viral glycoprotein.	/pubmed/6885796	K√§mpe O, Bellgrau D, Hammerling U, Lind P, P√§√§bo S, Severinsson L, Peterson PA.	J Biol Chem. 1983 Sep 10;258(17):10594-8.	J Biol Chem. 1983	PubMed	citation	PMID:6885796	pubmed	6885796	create date:1983/09/10 | first author:K√§mpe O
Structural characterization of the proteins encoded by adenovirus early region 2A.	/pubmed/6302266	Asselbergs FA, Mathews MB, Smart JE.	J Mol Biol. 1983 Jan 15;163(2):177-207.	J Mol Biol. 1983	PubMed	citation	PMID:6302266	pubmed	6302266	create date:1983/01/15 | first author:Asselbergs FA
Evidence that vesicular stomatitis virus produces double-stranded RNA that inhibits protein synthesis in a reticulocyte lysate.	/pubmed/6183445	Thomas JR, Wagner RR.	J Virol. 1982 Oct;44(1):189-98.	J Virol. 1982	PubMed	citation	PMID:6183445 | PMCID:PMC256252	pubmed	6183445	create date:1982/10/01 | first author:Thomas JR
Co-existence of vinculin and a vinculin-like protein of higher molecular weight in smooth muscle.	/pubmed/6809764	Feramisco JR, Smart JE, Burridge K, Helfman DM, Thomas GP.	J Biol Chem. 1982 Sep 25;257(18):11024-31.	J Biol Chem. 1982	PubMed	citation	PMID:6809764	pubmed	6809764	create date:1982/09/25 | first author:Feramisco JR
Proteolytic processing of poliovirus polypeptides: antibodies to polypeptide P3-7c inhibit cleavage at glutamine-glycine pairs.	/pubmed/6287457	Hanecak R, Semler BL, Anderson CW, Wimmer E.	Proc Natl Acad Sci U S A. 1982 Jul;79(13):3973-7.	Proc Natl Acad Sci U S A. 1982	PubMed	citation	PMID:6287457 | PMCID:PMC346558	pubmed	6287457	create date:1982/07/01 | first author:Hanecak R
The cytotoxic activity of Shigella toxin. Evidence for catalytic inactivation of the 60 S ribosomal subunit.	/pubmed/6894922	Reisbig R, Olsnes S, Eiklid K.	J Biol Chem. 1981 Aug 25;256(16):8739-44.	J Biol Chem. 1981	PubMed	citation	PMID:6894922	pubmed	6894922	create date:1981/08/25 | first author:Reisbig R
Selective stimulation of the synthesis of an 80,000-dalton protein by calcium ionophores.	/pubmed/6165714	Wu FS, Park YC, Roufa D, Martonosi A.	J Biol Chem. 1981 Jun 10;256(11):5309-12.	J Biol Chem. 1981	PubMed	citation	PMID:6165714	pubmed	6165714	create date:1981/06/10 | first author:Wu FS
Effects of mycoplasma contamination on phenotypic expression of mitochondrial mutants in human cells.	/pubmed/6965101	Doersen CJ, Stanbridge EJ.	Mol Cell Biol. 1981 Apr;1(4):321-9.	Mol Cell Biol. 1981	PubMed	citation	PMID:6965101 | PMCID:PMC369680	pubmed	6965101	create date:1981/04/01 | first author:Doersen CJ
Stability of poliovirus RNA in cell-free translation systems utilizing two initiation sites.	/pubmed/6259140	Ehrenfeld E, Brown D.	J Biol Chem. 1981 Mar 25;256(6):2656-61.	J Biol Chem. 1981	PubMed	citation	PMID:6259140	pubmed	6259140	create date:1981/03/25 | first author:Ehrenfeld E
On the role of the covalent carbohydrate in the action of ricin.	/pubmed/6254960	Simeral LS, Kapmeyer W, MacConnell WP, Kaplan NO.	J Biol Chem. 1980 Dec 10;255(23):11098-101.	J Biol Chem. 1980	PubMed	citation	PMID:6254960	pubmed	6254960	create date:1980/12/10 | first author:Simeral LS
The characteristics of the cell-free translation of mRNA from cells infected with the herpes virus pseudorabies virus.	/pubmed/6255071	McGrath BM, Stevely WS.	J Gen Virol. 1980 Aug;49(2):323-32.	J Gen Virol. 1980	PubMed	citation	PMID:6255071	pubmed	6255071	create date:1980/08/01 | first author:McGrath BM
A low molecular weight nuclear RNA from HeLa cells inhibits exogenous messenger RNA-dependent protein synthesis.	/pubmed/6156707	Sarma MH, Chatterjee NK.	Biochim Biophys Acta. 1980 Jul 29;608(2):387-97.	Biochim Biophys Acta. 1980	PubMed	citation	PMID:6156707	pubmed	6156707	create date:1980/07/29 | first author:Sarma MH
Accuracy of in vitro protein synthesis: translation of polyuridylic acid by cell-free extracts of human fibroblasts.	/pubmed/7392676	Buchanan JH, Bunn CL, Lappin RI, Stevens A.	Mech Ageing Dev. 1980 Apr;12(4):339-53.	Mech Ageing Dev. 1980	PubMed	citation	PMID:7392676	pubmed	7392676	create date:1980/04/01 | first author:Buchanan JH
Purification of histone messenger ribonucleoprotein particles from HeLa cell S-phase polysomes. Characterization of associated proteins.	/pubmed/493137	Liautard JP, Jeanteur P.	Nucleic Acids Res. 1979 Sep 11;7(1):135-50.	Nucleic Acids Res. 1979	PubMed	citation	PMID:493137 | PMCID:PMC328001	pubmed	493137	create date:1979/09/11 | first author:Liautard JP
Cytoplasmic inheritance of erythromycin resistance in human cells.	/pubmed/291986	Doersen CJ, Stanbridge EJ.	Proc Natl Acad Sci U S A. 1979 Sep;76(9):4549-53.	Proc Natl Acad Sci U S A. 1979	PubMed	citation	PMID:291986 | PMCID:PMC411615	pubmed	291986	create date:1979/09/01 | first author:Doersen CJ
Intermolecular duplexes formed from polyadenylylated vaccinia virus RNA.	/pubmed/480457	Boone RF, Parr RP, Moss B.	J Virol. 1979 Apr;30(1):365-74.	J Virol. 1979	PubMed	citation	PMID:480457 | PMCID:PMC353330	pubmed	480457	create date:1979/04/01 | first author:Boone RF
Properties and action mechanism of the toxic lectin modeccin: interaction with cell lines resistant to modeccin, abrin, and ricin.	/pubmed/732310	Olsnes S, Sandvig K, Eiklid K, Pihl A.	J Supramol Struct. 1978;9(1):15-25.	J Supramol Struct. 1978	PubMed	citation	PMID:732310	pubmed	732310	create date:1978/01/01 | first author:Olsnes S
The gene and messenger RNA for adenovirus polypeptide IX.	/pubmed/922891	Pettersson U, Mathews MB.	Cell. 1977 Nov;12(3):741-50.	Cell. 1977	PubMed	citation	PMID:922891	pubmed	922891	create date:1977/11/01 | first author:Pettersson U
Partial characterization and proposed mode of action of inhibitory HeLa cell surface polypeptides.	/pubmed/907780	Fisher LE, Koch G.	Biochim Biophys Acta. 1977 Oct 3;470(1):113-20.	Biochim Biophys Acta. 1977	PubMed	citation	PMID:907780	pubmed	907780	create date:1977/10/03 | first author:Fisher LE
Structure and toxicity of pure ricinus agglutinin.	/pubmed/826270	Saltvedt E.	Biochim Biophys Acta. 1976 Dec 21;451(2):536-48.	Biochim Biophys Acta. 1976	PubMed	citation	PMID:826270	pubmed	826270	create date:1976/12/21 | first author:Saltvedt E
Block to multiplication of adenovirus serotype 2 in monkey cells.	/pubmed/172661	Klessig DF, Anderson CW.	J Virol. 1975 Dec;16(6):1650-68.	J Virol. 1975	PubMed	citation	PMID:172661 | PMCID:PMC355774	pubmed	172661	create date:1975/12/01 | first author:Klessig DF
Biological activity of heated diphtheria toxin.	/pubmed/4197904	Cukor G, Solotorovsky M, Kuchler RJ.	J Bacteriol. 1973 Jul;115(1):277-83.	J Bacteriol. 1973	PubMed	citation	PMID:4197904 | PMCID:PMC246240	pubmed	4197904	create date:1973/07/01 | first author:Cukor G
A study of ribosomal subunits during cell-free protein synthesis.	/pubmed/5490251	Jacobs-Lorena M, Baglioni C.	Biochim Biophys Acta. 1970 Nov 12;224(1):165-73. No abstract available.	Biochim Biophys Acta. 1970	PubMed	citation	PMID:5490251	pubmed	5490251	create date:1970/11/12 | first author:Jacobs-Lorena M
In vitro protein synthesis in a mitochondrial fraction from HeLa cells: sensitivity to antibiotic and ethidium bromide.	/pubmed/5512761	Lederman M, Attardi G.	Biochem Biophys Res Commun. 1970 Sep 30;40(6):1492-500. No abstract available.	Biochem Biophys Res Commun. 1970	PubMed	citation	PMID:5512761	pubmed	5512761	create date:1970/09/30 | first author:Lederman M
Cultured mammalian cell deoxyribonucleic acid as a template for in vitro protein synthesis.	/pubmed/4164004	McCarthy BJ, Holland JJ.	Biochemistry. 1966 May;5(5):1633-7. No abstract available.	Biochemistry. 1966	PubMed	citation	PMID:4164004	pubmed	4164004	create date:1966/05/01 | first author:McCarthy BJ
Single-stranded DNA as a template for in vitro protein synthesis.	/pubmed/4866412	McCarthy BJ, Holland JJ, Buck CA.	Cold Spring Harb Symp Quant Biol. 1966;31:683-91. No abstract available.	Cold Spring Harb Symp Quant Biol. 1966	PubMed	citation	PMID:4866412	pubmed	4866412	create date:1966/01/01 | first author:McCarthy BJ
Ribonucleic acid and protein synthesis in mitotic HeLa cells.	/pubmed/4287276	Johnson TC, Holland JJ.	J Cell Biol. 1965 Dec;27(3):565-74.	J Cell Biol. 1965	PubMed	citation	PMID:4287276 | PMCID:PMC2106774	pubmed	4287276	create date:1965/12/01 | first author:Johnson TC

## Sheet: ICE
(“cell free protein synthesis” OR “in vitro transcription translation” OR “in vitro protein synthesis” OR “cell free protein expression” OR “tx tl” OR “cell-free translation”) AND “insect"
Title	URL	Description	Details	ShortDetails	Resource	Type	Identifiers	Db	EntrezUID	Properties
Qualifying a eukaryotic cell-free system for fluorescence based GPCR analyses.	/pubmed/28623260	Zemella A, Grossmann S, Sachse R, Sonnabend A, Schaefer M, Kubick S.	Sci Rep. 2017 Jun 16;7(1):3740. doi: 10.1038/s41598-017-03955-8.	Sci Rep. 2017	PubMed	citation	PMID:28623260 | PMCID:PMC5473880	pubmed	28623260	create date:2017/06/18 | first author:Zemella A
Production of G protein-coupled receptors in an insect-based cell-free system.	/pubmed/28574582	Sonnabend A, Spahn V, Stech M, Zemella A, Stein C, Kubick S.	Biotechnol Bioeng. 2017 Oct;114(10):2328-2338. doi: 10.1002/bit.26346. Epub 2017 Jul 3.	Biotechnol Bioeng. 2017	PubMed	citation	PMID:28574582 | PMCID:PMC5599999	pubmed	28574582	create date:2017/06/03 | first author:Sonnabend A
Identification of dually acylated proteins from complementary DNA resources by cell-free and cellular metabolic labeling.	/pubmed/27480498	Moriya K, Kimoto M, Matsuzaki K, Kiwado A, Takamitsu E, Utsumi T.	Anal Biochem. 2016 Oct 15;511:1-9. doi: 10.1016/j.ab.2016.07.025. Epub 2016 Jul 29.	Anal Biochem. 2016	PubMed	citation	PMID:27480498	pubmed	27480498	create date:2016/08/03 | first author:Moriya K
Evidence for N-Terminal Myristoylation of Tetrahymena Arginine Kinase Using Peptide Mass Fingerprinting Analysis.	/pubmed/27129461	Motomura S, Suzuki T.	Protein J. 2016 Jun;35(3):212-7. doi: 10.1007/s10930-016-9663-0.	Protein J. 2016	PubMed	citation	PMID:27129461	pubmed	27129461	create date:2016/05/01 | first author:Motomura S
Expression of moloney murine leukemia virus reverse transcriptase in a cell-free protein expression system.	/pubmed/27053084	Katano Y, Hisayoshi T, Kuze I, Okano H, Ito M, Nishigaki K, Takita T, Yasukawa K.	Biotechnol Lett. 2016 Jul;38(7):1203-11. doi: 10.1007/s10529-016-2097-0. Epub 2016 Apr 6.	Biotechnol Lett. 2016	PubMed	citation	PMID:27053084	pubmed	27053084	create date:2016/04/08 | first author:Katano Y
AmyI-1-18, a cationic Œ±-helical antimicrobial octadecapeptide derived from Œ±-amylase in rice, inhibits the translation and folding processes in a protein synthesis system.	/pubmed/27038670	Taniguchi M, Ochiai A, Fukuda S, Sato T, Saitoh E, Kato T, Tanaka T.	J Biosci Bioeng. 2016 Oct;122(4):385-92. doi: 10.1016/j.jbiosc.2016.03.004. Epub 2016 Mar 30.	J Biosci Bioeng. 2016	PubMed	citation	PMID:27038670	pubmed	27038670	create date:2016/04/04 | first author:Taniguchi M
Pyrrhocoricin, a proline-rich antimicrobial peptide derived from insect, inhibits the translation process in the cell-free Escherichia coli protein synthesis system.	/pubmed/26472128	Taniguchi M, Ochiai A, Kondo H, Fukuda S, Ishiyama Y, Saitoh E, Kato T, Tanaka T.	J Biosci Bioeng. 2016 May;121(5):591-8. doi: 10.1016/j.jbiosc.2015.09.002. Epub 2015 Oct 23.	J Biosci Bioeng. 2016	PubMed	citation	PMID:26472128	pubmed	26472128	create date:2015/10/17 | first author:Taniguchi M
Identification of Human N-Myristoylated Proteins from Human Complementary DNA Resources by Cell-Free and Cellular Metabolic Labeling Analyses.	/pubmed/26308446	Takamitsu E, Otsuka M, Haebara T, Yano M, Matsuzaki K, Kobuchi H, Moriya K, Utsumi T.	PLoS One. 2015 Aug 26;10(8):e0136360. doi: 10.1371/journal.pone.0136360. eCollection 2015.	PLoS One. 2015	PubMed	citation	PMID:26308446 | PMCID:PMC4550359	pubmed	26308446	create date:2015/08/27 | first author:Takamitsu E
Cooperativity and evolution of Tetrahymena two-domain arginine kinase.	/pubmed/26049117	Okazaki N, Motomura S, Okazoe N, Yano D, Suzuki T.	Int J Biol Macromol. 2015 Aug;79:696-703. doi: 10.1016/j.ijbiomac.2015.05.034. Epub 2015 Jun 4.	Int J Biol Macromol. 2015	PubMed	citation	PMID:26049117	pubmed	26049117	create date:2015/06/07 | first author:Okazaki N
Cell-free eukaryotic systems for the production, engineering, and modification of scFv antibody fragments.	/pubmed/25821419	Stech M, Hust M, Schulze C, D√ºbel S, Kubick S.	Eng Life Sci. 2014 Jul;14(4):387-398. Epub 2014 Jul 15.	Eng Life Sci. 2014	PubMed	citation	PMID:25821419 | PMCID:PMC4374706	pubmed	25821419	create date:2015/03/31 | first author:Stech M
A cell-free translocation system using extracts of cultured insect cells to yield functional membrane proteins.	/pubmed/25486605	Ezure T, Nanatani K, Sato Y, Suzuki S, Aizawa K, Souma S, Ito M, Hohsaka T, von Heijine G, Utsumi T, Abe K, Ando E, Uozumi N.	PLoS One. 2014 Dec 8;9(12):e112874. doi: 10.1371/journal.pone.0112874. eCollection 2014.	PLoS One. 2014	PubMed	citation	PMID:25486605 | PMCID:PMC4259328	pubmed	25486605	create date:2014/12/09 | first author:Ezure T
Overview of cell-free protein synthesis: historic landmarks, commercial systems, and expanding applications.	/pubmed/25271714	Chong S.	Curr Protoc Mol Biol. 2014 Oct 1;108:16.30.1-11. doi: 10.1002/0471142727.mb1630s108.	Curr Protoc Mol Biol. 2014	PubMed	citation	PMID:25271714 | PMCID:PMC4211078	pubmed	25271714	create date:2014/10/02 | first author:Chong S
Cell-free identification of novel N-myristoylated proteins from complementary DNA resources using bioorthogonal myristic acid analogues.	/pubmed/25043870	Takamitsu E, Fukunaga K, Iio Y, Moriya K, Utsumi T.	Anal Biochem. 2014 Nov 1;464:83-93. doi: 10.1016/j.ab.2014.07.006. Epub 2014 Jul 18.	Anal Biochem. 2014	PubMed	citation	PMID:25043870	pubmed	25043870	create date:2014/07/22 | first author:Takamitsu E
A continuous-exchange cell-free protein synthesis system based on extracts from cultured insect cells.	/pubmed/24804975	Stech M, Quast RB, Sachse R, Schulze C, W√ºstenhagen DA, Kubick S.	PLoS One. 2014 May 7;9(5):e96635. doi: 10.1371/journal.pone.0096635. eCollection 2014. Erratum in: PLoS One. 2014;9(6):e100344.	PLoS One. 2014	PubMed	citation	PMID:24804975 | PMCID:PMC4013096	pubmed	24804975	create date:2014/05/09 | first author:Stech M
Membrane assembly of the functional KcsA potassium channel in a vesicle-based eukaryotic cell-free translation system.	/pubmed/24727603	Dondapati SK, Kreir M, Quast RB, W√ºstenhagen DA, Br√ºggemann A, Fertig N, Kubick S.	Biosens Bioelectron. 2014 Sep 15;59:174-83. doi: 10.1016/j.bios.2014.03.004. Epub 2014 Mar 27.	Biosens Bioelectron. 2014	PubMed	citation	PMID:24727603	pubmed	24727603	create date:2014/04/15 | first author:Dondapati SK
Synthesis and site-directed fluorescence labeling of azido proteins using eukaryotic cell-free orthogonal translation systems.	/pubmed/24491444	Quast RB, Claussnitzer I, Merk H, Kubick S, Gerrits M.	Anal Biochem. 2014 Apr 15;451:4-9. doi: 10.1016/j.ab.2014.01.013. Epub 2014 Feb 1.	Anal Biochem. 2014	PubMed	citation	PMID:24491444	pubmed	24491444	create date:2014/02/05 | first author:Quast RB
A cell-free protein synthesis system from insect cells.	/pubmed/24395425	Ezure T, Suzuki T, Ando E.	Methods Mol Biol. 2014;1118:285-96. doi: 10.1007/978-1-62703-782-2_20.	Methods Mol Biol. 2014	PubMed	citation	PMID:24395425	pubmed	24395425	create date:2014/01/08 | first author:Ezure T
Cell-free synthesis of membrane proteins: tailored cell models out of microsomes.	/pubmed/24370776	Fenz SF, Sachse R, Schmidt T, Kubick S.	Biochim Biophys Acta. 2014 May;1838(5):1382-8. doi: 10.1016/j.bbamem.2013.12.009. Epub 2013 Dec 25.	Biochim Biophys Acta. 2014	PubMed	citation	PMID:24370776	pubmed	24370776	create date:2013/12/29 | first author:Fenz SF
Identification of a phosphorylation site in cyclobutane pyrimidine dimer photolyase of rice.	/pubmed/23220084	Teranishi M, Nakamura K, Furukawa H, Hidema J.	Plant Physiol Biochem. 2013 Feb;63:24-9. doi: 10.1016/j.plaphy.2012.11.003. Epub 2012 Nov 23.	Plant Physiol Biochem. 2013	PubMed	citation	PMID:23220084	pubmed	23220084	create date:2012/12/12 | first author:Teranishi M
Functional evaluation of candidate ice structuring proteins using cell-free expression systems.	/pubmed/23195406	Br√∂del AK, Raymond JA, Duman JG, Bier FF, Kubick S.	J Biotechnol. 2013 Feb 10;163(3):301-10. doi: 10.1016/j.jbiotec.2012.11.001. Epub 2012 Nov 26.	J Biotechnol. 2013	PubMed	citation	PMID:23195406	pubmed	23195406	create date:2012/12/01 | first author:Br√∂del AK
Production of functional antibody fragments in a vesicle-based eukaryotic cell-free translation system.	/pubmed/22982167	Stech M, Merk H, Schenk JA, St√∂cklein WF, W√ºstenhagen DA, Micheel B, Duschl C, Bier FF, Kubick S.	J Biotechnol. 2012 Dec 15;164(2):220-31. doi: 10.1016/j.jbiotec.2012.08.020. Epub 2012 Sep 7.	J Biotechnol. 2012	PubMed	citation	PMID:22982167	pubmed	22982167	create date:2012/09/18 | first author:Stech M
A simple fed-batch method for transcription and insect cell-free translation.	/pubmed/22841867	Sato Y, Aizawa K, Ezure T, Ando E, Uozumi N.	J Biosci Bioeng. 2012 Dec;114(6):677-9. doi: 10.1016/j.jbiosc.2012.06.015. Epub 2012 Jul 27.	J Biosci Bioeng. 2012	PubMed	citation	PMID:22841867	pubmed	22841867	create date:2012/07/31 | first author:Sato Y
Characterization of the stop codon readthrough signal of Colorado tick fever virus segment 9 RNA.	/pubmed/22190746	Napthine S, Yek C, Powell ML, Brown TD, Brierley I.	RNA. 2012 Feb;18(2):241-52. doi: 10.1261/rna.030338.111. Epub 2011 Dec 21.	RNA. 2012	PubMed	citation	PMID:22190746 | PMCID:PMC3264911	pubmed	22190746	create date:2011/12/23 | first author:Napthine S
Strategy for comprehensive identification of human N-myristoylated proteins using an insect cell-free protein synthesis system.	/pubmed/20213681	Suzuki T, Moriya K, Nagatoshi K, Ota Y, Ezure T, Ando E, Tsunasawa S, Utsumi T.	Proteomics. 2010 May;10(9):1780-93. doi: 10.1002/pmic.200900783.	Proteomics. 2010	PubMed	citation	PMID:20213681	pubmed	20213681	create date:2010/03/10 | first author:Suzuki T
Development of an insect cell-free system.	/pubmed/20210743	Ezure T, Suzuki T, Shikata M, Ito M, Ando E, Utsumi T, Nishimura O, Tsunasawa S.	Curr Pharm Biotechnol. 2010 Apr;11(3):279-84. Review.	Curr Pharm Biotechnol. 2010	PubMed	citation	PMID:20210743	pubmed	20210743	create date:2010/03/10 | first author:Ezure T
A cell-free protein synthesis system from insect cells.	/pubmed/20204846	Ezure T, Suzuki T, Shikata M, Ito M, Ando E.	Methods Mol Biol. 2010;607:31-42. doi: 10.1007/978-1-60327-331-2_4.	Methods Mol Biol. 2010	PubMed	citation	PMID:20204846	pubmed	20204846	create date:2010/03/06 | first author:Ezure T
Expression of mammalian membrane proteins in mammalian cells using Semliki Forest virus vectors.	/pubmed/20099145	Lundstrom K.	Methods Mol Biol. 2010;601:149-63. doi: 10.1007/978-1-60761-344-2_10.	Methods Mol Biol. 2010	PubMed	citation	PMID:20099145	pubmed	20099145	create date:2010/01/26 | first author:Lundstrom K
Bombyx mori Ras proteins BmRas1, BmRas2 and BmRas3 are neither farnesylated nor palmitoylated but are geranylgeranylated.	/pubmed/20041962	Moriya K, Tsubota T, Ishibashi N, Yafune A, Suzuki T, Kobayashi J, Shiotsuki T, Utsumi T.	Insect Mol Biol. 2010 Jun 1;19(3):291-301. doi: 10.1111/j.1365-2583.2009.00982.x. Epub 2009 Dec 23.	Insect Mol Biol. 2010	PubMed	citation	PMID:20041962	pubmed	20041962	create date:2010/01/01 | first author:Moriya K
Preparation of ubiquitin-conjugated proteins using an insect cell-free protein synthesis system.	/pubmed/19857530	Suzuki T, Ezure T, Ando E, Nishimura O, Utsumi T, Tsunasawa S.	J Biotechnol. 2010 Jan 1;145(1):73-8. doi: 10.1016/j.jbiotec.2009.10.009.	J Biotechnol. 2010	PubMed	citation	PMID:19857530	pubmed	19857530	create date:2009/10/28 | first author:Suzuki T
Expression of human Cu, Zn-superoxide dismutase in an insect cell-free system and its structural analysis by MALDI-TOF MS.	/pubmed/19788901	Ezure T, Suzuki T, Ando E, Nishimura O, Tsunasawa S.	J Biotechnol. 2009 Dec;144(4):287-92. doi: 10.1016/j.jbiotec.2009.09.017. Epub 2009 Sep 27.	J Biotechnol. 2009	PubMed	citation	PMID:19788901	pubmed	19788901	create date:2009/10/01 | first author:Ezure T
An insect cell-free system for recombinant protein expression using cDNA resources.	/pubmed/19718511	Suzuki T, Ezure T, Ito M, Shikata M, Ando E.	Methods Mol Biol. 2009;577:97-108. doi: 10.1007/978-1-60761-232-2_8.	Methods Mol Biol. 2009	PubMed	citation	PMID:19718511	pubmed	19718511	create date:2009/09/01 | first author:Suzuki T
Expression and chain assembly of human laminin-332 in an insect cell-free translation system.	/pubmed/18603785	Phan HP, Ezure T, Ito M, Kadowaki T, Kitagawa Y, Niimi T.	Biosci Biotechnol Biochem. 2008 Jul;72(7):1847-52. Epub 2008 Jul 7.	Biosci Biotechnol Biochem. 2008	PubMed	citation	PMID:18603785	pubmed	18603785	create date:2008/07/08 | first author:Phan HP
Protein methyltransferase activities in commercial in vitro translation systems.	/pubmed/18463115	Denman RB.	J Biochem. 2008 Aug;144(2):223-33. doi: 10.1093/jb/mvn061. Epub 2008 May 7.	J Biochem. 2008	PubMed	citation	PMID:18463115	pubmed	18463115	create date:2008/05/09 | first author:Denman RB
Pyridalyl inhibits cellular protein synthesis in insect, but not mammalian, cell lines.	/pubmed/18454491	Moriya K, Hirakura S, Kobayashi J, Ozoe Y, Saito S, Utsumi T.	Arch Insect Biochem Physiol. 2008 Sep;69(1):22-31. doi: 10.1002/arch.20252.	Arch Insect Biochem Physiol. 2008	PubMed	citation	PMID:18454491	pubmed	18454491	create date:2008/05/06 | first author:Moriya K
Expression of proteins containing disulfide bonds in an insect cell-free system and confirmation of their arrangements by MALDI-TOF MS.	/pubmed/18072203	Ezure T, Suzuki T, Shikata M, Ito M, Ando E, Nishimura O, Tsunasawa S.	Proteomics. 2007 Dec;7(24):4424-34.	Proteomics. 2007	PubMed	citation	PMID:18072203	pubmed	18072203	create date:2007/12/12 | first author:Ezure T
Protein prenylation in an insect cell-free protein synthesis system and identification of products by mass spectrometry.	/pubmed/17514686	Suzuki T, Ito M, Ezure T, Shikata M, Ando E, Utsumi T, Tsunasawa S, Nishimura O.	Proteomics. 2007 Jun;7(12):1942-50.	Proteomics. 2007	PubMed	citation	PMID:17514686	pubmed	17514686	create date:2007/05/22 | first author:Suzuki T
Design of carrier tRNAs and selection of four-base codons for efficient incorporation of various nonnatural amino acids into proteins in Spodoptera frugiperda 21 (Sf21) insect cell-free translation system.	/pubmed/17270715	Taki M, Tokuda Y, Ohtsuki T, Sisido M.	J Biosci Bioeng. 2006 Dec;102(6):511-7.	J Biosci Bioeng. 2006	PubMed	citation	PMID:17270715	pubmed	17270715	create date:2007/02/03 | first author:Taki M
Detection of co- and posttranslational protein N-myristoylation by metabolic labeling in an insect cell-free protein synthesis system.	/pubmed/17266917	Sakurai N, Moriya K, Suzuki T, Sofuku K, Mochiki H, Nishimura O, Utsumi T.	Anal Biochem. 2007 Mar 15;362(2):236-44. Epub 2006 Dec 20.	Anal Biochem. 2007	PubMed	citation	PMID:17266917	pubmed	17266917	create date:2007/02/03 | first author:Sakurai N
Preparation of N-acylated proteins modified with fatty acids having a specific chain length using an insect cell-free protein synthesis system.	/pubmed/17213645	Suzuki T, Ito M, Ezure T, Shikata M, Ando E, Utsumi T, Tsunasawa S, Nishimura O.	Biosci Biotechnol Biochem. 2007 Jan;71(1):261-4. Epub 2007 Jan 7.	Biosci Biotechnol Biochem. 2007	PubMed	citation	PMID:17213645	pubmed	17213645	create date:2007/01/11 | first author:Suzuki T
Efficient incorporation of a nonnatural amino acid into a protein in an insect cell-free translation system.	/pubmed/17150925	Tokuda Y, Taki M, Sisido M.	Nucleic Acids Symp Ser (Oxf). 2006;(50):277-8.	Nucleic Acids Symp Ser (Oxf). 2006	PubMed	citation	PMID:17150925	pubmed	17150925	create date:2006/12/08 | first author:Tokuda Y
Cell-free protein synthesis system prepared from insect cells by freeze-thawing.	/pubmed/17137303	Ezure T, Suzuki T, Higashide S, Shintani E, Endo K, Kobayashi S, Shikata M, Ito M, Tanimizu K, Nishimura O.	Biotechnol Prog. 2006 Nov-Dec;22(6):1570-7.	Biotechnol Prog. 2006	PubMed	citation	PMID:17137303	pubmed	17137303	create date:2006/12/02 | first author:Ezure T
Characterization of the 5' internal ribosome entry site of Plautia stali intestine virus.	/pubmed/17098985	Shibuya N, Nakashima N.	J Gen Virol. 2006 Dec;87(Pt 12):3679-86.	J Gen Virol. 2006	PubMed	citation	PMID:17098985	pubmed	17098985	create date:2006/11/14 | first author:Shibuya N
Performance of expression vector, pTD1, in insect cell-free translation system.	/pubmed/16952840	Suzuki T, Ito M, Ezure T, Kobayashi S, Shikata M, Tanimizu K, Nishimura O.	J Biosci Bioeng. 2006 Jul;102(1):69-71.	J Biosci Bioeng. 2006	PubMed	citation	PMID:16952840	pubmed	16952840	create date:2006/09/06 | first author:Suzuki T
N-Terminal protein modifications in an insect cell-free protein synthesis system and their identification by mass spectrometry.	/pubmed/16835852	Suzuki T, Ito M, Ezure T, Shikata M, Ando E, Utsumi T, Tsunasawa S, Nishimura O.	Proteomics. 2006 Aug;6(16):4486-95.	Proteomics. 2006	PubMed	citation	PMID:16835852	pubmed	16835852	create date:2006/07/13 | first author:Suzuki T
Efficient generation of insect-based cell-free translation extracts active in glycosylation and signal sequence processing.	/pubmed/16621082	Katzen F, Kudlicki W.	J Biotechnol. 2006 Sep 1;125(2):194-7. Epub 2006 Apr 18.	J Biotechnol. 2006	PubMed	citation	PMID:16621082	pubmed	16621082	create date:2006/04/20 | first author:Katzen F
A novel cell-free translation/glycosylation system prepared from insect cells.	/pubmed/16232900	Tarui H, Imanishi S, Hara T.	J Biosci Bioeng. 2000;90(5):508-14.	J Biosci Bioeng. 2000	PubMed	citation	PMID:16232900	pubmed	16232900	create date:2005/10/20 | first author:Tarui H
A cross-kingdom internal ribosome entry site reveals a simplified mode of internal ribosome entry.	/pubmed/16107731	Terenin IM, Dmitriev SE, Andreev DE, Royall E, Belsham GJ, Roberts LO, Shatsky IN.	Mol Cell Biol. 2005 Sep;25(17):7879-88.	Mol Cell Biol. 2005	PubMed	citation	PMID:16107731 | PMCID:PMC1190281	pubmed	16107731	create date:2005/08/19 | first author:Terenin IM
Role of phosphorylation in p53 acetylation and PAb421 epitope recognition in baculoviral and mammalian expressed proteins.	/pubmed/15794754	Warnock LJ, Raines SA, Mee TR, Milner J.	FEBS J. 2005 Apr;272(7):1669-75.	FEBS J. 2005	PubMed	citation	PMID:15794754	pubmed	15794754	create date:2005/03/30 | first author:Warnock LJ
Binding affinity of nonsteroidal ecdysone agonists against the ecdysone receptor complex determines the strength of their molting hormonal activity.	/pubmed/14519121	Minakuchi C, Nakagawa Y, Kamimura M, Miyagawa H.	Eur J Biochem. 2003 Oct;270(20):4095-104.	Eur J Biochem. 2003	PubMed	citation	PMID:14519121	pubmed	14519121	create date:2003/10/02 | first author:Minakuchi C
From genes to proteins: in vitro expression of rickettsial proteins.	/pubmed/12860702	Renesto P, Raoult D.	Ann N Y Acad Sci. 2003 Jun;990:642-52. Review.	Ann N Y Acad Sci. 2003	PubMed	citation	PMID:12860702	pubmed	12860702	create date:2003/07/16 | first author:Renesto P
A novel medium for expression of proteins selectively labeled with 15N-amino acids in Spodoptera frugiperda (Sf9) insect cells.	/pubmed/12766395	Br√ºggert M, Rehm T, Shanker S, Georgescu J, Holak TA.	J Biomol NMR. 2003 Apr;25(4):335-48.	J Biomol NMR. 2003	PubMed	citation	PMID:12766395	pubmed	12766395	create date:2003/05/27 | first author:Br√ºggert M
Establishment and characterization of cell-free translation/glycosylation in insect cell (Spodoptera frugiperda 21) extract prepared with high pressure treatment.	/pubmed/11398925	Tarui H, Murata M, Tani I, Imanishi S, Nishikawa S, Hara T.	Appl Microbiol Biotechnol. 2001 May;55(4):446-53.	Appl Microbiol Biotechnol. 2001	PubMed	citation	PMID:11398925	pubmed	11398925	create date:2001/06/12 | first author:Tarui H
Production and characterization of an estrogen receptor beta subtype-specific mouse monoclonal antibody.	/pubmed/11152400	Su JL, McKee DD, Ellis B, Kadwell SH, Wisely GB, Moore LB, Triantafillou JA, Kost TA, Fuqua S, Moore JT.	Hybridoma. 2000 Dec;19(6):481-7.	Hybridoma. 2000	PubMed	citation	PMID:11152400	pubmed	11152400	create date:2001/01/11 | first author:Su JL
Synthesis of the posterior determinant Nanos is spatially restricted by a novel cotranslational regulatory mechanism.	/pubmed/11069116	Clark IE, Wyckoff D, Gavis ER.	Curr Biol. 2000 Oct 19;10(20):1311-4.	Curr Biol. 2000	PubMed	citation	PMID:11069116	pubmed	11069116	create date:2000/11/09 | first author:Clark IE
DIK, a novel protein kinase that interacts with protein kinase Cdelta. Cloning, characterization, and gene analysis.	/pubmed/10948194	B√§hr C, Rohwer A, Stempka L, Rincke G, Marks F, Gschwendt M.	J Biol Chem. 2000 Nov 17;275(46):36350-7.	J Biol Chem. 2000	PubMed	citation	PMID:10948194	pubmed	10948194	create date:2000/08/19 | first author:B√§hr C
Norwalk virus open reading frame 3 encodes a minor structural protein.	/pubmed/10864672	Glass PJ, White LJ, Ball JM, Leparc-Goffart I, Hardy ME, Estes MK.	J Virol. 2000 Jul;74(14):6581-91.	J Virol. 2000	PubMed	citation	PMID:10864672 | PMCID:PMC112168	pubmed	10864672	create date:2000/06/23 | first author:Glass PJ
Solh, the mouse homologue of the Drosophila melanogaster small optic lobes gene: organization, chromosomal mapping, and localization of gene product to the olfactory bulb.	/pubmed/10708520	Kamei M, Webb GC, Heydon K, Hendry IA, Young IG, Campbell HD.	Genomics. 2000 Feb 15;64(1):82-9.	Genomics. 2000	PubMed	citation	PMID:10708520	pubmed	10708520	create date:2000/03/10 | first author:Kamei M
Control of oskar mRNA translation by Bruno in a novel cell-free system from Drosophila ovaries.	/pubmed/10662645	Castagnetti S, Hentze MW, Ephrussi A, Gebauer F.	Development. 2000 Mar;127(5):1063-8.	Development. 2000	PubMed	citation	PMID:10662645	pubmed	10662645	create date:2000/02/09 | first author:Castagnetti S
Isolation and characterization of the cDNA and the gene for eukaryotic translation initiation factor 4G from Drosophila melanogaster.	/pubmed/9578457	Hern√°ndez G, del Mar Castellano M, Agudo M, Sierra JM.	Eur J Biochem. 1998 Apr 1;253(1):27-35.	Eur J Biochem. 1998	PubMed	citation	PMID:9578457	pubmed	9578457	create date:1998/05/13 | first author:Hern√°ndez G
DDC-4, an apoptosis-associated gene, is a secreted frizzled relative.	/pubmed/9409757	Wolf V, Ke G, Dharmarajan AM, Bielke W, Artuso L, Saurer S, Friis R.	FEBS Lett. 1997 Nov 17;417(3):385-9.	FEBS Lett. 1997	PubMed	citation	PMID:9409757	pubmed	9409757	create date:1997/12/31 | first author:Wolf V
A complex consisting of human replication factor C p40, p37, and p36 subunits is a DNA-dependent ATPase and an intermediate in the assembly of the holoenzyme.	/pubmed/9228079	Cai J, Gibbs E, Uhlmann F, Phillips B, Yao N, O'Donnell M, Hurwitz J.	J Biol Chem. 1997 Jul 25;272(30):18974-81.	J Biol Chem. 1997	PubMed	citation	PMID:9228079	pubmed	9228079	create date:1997/07/25 | first author:Cai J
Biochemical properties of Xenopus laevis p53.	/pubmed/21533364	Hoever M, Herrmann C, Montenarh M.	Int J Oncol. 1997 Jan;10(1):195-203.	Int J Oncol. 1997	PubMed	citation	PMID:21533364	pubmed	21533364	create date:1997/01/01 | first author:Hoever M
A fish encephalitis virus that differs from other nodaviruses by its capsid protein processing.	/pubmed/9672600	Delsert C, Morin N, Comps M.	Arch Virol. 1997;142(12):2359-71.	Arch Virol. 1997	PubMed	citation	PMID:9672600	pubmed	9672600	create date:1997/01/01 | first author:Delsert C
Subunit cleavage of mosquito pro-vitellogenin by a subtilisin-like convertase.	/pubmed/8650241	Chen JS, Raikhel AS.	Proc Natl Acad Sci U S A. 1996 Jun 11;93(12):6186-90.	Proc Natl Acad Sci U S A. 1996	PubMed	citation	PMID:8650241 | PMCID:PMC39211	pubmed	8650241	create date:1996/06/11 | first author:Chen JS
The expression of the proteins of equine herpesvirus 1 which share homology with herpes simplex virus 1 glycoproteins H and L.	/pubmed/8725124	Stokes A, Alber DG, Greensill J, Amellal B, Carvalho R, Taylor LA, Doel TR, Killington RA, Halliburton IW, Meredith DM.	Virus Res. 1996 Jan;40(1):91-107.	Virus Res. 1996	PubMed	citation	PMID:8725124	pubmed	8725124	create date:1996/01/01 | first author:Stokes A
Manduca sexta lipid transfer particle: synthesis by fat body and occurrence in hemolymph.	/pubmed/8541570	Van Heusden MC, Yepiz-Plascencia GM, Walker AM, Law JH.	Arch Insect Biochem Physiol. 1996;31(1):39-51.	Arch Insect Biochem Physiol. 1996	PubMed	citation	PMID:8541570	pubmed	8541570	create date:1996/01/01 | first author:Van Heusden MC
Expression cloning and characterization of a pupal cuticle protein cDNA of Galleria mellonella L.	/pubmed/7773255	Kollberg U, Obermaier B, Hirsch H, Kelber G, Wolbert P.	Insect Biochem Mol Biol. 1995 Mar;25(3):355-63.	Insect Biochem Mol Biol. 1995	PubMed	citation	PMID:7773255	pubmed	7773255	create date:1995/03/01 | first author:Kollberg U
An abundantly expressed hemolymph glycoprotein isolated from newly parasitized Manduca sexta larvae is a polydnavirus gene product.	/pubmed/7975242	Harwood SH, Grosovsky AJ, Cowles EA, Davis JW, Beckage NE.	Virology. 1994 Dec;205(2):381-92.	Virology. 1994	PubMed	citation	PMID:7975242	pubmed	7975242	create date:1994/12/01 | first author:Harwood SH
Biosynthesis and processing of the Autographa californica nuclear polyhedrosis virus gp64 protein.	/pubmed/7975226	Jarvis DL, Garcia A Jr.	Virology. 1994 Nov 15;205(1):300-13.	Virology. 1994	PubMed	citation	PMID:7975226	pubmed	7975226	create date:1994/11/15 | first author:Jarvis DL
Pseudothionin-St1, a potato peptide active against potato pathogens.	/pubmed/8033886	Moreno M, Segura A, Garc√≠a-Olmedo F.	Eur J Biochem. 1994 Jul 1;223(1):135-9.	Eur J Biochem. 1994	PubMed	citation	PMID:8033886	pubmed	8033886	create date:1994/07/01 | first author:Moreno M
Processing of the precursors of the human thyroid-stimulating hormone receptor in various eukaryotic cells (human thyrocytes, transfected L cells and baculovirus-infected insect cells).	/pubmed/8020509	Misrahi M, Ghinea N, Sar S, Saunier B, Jolivet A, Loosfelt H, Cerutti M, Devauchelle G, Milgrom E.	Eur J Biochem. 1994 Jun 1;222(2):711-9.	Eur J Biochem. 1994	PubMed	citation	PMID:8020509	pubmed	8020509	create date:1994/06/01 | first author:Misrahi M
Both the N- and the C-terminal domains of the nominal phosphoprotein of rabies virus are involved in binding to the nucleoprotein.	/pubmed/8178445	Fu ZF, Zheng Y, Wunner WH, Koprowski H, Dietzschold B.	Virology. 1994 May 1;200(2):590-7.	Virology. 1994	PubMed	citation	PMID:8178445	pubmed	8178445	create date:1994/05/01 | first author:Fu ZF
Transcriptional regulation of an unusual trypsin-related protein expressed during insect metamorphosis.	/pubmed/8374614	Jones G, Venkataraman V, Manczak M.	Insect Biochem Mol Biol. 1993 Oct;23(7):825-9.	Insect Biochem Mol Biol. 1993	PubMed	citation	PMID:8374614	pubmed	8374614	create date:1993/10/01 | first author:Jones G
Reversal of the double-stranded-RNA-induced inhibition of protein synthesis by a catalytically inactive mutant of the protein kinase PKR.	/pubmed/8100524	Sharp TV, Xiao Q, Jeffrey I, Gewert DR, Clemens MJ.	Eur J Biochem. 1993 Jun 15;214(3):945-8.	Eur J Biochem. 1993	PubMed	citation	PMID:8100524	pubmed	8100524	create date:1993/06/15 | first author:Sharp TV
Expression, self-assembly, and antigenicity of the Norwalk virus capsid protein.	/pubmed/1328679	Jiang X, Wang M, Graham DY, Estes MK.	J Virol. 1992 Nov;66(11):6527-32.	J Virol. 1992	PubMed	citation	PMID:1328679 | PMCID:PMC240146	pubmed	1328679	create date:1992/11/01 | first author:Jiang X
Phosphorylation of wild-type and mutant phenotypes of p53 by an associated protein-kinase.	/pubmed/21584583	Lorenz A, Herrmann C, Issinger O, Montenarh M.	Int J Oncol. 1992 Oct;1(5):571-9.	Int J Oncol. 1992	PubMed	citation	PMID:21584583	pubmed	21584583	create date:1992/10/01 | first author:Lorenz A
Characterization of an oligomerization domain and RNA-binding properties on rotavirus nonstructural protein NS34.	/pubmed/1326821	Mattion NM, Cohen J, Aponte C, Estes MK.	Virology. 1992 Sep;190(1):68-83.	Virology. 1992	PubMed	citation	PMID:1326821	pubmed	1326821	create date:1992/09/01 | first author:Mattion NM
Expression and partial characterization of rat protein kinase C-delta and protein kinase C-zeta in insect cells using recombinant baculovirus.	/pubmed/1644861	McGlynn E, Liebetanz J, Reutener S, Wood J, Lydon NB, Hofstetter H, Vanek M, Meyer T, Fabbro D.	J Cell Biochem. 1992 Jul;49(3):239-50.	J Cell Biochem. 1992	PubMed	citation	PMID:1644861	pubmed	1644861	create date:1992/07/01 | first author:McGlynn E
Cell-free translation and identification of the replicative form of Nudaurelia beta virus RNA.	/pubmed/1993871	du Plessis DH, Mokhosi G, Hendry DA.	J Gen Virol. 1991 Feb;72 ( Pt 2):267-73.	J Gen Virol. 1991	PubMed	citation	PMID:1993871	pubmed	1993871	create date:1991/02/01 | first author:du Plessis DH
Proteins encoded in the 81.2- to 85.0-map-unit fragment of Autographa californica nuclear polyhedrosis virus DNA can be translated in vitro and in Spodoptera frugiperda cells.	/pubmed/1985220	Happ B, Li J, Doerfler W.	J Virol. 1991 Jan;65(1):89-97.	J Virol. 1991	PubMed	citation	PMID:1985220 | PMCID:PMC240492	pubmed	1985220	create date:1991/01/01 | first author:Happ B
Nucleotide sequence and characterization of the 39K gene region of Autographa californica nuclear polyhedrosis virus.	/pubmed/2219715	Guarino LA, Smith MW.	Virology. 1990 Nov;179(1):1-8.	Virology. 1990	PubMed	citation	PMID:2219715	pubmed	2219715	create date:1990/11/01 | first author:Guarino LA
Biosynthesis of mosquito vitellogenin.	/pubmed/2351682	Dhadialla TS, Raikhel AS.	J Biol Chem. 1990 Jun 15;265(17):9924-33.	J Biol Chem. 1990	PubMed	citation	PMID:2351682	pubmed	2351682	create date:1990/06/15 | first author:Dhadialla TS
Rotavirus SA11 genome segment 11 protein is a nonstructural phosphoprotein.	/pubmed/2548010	Welch SK, Crawford SE, Estes MK.	J Virol. 1989 Sep;63(9):3974-82.	J Virol. 1989	PubMed	citation	PMID:2548010 | PMCID:PMC250994	pubmed	2548010	create date:1989/09/01 | first author:Welch SK
Comparisons of host cell DNA insertions and altered transcription at the site of insertions in few polyhedra bacilovirus mutants.	/pubmed/2829419	Beames B, Summers MD.	Virology. 1988 Jan;162(1):206-20.	Virology. 1988	PubMed	citation	PMID:2829419	pubmed	2829419	create date:1988/01/01 | first author:Beames B
Regulation of expression of the wound tumor virus genome in persistently infected vector cells is related to change in translational activity of viral transcripts.	/pubmed/3735485	Peterson AJ, Nuss DL.	J Virol. 1986 Aug;59(2):195-202.	J Virol. 1986	PubMed	citation	PMID:3735485 | PMCID:PMC253066	pubmed	3735485	create date:1986/08/01 | first author:Peterson AJ
Evidence for the presence of a genome-linked protein in infectious flacherie virus.	/pubmed/3729730	Hashimoto Y, Watanabe A, Kawase S.	Arch Virol. 1986;90(3-4):301-12.	Arch Virol. 1986	PubMed	citation	PMID:3729730	pubmed	3729730	create date:1986/01/01 | first author:Hashimoto Y
Cell-free translation of Drosophila C virus RNA: identification of a virus protease activity involved in capsid protein synthesis and further studies on in vitro processing of cricket paralysis virus specified proteins.	/pubmed/6307220	Reavy B, Moore NF.	Arch Virol. 1983;76(2):101-15.	Arch Virol. 1983	PubMed	citation	PMID:6307220	pubmed	6307220	create date:1983/01/01 | first author:Reavy B
Isolation and characterization of puromycin-resistant clones from cultured mosquito cells.	/pubmed/7123454	Fallon AM, Stollar V.	Somatic Cell Genet. 1982 Jul;8(4):521-32.	Somatic Cell Genet. 1982	PubMed	citation	PMID:7123454	pubmed	7123454	create date:1982/07/01 | first author:Fallon AM
The translational map of the Autographa californica nuclear polyhedrosis virus (AcNPV) genome.	/pubmed/6327284	Esche H, L√ºbbert H, Siegmann B, Doerfler W.	EMBO J. 1982;1(12):1629-33.	EMBO J. 1982	PubMed	citation	PMID:6327284 | PMCID:PMC553261	pubmed	6327284	create date:1982/01/01 | first author:Esche H
Cell-free protein synthesis in lysates of Drosophila melanogaster cells.	/pubmed/106888	Scott MP, Storti RV, Pardue ML, Rich A.	Biochemistry. 1979 Apr 17;18(8):1588-94.	Biochemistry. 1979	PubMed	citation	PMID:106888	pubmed	106888	create date:1979/04/17 | first author:Scott MP
Purification and reverse transcription of the messenger RNA coding for the insect protein, calliphorin, isolated from larvae of the blowfly, Calliphora vicina R.-D.	/pubmed/428401	Alonso A, Flytzanis CN, Sch√§tzle U, Scheller K, Sekeris CE.	Eur J Biochem. 1979 Mar;94(2):601-8.	Eur J Biochem. 1979	PubMed	citation	PMID:428401	pubmed	428401	create date:1979/03/01 | first author:Alonso A

## Sheet: RRL
(“cell free protein synthesis” OR “in vitro transcription translation” OR “in vitro protein synthesis” OR “cell free protein expression” OR “tx tl” OR “cell-free translation”) AND “rabbit reticulocyte"
Title	URL	Description	Details	ShortDetails	Resource	Type	Identifiers	Db	EntrezUID	Properties
In vitro reconstitution of translational arrest pathways.	/pubmed/29277545	Feng Q, Shao S.	Methods. 2018 Mar 15;137:20-36. doi: 10.1016/j.ymeth.2017.12.018. Epub 2017 Dec 23.	Methods. 2018	PubMed	citation	PMID:29277545	pubmed	29277545	create date:2017/12/27 | first author:Feng Q
Cell-Free Protein Synthesis Enhancement from Real-Time NMR Metabolite Kinetics: Redirecting Energy Fluxes in Hybrid RRL Systems.	/pubmed/28915016	Panthu B, Ohlmann T, Perrier J, Schlattner U, Jalinot P, Elena-Herrmann B, Rautureau GJP.	ACS Synth Biol. 2018 Jan 19;7(1):218-226. doi: 10.1021/acssynbio.7b00280. Epub 2017 Oct 2.	ACS Synth Biol. 2018	PubMed	citation	PMID:28915016	pubmed	28915016	create date:2017/09/16 | first author:Panthu B
A reconstituted cell-free assay for the evaluation of the intrinsic activity of purified human ribosomes.	/pubmed/27336708	Penzo M, Carnicelli D, Montanaro L, Brigotti M.	Nat Protoc. 2016 Jul;11(7):1309-25. doi: 10.1038/nprot.2016.072. Epub 2016 Jun 23.	Nat Protoc. 2016	PubMed	citation	PMID:27336708	pubmed	27336708	create date:2016/06/24 | first author:Penzo M
Plasmodium actin is incompletely folded by heterologous protein-folding machinery and likely requires the native Plasmodium chaperonin complex to enter a mature functional state.	/pubmed/26443825	Olshina MA, Baumann H, Willison KR, Baum J.	FASEB J. 2016 Jan;30(1):405-16. doi: 10.1096/fj.15-276618. Epub 2015 Oct 6.	FASEB J. 2016	PubMed	citation	PMID:26443825 | PMCID:PMC5423778	pubmed	26443825	create date:2015/10/08 | first author:Olshina MA
Translation attenuation via 3' terminal codon usage in bovine csn1s2 is responsible for the difference in Œ±s2- and Œ≤-casein profile in milk.	/pubmed/25826667	Kim JJ, Yu J, Bag J, Bakovic M, Cant JP.	RNA Biol. 2015;12(3):354-67. doi: 10.1080/15476286.2015.1017231.	RNA Biol. 2015	PubMed	citation	PMID:25826667 | PMCID:PMC4615300	pubmed	25826667	create date:2015/04/01 | first author:Kim JJ
Overview of cell-free protein synthesis: historic landmarks, commercial systems, and expanding applications.	/pubmed/25271714	Chong S.	Curr Protoc Mol Biol. 2014 Oct 1;108:16.30.1-11. doi: 10.1002/0471142727.mb1630s108.	Curr Protoc Mol Biol. 2014	PubMed	citation	PMID:25271714 | PMCID:PMC4211078	pubmed	25271714	create date:2014/10/02 | first author:Chong S
Tobacco BY-2 cell-free lysate: an alternative and highly-productive plant-based in vitro translation system.	/pubmed/24886601	Buntru M, Vogel S, Spiegel H, Schillberg S.	BMC Biotechnol. 2014 May 3;14:37. doi: 10.1186/1472-6750-14-37.	BMC Biotechnol. 2014	PubMed	citation	PMID:24886601 | PMCID:PMC4101825	pubmed	24886601	create date:2014/06/03 | first author:Buntru M
A technique to increase protein yield in a rabbit reticulocyte lysate translation system.	/pubmed/24447137	Anastasina M, Terenin I, Butcher SJ, Kainov DE.	Biotechniques. 2014 Jan;56(1):36-9. doi: 10.2144/000114125.	Biotechniques. 2014	PubMed	citation	PMID:24447137	pubmed	24447137	create date:2014/01/23 | first author:Anastasina M
Comparative analysis of eukaryotic cell-free expression systems.	/pubmed/26345507	Hartsough EM, Shah P, Larsen AC, Chaput JC.	Biotechniques. 2015 Sep 1;59(3):149-51. doi: 10.2144/000114327. eCollection 2015 Sep.	Biotechniques. 2015	PubMed	citation	PMID:26345507	pubmed	26345507	create date:2014/01/01 | first author:Hartsough EM
Cell-free expression of a mammalian olfactory receptor and unidirectional insertion into small unilamellar vesicles (SUVs).	/pubmed/23816872	Ritz S, Hulko M, Zerfass C, May S, Hospach I, Krasteva N, Nelles G, Sinner EK.	Biochimie. 2013 Oct;95(10):1909-16. doi: 10.1016/j.biochi.2013.06.021. Epub 2013 Jun 28.	Biochimie. 2013	PubMed	citation	PMID:23816872	pubmed	23816872	create date:2013/07/03 | first author:Ritz S
Molecular chaperoning function of Ric-8 is to fold nascent heterotrimeric G protein Œ± subunits.	/pubmed/23431197	Chan P, Thomas CJ, Sprang SR, Tall GG.	Proc Natl Acad Sci U S A. 2013 Mar 5;110(10):3794-9. doi: 10.1073/pnas.1220943110. Epub 2013 Feb 19.	Proc Natl Acad Sci U S A. 2013	PubMed	citation	PMID:23431197 | PMCID:PMC3593926	pubmed	23431197	create date:2013/02/23 | first author:Chan P
Specific PABP effect on translation of YB-1 mRNA is neutralized by polyadenylation through a "mini-loop" at 3' UTR.	/pubmed/23134843	Eliseeva IA, Ovchinnikov LP, Lyabin DN.	RNA Biol. 2012 Dec;9(12):1473-87. doi: 10.4161/rna.22711. Epub 2012 Nov 7.	RNA Biol. 2012	PubMed	citation	PMID:23134843	pubmed	23134843	create date:2012/11/09 | first author:Eliseeva IA
Robust microarray production of freshly expressed proteins in a human milieu.	/pubmed/23027544	Festa F, Rollins SM, Vattem K, Hathaway M, Lorenz P, Mendoza EA, Yu X, Qiu J, Kilmer G, Jensen P, Webb B, Ryan ET, LaBaer J.	Proteomics Clin Appl. 2013 Jun;7(5-6):372-7. doi: 10.1002/prca.201200063. Epub 2013 May 17.	Proteomics Clin Appl. 2013	PubMed	citation	PMID:23027544 | PMCID:PMC4369765	pubmed	23027544	create date:2012/10/03 | first author:Festa F
Structure-activity relationships among the kanamycin aminoglycosides: role of ring I hydroxyl and amino groups.	/pubmed/22948879	Salian S, Matt T, Akbergenov R, Harish S, Meyer M, Duscha S, Shcherbakov D, Bernet BB, Vasella A, Westhof E, B√∂ttger EC.	Antimicrob Agents Chemother. 2012 Dec;56(12):6104-8. doi: 10.1128/AAC.01326-12. Epub 2012 Sep 4.	Antimicrob Agents Chemother. 2012	PubMed	citation	PMID:22948879 | PMCID:PMC3497201	pubmed	22948879	create date:2012/09/06 | first author:Salian S
A single-step purification and molecular characterization of functional Shiga toxin 2 variants from pathogenic Escherichia coli.	/pubmed/22852065	He X, Qui√±ones B, McMahon S, Mandrell RE.	Toxins (Basel). 2012 Jul;4(7):487-504. doi: 10.3390/toxins4070487. Epub 2012 Jun 25.	Toxins (Basel). 2012	PubMed	citation	PMID:22852065 | PMCID:PMC3407889	pubmed	22852065	create date:2012/08/02 | first author:He X
Balsamin, a novel ribosome-inactivating protein from the seeds of Balsam apple Momordica balsamina.	/pubmed/22120616	Kaur I, Yadav SK, Hariprasad G, Gupta RC, Srinivasan A, Batra JK, Puri M.	Amino Acids. 2012 Aug;43(2):973-81. doi: 10.1007/s00726-011-1162-1. Epub 2011 Nov 26.	Amino Acids. 2012	PubMed	citation	PMID:22120616	pubmed	22120616	create date:2011/11/29 | first author:Kaur I
Eukaryotic ribosome display selection using rabbit reticulocyte lysate.	/pubmed/22094799	Douthwaite JA.	Methods Mol Biol. 2012;805:45-57. doi: 10.1007/978-1-61779-379-0_3.	Methods Mol Biol. 2012	PubMed	citation	PMID:22094799	pubmed	22094799	create date:2011/11/19 | first author:Douthwaite JA
Protein-protein interactions: an application of Tus-Ter mediated protein microarray system.	/pubmed/21370066	Sitaraman K, Chatterjee DK.	Methods Mol Biol. 2011;723:185-200. doi: 10.1007/978-1-61779-043-0_12.	Methods Mol Biol. 2011	PubMed	citation	PMID:21370066	pubmed	21370066	create date:2011/03/04 | first author:Sitaraman K
Gel shift selection of translation enhancer sequences using messenger RNA display.	/pubmed/20950583	Biyani M, Biyani M, Nemoto N, Ichiki T, Nishigaki K, Husimi Y.	Anal Biochem. 2011 Feb 1;409(1):105-11. doi: 10.1016/j.ab.2010.10.002. Epub 2010 Oct 13.	Anal Biochem. 2011	PubMed	citation	PMID:20950583	pubmed	20950583	create date:2010/10/19 | first author:Biyani M
Cloning and soluble expression of mature alpha-luffin from Luffa cylindrica and its antitumor activities in vitro.	/pubmed/20705600	Liu L, Wang R, He W, He F, Huang G.	Acta Biochim Biophys Sin (Shanghai). 2010 Aug;42(8):585-92. doi: 10.1093/abbs/gmq056.	Acta Biochim Biophys Sin (Shanghai). 2010	PubMed	citation	PMID:20705600	pubmed	20705600	create date:2010/08/14 | first author:Liu L
Development of high-yield autofluorescent protein microarrays using hybrid cell-free expression with combined Escherichia coli S30 and wheat germ extracts.	/pubmed/20546627	Z√°rate X, Henderson DC, Phillips KC, Lake AD, Galbraith DW.	Proteome Sci. 2010 Jun 15;8:32. doi: 10.1186/1477-5956-8-32.	Proteome Sci. 2010	PubMed	citation	PMID:20546627 | PMCID:PMC2906421	pubmed	20546627	create date:2010/06/16 | first author:Z√°rate X
Development of an insect cell-free system.	/pubmed/20210743	Ezure T, Suzuki T, Shikata M, Ito M, Ando E, Utsumi T, Nishimura O, Tsunasawa S.	Curr Pharm Biotechnol. 2010 Apr;11(3):279-84. Review.	Curr Pharm Biotechnol. 2010	PubMed	citation	PMID:20210743	pubmed	20210743	create date:2010/03/10 | first author:Ezure T
Custom-designed molecular scissors for site-specific manipulation of the plant and mammalian genomes.	/pubmed/19488728	Kandavelou K, Chandrasegaran S.	Methods Mol Biol. 2009;544:617-36. doi: 10.1007/978-1-59745-483-4_40.	Methods Mol Biol. 2009	PubMed	citation	PMID:19488728 | PMCID:PMC2921164	pubmed	19488728	create date:2009/06/03 | first author:Kandavelou K
Clinical grade production and characterization of a fusion protein comprised of the chemokine CCL2-ligand genetically fused to a mutated and truncated form of the Shiga A1 subunit.	/pubmed/19264131	Su H, Jack M, McIntosh LM, Perdomo L, Choy BS, Finck BK, McDonald JR.	Protein Expr Purif. 2009 Aug;66(2):149-57. doi: 10.1016/j.pep.2009.02.015. Epub 2009 Mar 3.	Protein Expr Purif. 2009	PubMed	citation	PMID:19264131	pubmed	19264131	create date:2009/03/07 | first author:Su H
Protein methyltransferase activities in commercial in vitro translation systems.	/pubmed/18463115	Denman RB.	J Biochem. 2008 Aug;144(2):223-33. doi: 10.1093/jb/mvn061. Epub 2008 May 7.	J Biochem. 2008	PubMed	citation	PMID:18463115	pubmed	18463115	create date:2008/05/09 | first author:Denman RB
Synthesis and characterization of mRNA cap analogs containing phosphorothioate substitutions that bind tightly to eIF4E and are resistant to the decapping pyrophosphatase DcpS.	/pubmed/18430890	Kowalska J, Lewdorowicz M, Zuberek J, Grudzien-Nogalska E, Bojarska E, Stepinski J, Rhoads RE, Darzynkiewicz E, Davis RE, Jemielity J.	RNA. 2008 Jun;14(6):1119-31. doi: 10.1261/rna.990208. Epub 2008 Apr 22.	RNA. 2008	PubMed	citation	PMID:18430890 | PMCID:PMC2390807	pubmed	18430890	create date:2008/04/24 | first author:Kowalska J
In vitro translation using HeLa extract.	/pubmed/18228313	Witherell G.	Curr Protoc Cell Biol. 2001 May;Chapter 11:Unit 11.8. doi: 10.1002/0471143030.cb1108s06.	Curr Protoc Cell Biol. 2001	PubMed	citation	PMID:18228313	pubmed	18228313	create date:2008/01/30 | first author:Witherell G
Engineering the rRNA decoding site of eukaryotic cytosolic ribosomes in bacteria.	/pubmed/17766247	Hobbie SN, Kalapala SK, Akshay S, Bruell C, Schmidt S, Dabow S, Vasella A, Sander P, B√∂ttger EC.	Nucleic Acids Res. 2007;35(18):6086-93. Epub 2007 Aug 30.	Nucleic Acids Res. 2007	PubMed	citation	PMID:17766247 | PMCID:PMC2094070	pubmed	17766247	create date:2007/09/04 | first author:Hobbie SN
Protein prenylation in an insect cell-free protein synthesis system and identification of products by mass spectrometry.	/pubmed/17514686	Suzuki T, Ito M, Ezure T, Shikata M, Ando E, Utsumi T, Tsunasawa S, Nishimura O.	Proteomics. 2007 Jun;7(12):1942-50.	Proteomics. 2007	PubMed	citation	PMID:17514686	pubmed	17514686	create date:2007/05/22 | first author:Suzuki T
Design of carrier tRNAs and selection of four-base codons for efficient incorporation of various nonnatural amino acids into proteins in Spodoptera frugiperda 21 (Sf21) insect cell-free translation system.	/pubmed/17270715	Taki M, Tokuda Y, Ohtsuki T, Sisido M.	J Biosci Bioeng. 2006 Dec;102(6):511-7.	J Biosci Bioeng. 2006	PubMed	citation	PMID:17270715	pubmed	17270715	create date:2007/02/03 | first author:Taki M
Detection of co- and posttranslational protein N-myristoylation by metabolic labeling in an insect cell-free protein synthesis system.	/pubmed/17266917	Sakurai N, Moriya K, Suzuki T, Sofuku K, Mochiki H, Nishimura O, Utsumi T.	Anal Biochem. 2007 Mar 15;362(2):236-44. Epub 2006 Dec 20.	Anal Biochem. 2007	PubMed	citation	PMID:17266917	pubmed	17266917	create date:2007/02/03 | first author:Sakurai N
Polymorphic CUG repeats in human mRNAs and their effects on gene expression.	/pubmed/17114933	Tian B, Mukhopadhyay R, Mathews MB.	RNA Biol. 2005 Oct-Dec;2(4):149-56. Epub 2005 Dec 27.	RNA Biol. 2005	PubMed	citation	PMID:17114933	pubmed	17114933	create date:2006/11/23 | first author:Tian B
Characterization of the 5' internal ribosome entry site of Plautia stali intestine virus.	/pubmed/17098985	Shibuya N, Nakashima N.	J Gen Virol. 2006 Dec;87(Pt 12):3679-86.	J Gen Virol. 2006	PubMed	citation	PMID:17098985	pubmed	17098985	create date:2006/11/14 | first author:Shibuya N
Performance of expression vector, pTD1, in insect cell-free translation system.	/pubmed/16952840	Suzuki T, Ito M, Ezure T, Kobayashi S, Shikata M, Tanimizu K, Nishimura O.	J Biosci Bioeng. 2006 Jul;102(1):69-71.	J Biosci Bioeng. 2006	PubMed	citation	PMID:16952840	pubmed	16952840	create date:2006/09/06 | first author:Suzuki T
Cell-free protein synthesis at high temperatures using the lysate of a hyperthermophile.	/pubmed/16730835	Endoh T, Kanai T, Sato YT, Liu DV, Yoshikawa K, Atomi H, Imanaka T.	J Biotechnol. 2006 Nov 1;126(2):186-95. Epub 2006 May 30.	J Biotechnol. 2006	PubMed	citation	PMID:16730835	pubmed	16730835	create date:2006/05/30 | first author:Endoh T
A nonradioactive, cell-free method for measuring protein synthesis inhibition by Pseudomonas exotoxin.	/pubmed/16647035	Pastrana DV, FitzGerald DJ.	Anal Biochem. 2006 Jun 15;353(2):266-71. Epub 2006 Apr 17.	Anal Biochem. 2006	PubMed	citation	PMID:16647035	pubmed	16647035	create date:2006/05/02 | first author:Pastrana DV
Ribosome-inactivating proteins in edible plants and purification and characterization of a new ribosome-inactivating protein from Cucurbita moschata.	/pubmed/16564632	Barbieri L, Polito L, Bolognesi A, Ciani M, Pelosi E, Farini V, Jha AK, Sharma N, Vivanco JM, Chambery A, Parente A, Stirpe F.	Biochim Biophys Acta. 2006 May;1760(5):783-92. Epub 2006 Jan 26.	Biochim Biophys Acta. 2006	PubMed	citation	PMID:16564632	pubmed	16564632	create date:2006/03/28 | first author:Barbieri L
Reactivation of creatine kinase by dithiothreitol prior to use in an in vitro translation extract.	/pubmed/16344908	Favre D, Muellhaupt B.	ALTEX. 2005;22(4):259-64.	ALTEX. 2005	PubMed	citation	PMID:16344908	pubmed	16344908	create date:2005/12/14 | first author:Favre D
An efficient mammalian cell-free translation system supplemented with translation factors.	/pubmed/16289705	Mikami S, Masutani M, Sonenberg N, Yokoyama S, Imataka H.	Protein Expr Purif. 2006 Apr;46(2):348-57. Epub 2005 Oct 25.	Protein Expr Purif. 2006	PubMed	citation	PMID:16289705	pubmed	16289705	create date:2005/11/18 | first author:Mikami S
Four-base codon-mediated incorporation of non-natural amino acids into proteins in a eukaryotic cell-free translation system.	/pubmed/16233819	Taira H, Fukushima M, Hohsaka T, Sisido M.	J Biosci Bioeng. 2005 May;99(5):473-6.	J Biosci Bioeng. 2005	PubMed	citation	PMID:16233819	pubmed	16233819	create date:2005/10/20 | first author:Taira H
Genetically engineered active Qbeta replicase in rabbit reticulocyte cell-free system: a fusion protein of EF-Tu and EF-Ts is functional as the subunit of Qbeta replicase.	/pubmed/16233159	Fukano H, Tamotsu Z, Eiji S, Kimitsuna W, Teruyuki N.	J Biosci Bioeng. 2002;93(1):20-4.	J Biosci Bioeng. 2002	PubMed	citation	PMID:16233159	pubmed	16233159	create date:2005/10/20 | first author:Fukano H
A novel cell-free translation/glycosylation system prepared from insect cells.	/pubmed/16232900	Tarui H, Imanishi S, Hara T.	J Biosci Bioeng. 2000;90(5):508-14.	J Biosci Bioeng. 2000	PubMed	citation	PMID:16232900	pubmed	16232900	create date:2005/10/20 | first author:Tarui H
Isolation and characterization of a glucose/mannose/rhamnose-specific lectin from the knife bean Canavalia gladiata.	/pubmed/15935326	Wong JH, Ng TB.	Arch Biochem Biophys. 2005 Jul 1;439(1):91-8.	Arch Biochem Biophys. 2005	PubMed	citation	PMID:15935326	pubmed	15935326	create date:2005/06/07 | first author:Wong JH
Preparation and characterization of fusion protein truncated Pseudomonas Exotoxin A (PE38KDEL) in Escherichia coli.	/pubmed/15922623	Song S, Xue J, Fan K, Kou G, Zhou Q, Wang H, Guo Y.	Protein Expr Purif. 2005 Nov;44(1):52-7.	Protein Expr Purif. 2005	PubMed	citation	PMID:15922623	pubmed	15922623	create date:2005/06/01 | first author:Song S
Molecular characterization and systemic induction of single-chain ribosome-inactivating proteins (RIPs) in sugar beet (Beta vulgaris) leaves.	/pubmed/15863448	Iglesias R, P√©rez Y, de Torre C, Ferreras JM, Antol√≠n P, Jim√©nez P, Rojo MA, M√©ndez E, Girb√©s T.	J Exp Bot. 2005 Jun;56(416):1675-84. Epub 2005 Apr 29.	J Exp Bot. 2005	PubMed	citation	PMID:15863448	pubmed	15863448	create date:2005/05/03 | first author:Iglesias R
Posttranscriptional regulation of albumin gene expression by branched-chain amino acids in rats with acute liver injury.	/pubmed/15607118	Kuwahata M, Kuramoto Y, Tomoe Y, Sugata E, Segawa H, Ito M, Oka T, Miyamoto K.	Biochim Biophys Acta. 2004 Dec 24;1739(1):62-9.	Biochim Biophys Acta. 2004	PubMed	citation	PMID:15607118	pubmed	15607118	create date:2004/12/21 | first author:Kuwahata M
In vitro selection of restriction endonucleases by in vitro compartmentalization.	/pubmed/15247328	Doi N, Kumadaki S, Oishi Y, Matsumura N, Yanagawa H.	Nucleic Acids Res. 2004 Jul 6;32(12):e95.	Nucleic Acids Res. 2004	PubMed	citation	PMID:15247328 | PMCID:PMC484195	pubmed	15247328	create date:2004/07/13 | first author:Doi N
Establishment of a cell-free system to study the activation of Chk2.	/pubmed/15187252	Xu X, Stern DF.	Methods Mol Biol. 2004;280:165-74.	Methods Mol Biol. 2004	PubMed	citation	PMID:15187252	pubmed	15187252	create date:2004/06/10 | first author:Xu X
Human telomerase catalyzes nucleolytic primer cleavage.	/pubmed/15096579	Huard S, Autexier C.	Nucleic Acids Res. 2004 Apr 19;32(7):2171-80. Print 2004.	Nucleic Acids Res. 2004	PubMed	citation	PMID:15096579 | PMCID:PMC407828	pubmed	15096579	create date:2004/04/21 | first author:Huard S
[Purification and partial characterization of luffin P1, a peptide with translational inhibitory activity and trypsin inhibitory activity, from seeds of Luffa cylindrica].	/pubmed/12958659	Li F, Xia HC, Yang XX, Hu WG, Li Z, Zhang ZC.	Sheng Wu Hua Xue Yu Sheng Wu Wu Li Xue Bao (Shanghai). 2003 Sep;35(9):847-52. Chinese.	Sheng Wu Hua Xue Yu Sheng Wu Wu Li Xue Bao (Shanghai). 2003	PubMed	citation	PMID:12958659	pubmed	12958659	create date:2003/09/06 | first author:Li F
The C terminus of the human telomerase reverse transcriptase is a determinant of enzyme processivity.	/pubmed/12853623	Huard S, Moriarty TJ, Autexier C.	Nucleic Acids Res. 2003 Jul 15;31(14):4059-70.	Nucleic Acids Res. 2003	PubMed	citation	PMID:12853623 | PMCID:PMC165952	pubmed	12853623	create date:2003/07/11 | first author:Huard S
Purification and characterization of a new ribonuclease from fruiting bodies of the oyster mushroom Pleurotus ostreatus.	/pubmed/12630697	Ye XY, Ng TB.	J Pept Sci. 2003 Feb;9(2):120-4.	J Pept Sci. 2003	PubMed	citation	PMID:12630697	pubmed	12630697	create date:2003/03/13 | first author:Ye XY
Isolation of pisumin, a novel antifungal protein from legumes of the sugar snap pea Pisum sativum var macrocarpon.	/pubmed/12600683	Ye XY, Ng TB.	Comp Biochem Physiol C Toxicol Pharmacol. 2003 Feb;134(2):235-40.	Comp Biochem Physiol C Toxicol Pharmacol. 2003	PubMed	citation	PMID:12600683	pubmed	12600683	create date:2003/02/26 | first author:Ye XY
Purification and characterization of alpha- and beta-benincasins, arginine/glutamate-rich peptides with translation-inhibiting activity from wax gourd seeds.	/pubmed/12576080	Ng TB, Parkash A, Tso WW.	Peptides. 2003 Jan;24(1):11-6.	Peptides. 2003	PubMed	citation	PMID:12576080	pubmed	12576080	create date:2003/02/11 | first author:Ng TB
Interaction of human NAD(P)H:quinone oxidoreductase 1 (NQO1) with the tumor suppressor protein p53 in cells and cell-free systems.	/pubmed/12529318	Anwar A, Dehn D, Siegel D, Kepa JK, Tang LJ, Pietenpol JA, Ross D.	J Biol Chem. 2003 Mar 21;278(12):10368-73. Epub 2003 Jan 14.	J Biol Chem. 2003	PubMed	citation	PMID:12529318	pubmed	12529318	create date:2003/01/17 | first author:Anwar A
Benzo(c)quinolizinium drugs inhibit degradation of Delta F508-CFTR cytoplasmic domain.	/pubmed/12504115	Stratford FL, Pereira MM, Becq F, McPherson MA, Dormer RL.	Biochem Biophys Res Commun. 2003 Jan 10;300(2):524-30.	Biochem Biophys Res Commun. 2003	PubMed	citation	PMID:12504115	pubmed	12504115	create date:2002/12/31 | first author:Stratford FL
Effects of osmolarity, ions and compatible osmolytes on cell-free protein synthesis.	/pubmed/12374569	Brigotti M, Petronini PG, Carnicelli D, Alfieri RR, Bonelli MA, Borghetti AF, Wheeler KP.	Biochem J. 2003 Jan 15;369(Pt 2):369-74.	Biochem J. 2003	PubMed	citation	PMID:12374569 | PMCID:PMC1223088	pubmed	12374569	create date:2002/10/11 | first author:Brigotti M
Rapid phenotypic assay for human immunodeficiency virus type 1 protease using in vitro translation.	/pubmed/12367727	Iga M, Matsuda Z, Okayama A, Sugiura W, Hashida S, Morishita K, Nagai Y, Tsubouchi H.	J Virol Methods. 2002 Oct;106(1):25-37.	J Virol Methods. 2002	PubMed	citation	PMID:12367727	pubmed	12367727	create date:2002/10/09 | first author:Iga M
Clonal proteomics: one gene - family of proteins.	/pubmed/12112841	Kettman JR, Coleclough C, Frey JR, Lefkovits I.	Proteomics. 2002 Jun;2(6):624-31.	Proteomics. 2002	PubMed	citation	PMID:12112841	pubmed	12112841	create date:2002/07/12 | first author:Kettman JR
A novel peptide with ribonuclease and translation-inhibitory activities from fruiting bodies of the oyster mushroom Pleurotus ostreatus.	/pubmed/12093000	Ye XY, Ng TB.	J Pept Sci. 2002 Jun;8(6):235-40.	J Pept Sci. 2002	PubMed	citation	PMID:12093000	pubmed	12093000	create date:2002/07/03 | first author:Ye XY
A novel and potent ribonuclease from fruiting bodies of the mushroom Pleurotus pulmonarius.	/pubmed/12054550	Ye XY, Ng TB.	Biochem Biophys Res Commun. 2002 May 3;293(2):857-61.	Biochem Biophys Res Commun. 2002	PubMed	citation	PMID:12054550	pubmed	12054550	create date:2002/06/11 | first author:Ye XY
Purification and characterization of charantin, a napin-like ribosome-inactivating peptide from bitter gourd (Momordica charantia) seeds.	/pubmed/11966976	Parkash A, Ng TB, Tso WW.	J Pept Res. 2002 May;59(5):197-202.	J Pept Res. 2002	PubMed	citation	PMID:11966976	pubmed	11966976	create date:2002/04/23 | first author:Parkash A
Ribosome-inactivating and adenine polynucleotide glycosylase activities in Mirabilis jalapa L. tissues.	/pubmed/11825901	Bolognesi A, Polito L, Lubelli C, Barbieri L, Parente A, Stirpe F.	J Biol Chem. 2002 Apr 19;277(16):13709-16. Epub 2002 Feb 1.	J Biol Chem. 2002	PubMed	citation	PMID:11825901	pubmed	11825901	create date:2002/02/05 | first author:Bolognesi A
Interaction of the molecular chaperone Hsp70 with human NAD(P)H:quinone oxidoreductase 1.	/pubmed/11821413	Anwar A, Siegel D, Kepa JK, Ross D.	J Biol Chem. 2002 Apr 19;277(16):14060-7. Epub 2002 Jan 30.	J Biol Chem. 2002	PubMed	citation	PMID:11821413	pubmed	11821413	create date:2002/02/01 | first author:Anwar A
An inhibitory factor for cell-free protein synthesis from Salmonella enteritidis exhibits cytopathic activity against Chinese hamster ovary cells.	/pubmed/11747376	Iwamaru Y, Miyake M, Arii J, Tanabe Y, Noda M.	Microb Pathog. 2001 Dec;31(6):283-93.	Microb Pathog. 2001	PubMed	citation	PMID:11747376	pubmed	11747376	create date:2001/12/19 | first author:Iwamaru Y
Isolation of a novel deoxyribonuclease with antifungal activity from Asparagus officinalis seeds.	/pubmed/11708787	Wang H, Ng TB.	Biochem Biophys Res Commun. 2001 Nov 23;289(1):120-4.	Biochem Biophys Res Commun. 2001	PubMed	citation	PMID:11708787	pubmed	11708787	create date:2001/11/16 | first author:Wang H
Synthesis and properties of mRNAs containing the novel "anti-reverse" cap analogs 7-methyl(3'-O-methyl)GpppG and 7-methyl (3'-deoxy)GpppG.	/pubmed/11680853	Stepinski J, Waddell C, Stolarski R, Darzynkiewicz E, Rhoads RE.	RNA. 2001 Oct;7(10):1486-95.	RNA. 2001	PubMed	citation	PMID:11680853 | PMCID:PMC1370192	pubmed	11680853	create date:2001/10/30 | first author:Stepinski J
A new reporter gene system suited for cell-free protein synthesis and high-throughput screening in small reaction volumes.	/pubmed/11673885	Hempel R, Wirsching F, Schober A, Schwienhorst A.	Anal Biochem. 2001 Oct 15;297(2):177-82.	Anal Biochem. 2001	PubMed	citation	PMID:11673885	pubmed	11673885	create date:2001/10/25 | first author:Hempel R
Cell-free protein synthesis inhibition assay for the cyanobacterial toxin cylindrospermopsin.	/pubmed/11594027	Froscio SM, Humpage AR, Burcham PC, Falconer IR.	Environ Toxicol. 2001 Oct;16(5):408-12.	Environ Toxicol. 2001	PubMed	citation	PMID:11594027	pubmed	11594027	create date:2001/10/12 | first author:Froscio SM
Eukaryotic initiation factor 4G-poly(A) binding protein interaction is required for poly(A) tail-mediated stimulation of picornavirus internal ribosome entry segment-driven translation but not for X-mediated stimulation of hepatitis C virus translation.	/pubmed/11390639	Michel YM, Borman AM, Paulous S, Kean KM.	Mol Cell Biol. 2001 Jul;21(13):4097-109.	Mol Cell Biol. 2001	PubMed	citation	PMID:11390639 | PMCID:PMC87071	pubmed	11390639	create date:2001/06/08 | first author:Michel YM
Purification and characterization of a potent homodimeric guanine-specific ribonuclease from fresh mushroom (Pleurotus tuber-regium) sclerotia.	/pubmed/11331203	Wang HX, Ng TB.	Int J Biochem Cell Biol. 2001 May;33(5):483-90.	Int J Biochem Cell Biol. 2001	PubMed	citation	PMID:11331203	pubmed	11331203	create date:2001/05/02 | first author:Wang HX
Cation radius effects on cell-free translation in rabbit reticulocyte lysate.	/pubmed/11327692	Hempel R, Schmidt-Brauns J, Gebinoga M, Wirsching F, Schwienhorst A.	Biochem Biophys Res Commun. 2001 May 4;283(2):267-72.	Biochem Biophys Res Commun. 2001	PubMed	citation	PMID:11327692	pubmed	11327692	create date:2001/05/01 | first author:Hempel R
Flammulin: a novel ribosome-inactivating protein from fruiting bodies of the winter mushroom Flammulina velutipes.	/pubmed/11206581	Wang HX, Ng TB.	Biochem Cell Biol. 2000;78(6):699-702.	Biochem Cell Biol. 2000	PubMed	citation	PMID:11206581	pubmed	11206581	create date:2001/02/24 | first author:Wang HX
Rapid polyubiquitination and proteasomal degradation of a mutant form of NAD(P)H:quinone oxidoreductase 1.	/pubmed/11160862	Siegel D, Anwar A, Winski SL, Kepa JK, Zolman KL, Ross D.	Mol Pharmacol. 2001 Feb;59(2):263-8.	Mol Pharmacol. 2001	PubMed	citation	PMID:11160862	pubmed	11160862	create date:2001/02/13 | first author:Siegel D
Cleavage of cyclin A at R70/R71 by the bacterial protease OmpT.	/pubmed/11136238	Yam CH, Siu WY, Kaganovich D, Ruderman JV, Poon RY.	Proc Natl Acad Sci U S A. 2001 Jan 16;98(2):497-501. Epub 2001 Jan 2.	Proc Natl Acad Sci U S A. 2001	PubMed	citation	PMID:11136238 | PMCID:PMC14615	pubmed	11136238	create date:2001/01/03 | first author:Yam CH
A robust cysteine-deficient chitinase-like antifungal protein from inner shoots of the edible chive Allium tuberosum.	/pubmed/11112420	Lam YW, Wang HX, Ng TB.	Biochem Biophys Res Commun. 2000 Dec 9;279(1):74-80.	Biochem Biophys Res Commun. 2000	PubMed	citation	PMID:11112420	pubmed	11112420	create date:2000/12/09 | first author:Lam YW
Lagenin, a novel ribosome-inactivating protein with ribonucleolytic activity from bottle gourd (Lagenaria siceraria) seeds.	/pubmed/11104364	Wang HX, Ng TB.	Life Sci. 2000 Oct 13;67(21):2631-8.	Life Sci. 2000	PubMed	citation	PMID:11104364	pubmed	11104364	create date:2000/12/05 | first author:Wang HX
First demonstration of lactoribonuclease, a ribonuclease from bovine milk with similarity to bovine pancreatic ribonuclease.	/pubmed/11072879	Ye XY, Ng TB.	Life Sci. 2000 Sep 8;67(16):2025-32.	Life Sci. 2000	PubMed	citation	PMID:11072879	pubmed	11072879	create date:2000/11/10 | first author:Ye XY
Purification of a novel apolipoprotein H-like milk protein with ribonucleolytic and cell-free translation inhibitory activities.	/pubmed/10946848	Ye XY, Ng TB.	Life Sci. 2000 Jul 14;67(8):887-94.	Life Sci. 2000	PubMed	citation	PMID:10946848	pubmed	10946848	create date:2000/08/18 | first author:Ye XY
Efficient translocation and processing with Xenopus egg extracts of proteins synthesized in rabbit reticulocyte lysate.	/pubmed/10937832	Zhou X, Tsuda S, Bala N, Arakaki RF.	In Vitro Cell Dev Biol Anim. 2000 May;36(5):293-8.	In Vitro Cell Dev Biol Anim. 2000	PubMed	citation	PMID:10937832	pubmed	10937832	create date:2000/08/11 | first author:Zhou X
Cell type-specific enhancement of hepatitis C virus internal ribosome entry site-directed translation due to 5' nontranslated region substitutions selected during passage of virus in lymphoblastoid cells.	/pubmed/10888641	Lerat H, Shimizu YK, Lemon SM.	J Virol. 2000 Aug;74(15):7024-31.	J Virol. 2000	PubMed	citation	PMID:10888641 | PMCID:PMC112219	pubmed	10888641	create date:2000/07/11 | first author:Lerat H
Protein 4.1R binding to eIF3-p44 suggests an interaction between the cytoskeletal network and the translation apparatus.	/pubmed/10887144	Hou CL, Tang Cj, Roffler SR, Tang TK.	Blood. 2000 Jul 15;96(2):747-53.	Blood. 2000	PubMed	citation	PMID:10887144	pubmed	10887144	create date:2000/07/11 | first author:Hou CL
Norwalk virus open reading frame 3 encodes a minor structural protein.	/pubmed/10864672	Glass PJ, White LJ, Ball JM, Leparc-Goffart I, Hardy ME, Estes MK.	J Virol. 2000 Jul;74(14):6581-91.	J Virol. 2000	PubMed	citation	PMID:10864672 | PMCID:PMC112168	pubmed	10864672	create date:2000/06/23 | first author:Glass PJ
A protein with inhibitory activity on cell-free translation from cultured mycelia of the edible mushroom Tricholoma lobayense.	/pubmed/10817912	Wang HX, Ng TB, Ooi VE.	Comp Biochem Physiol B Biochem Mol Biol. 2000 Feb;125(2):247-53.	Comp Biochem Physiol B Biochem Mol Biol. 2000	PubMed	citation	PMID:10817912	pubmed	10817912	create date:2000/05/19 | first author:Wang HX
The poly(A) tail length of casein mRNA in the lactating mammary gland changes depending upon the accumulation and removal of milk.	/pubmed/10749689	Kuraishi T, Sun Y, Aoki F, Imakawa K, Sakai S.	Biochem J. 2000 Apr 15;347(Pt 2):579-83.	Biochem J. 2000	PubMed	citation	PMID:10749689 | PMCID:PMC1220992	pubmed	10749689	create date:2000/04/06 | first author:Kuraishi T
Purification and characterization of glycolactin, a novel glycoprotein from bovine milk.	/pubmed/10737413	Ye XY, Ng TB.	Life Sci. 2000 Feb 18;66(13):1177-86.	Life Sci. 2000	PubMed	citation	PMID:10737413	pubmed	10737413	create date:2000/03/29 | first author:Ye XY
Quinqueginsin, a novel protein with anti-human immunodeficiency virus, antifungal, ribonuclease and cell-free translation-inhibitory activities from American ginseng roots.	/pubmed/10694500	Wang HX, Ng TB.	Biochem Biophys Res Commun. 2000 Mar 5;269(1):203-8.	Biochem Biophys Res Commun. 2000	PubMed	citation	PMID:10694500	pubmed	10694500	create date:2000/03/01 | first author:Wang HX
Ribonuclease, cell-free translation-inhibitory and superoxide radical scavenging activities of the iron-binding protein lactoferrin from bovine milk.	/pubmed/10687957	Ye XY, Wang HX, Liu F, Ng TB.	Int J Biochem Cell Biol. 2000 Feb;32(2):235-41.	Int J Biochem Cell Biol. 2000	PubMed	citation	PMID:10687957	pubmed	10687957	create date:2000/02/25 | first author:Ye XY
New insight into the molecular basis of 3beta-hydroxysteroid dehydrogenase deficiency: identification of eight mutations in the HSD3B2 gene eleven patients from seven new families and comparison of the functional properties of twenty-five mutant enzymes.	/pubmed/10599696	Moisan AM, Ricketts ML, Tardy V, Desrochers M, M√©barki F, Chaussain JL, Cabrol S, Raux-Demay MC, Forest MG, Sippell WG, Peter M, Morel Y, Simard J.	J Clin Endocrinol Metab. 1999 Dec;84(12):4410-25.	J Clin Endocrinol Metab. 1999	PubMed	citation	PMID:10599696	pubmed	10599696	create date:1999/12/22 | first author:Moisan AM
Lower concentration of La protein required for internal ribosome entry on hepatitis C virus RNA than on poliovirus RNA.	/pubmed/10501483	Isoyama T, Kamoshita N, Yasui K, Iwai A, Shiroki K, Toyoda H, Yamada A, Takasaki Y, Nomoto A.	J Gen Virol. 1999 Sep;80 ( Pt 9):2319-27.	J Gen Virol. 1999	PubMed	citation	PMID:10501483	pubmed	10501483	create date:1999/09/29 | first author:Isoyama T
Isolation and characterization of angiogenin-1 and a novel protein designated lactogenin from bovine milk.	/pubmed/10486275	Ye XY, Cheng KJ, Ng TB.	Biochem Biophys Res Commun. 1999 Sep 16;263(1):187-91.	Biochem Biophys Res Commun. 1999	PubMed	citation	PMID:10486275	pubmed	10486275	create date:1999/09/16 | first author:Ye XY
TOP mRNAs are translationally inhibited by a titratable repressor in both wheat germ extract and reticulocyte lysate.	/pubmed/10462043	Biberman Y, Meyuhas O.	FEBS Lett. 1999 Aug 13;456(3):357-60.	FEBS Lett. 1999	PubMed	citation	PMID:10462043	pubmed	10462043	create date:1999/08/26 | first author:Biberman Y
Nucleotide sequence of the partially deleted D4Z4 locus in a patient with FSHD identifies a putative gene within each 3.3 kb element.	/pubmed/10433963	Gabri√´ls J, Beckers MC, Ding H, De Vriese A, Plaisance S, van der Maarel SM, Padberg GW, Frants RR, Hewitt JE, Collen D, Belayew A.	Gene. 1999 Aug 5;236(1):25-32.	Gene. 1999	PubMed	citation	PMID:10433963	pubmed	10433963	create date:1999/08/06 | first author:Gabri√´ls J
Ribonuclease activity of rat liver perchloric acid-soluble protein, a potent inhibitor of protein synthesis.	/pubmed/10400702	Morishita R, Kawagoshi A, Sawasaki T, Madin K, Ogasawara T, Oka T, Endo Y.	J Biol Chem. 1999 Jul 16;274(29):20688-92.	J Biol Chem. 1999	PubMed	citation	PMID:10400702	pubmed	10400702	create date:1999/07/10 | first author:Morishita R
Antisense display--a method for functional gene screening: evaluation in a cell-free system and isolation of angiogenesis-related genes.	/pubmed/10373574	Yonekura H, Migita H, Sakurai S, Wang H, Harada S, Abedin MJ, Yamagishi S, Yamamoto H.	Nucleic Acids Res. 1999 Jul 1;27(13):2591-600.	Nucleic Acids Res. 1999	PubMed	citation	PMID:10373574 | PMCID:PMC148466	pubmed	10373574	create date:1999/06/22 | first author:Yonekura H
Determination of beta1,4-galactosyltransferase enzymatic activity by capillary electrophoresis and laser-induced fluorescence detection.	/pubmed/10361002	Snow DM, Shaper JH, Shaper NL, Hart GW.	Anal Biochem. 1999 Jun 15;271(1):36-42.	Anal Biochem. 1999	PubMed	citation	PMID:10361002	pubmed	10361002	create date:1999/06/11 | first author:Snow DM
High level expression of soluble angiogenin in Escherichia coli.	/pubmed/10205672	Yoon JM, Kim SH, Kwon OB, Han SH, Kim BK.	Biochem Mol Biol Int. 1999 Feb;47(2):267-73.	Biochem Mol Biol Int. 1999	PubMed	citation	PMID:10205672	pubmed	10205672	create date:1999/04/17 | first author:Yoon JM
Ribosomal pausing and scanning arrest as mechanisms of translational regulation from cap-distal iron-responsive elements.	/pubmed/9858603	Paraskeva E, Gray NK, Schl√§ger B, Wehr K, Hentze MW.	Mol Cell Biol. 1999 Jan;19(1):807-16.	Mol Cell Biol. 1999	PubMed	citation	PMID:9858603 | PMCID:PMC83937	pubmed	9858603	create date:1998/12/22 | first author:Paraskeva E
Purification, characterization and differentiation-dependent expression of a perchloric acid soluble protein from rat kidney.	/pubmed/9609467	Asagi K, Oka T, Arao K, Suzuki I, Thakur MK, Izumi K, Natori Y.	Nephron. 1998;79(1):80-90.	Nephron. 1998	PubMed	citation	PMID:9609467	pubmed	9609467	create date:1998/06/03 | first author:Asagi K
Differential toxicity of ricin and diphtheria toxin for bloodstream forms of Trypanosoma brucei.	/pubmed/9497050	Scory S, Steverding D.	Mol Biochem Parasitol. 1997 Dec 1;90(1):289-95.	Mol Biochem Parasitol. 1997	PubMed	citation	PMID:9497050	pubmed	9497050	create date:1998/03/13 | first author:Scory S
Interaction between the herpes simplex virus type 1 origin-binding and DNA polymerase accessory proteins.	/pubmed/9454723	Monahan SJ, Grinstead LA, Olivieri W, Parris DS.	Virology. 1998 Feb 1;241(1):122-30.	Virology. 1998	PubMed	citation	PMID:9454723	pubmed	9454723	create date:1998/02/28 | first author:Monahan SJ
Differential resistance to proteinase K digestion of the yeast prion-like (Ure2p) protein synthesized in vitro in wheat germ extract and rabbit reticulocyte lysate cell-free translation systems.	/pubmed/9326358	Komar AA, Lesnik T, Cullin C, Guillemet E, Ehrlich R, Reiss C.	FEBS Lett. 1997 Sep 22;415(1):6-10.	FEBS Lett. 1997	PubMed	citation	PMID:9326358	pubmed	9326358	create date:1997/11/05 | first author:Komar AA
Identification of membrane insertion sequences of the rabbit gastric cholecystokinin-A receptor by in vitro translation.	/pubmed/9242625	Bayle D, Weeks D, Sachs G.	J Biol Chem. 1997 Aug 8;272(32):19697-707.	J Biol Chem. 1997	PubMed	citation	PMID:9242625	pubmed	9242625	create date:1997/08/08 | first author:Bayle D
Translation and replication properties of the human rhinovirus genome in vivo and in vitro.	/pubmed/9123881	Todd S, Towner JS, Semler BL.	Virology. 1997 Mar 3;229(1):90-7.	Virology. 1997	PubMed	citation	PMID:9123881	pubmed	9123881	create date:1997/03/03 | first author:Todd S
Cloning and characterisation of a gene encoding an antiviral protein from Clerodendrum aculeatum L.	/pubmed/9132066	Kumar D, Verma HN, Tuteja N, Tewari KK.	Plant Mol Biol. 1997 Mar;33(4):745-51.	Plant Mol Biol. 1997	PubMed	citation	PMID:9132066	pubmed	9132066	create date:1997/03/01 | first author:Kumar D
Membrane insertion, glycosylation, and oligomerization of inositol trisphosphate receptors in a cell-free translation system.	/pubmed/8999831	Joseph SK, Boehning D, Pierson S, Nicchitta CV.	J Biol Chem. 1997 Jan 17;272(3):1579-88.	J Biol Chem. 1997	PubMed	citation	PMID:8999831	pubmed	8999831	create date:1997/01/17 | first author:Joseph SK
Isolation and characterization of a 14.5-kDa trichloroacetic-acid-soluble translational inhibitor protein from human monocytes that is upregulated upon cellular differentiation.	/pubmed/8973653	Schmiedeknecht G, Kerkhoff C, Ors√≥ E, St√∂hr J, Aslanidis C, Nagy GM, Knuechel R, Schmitz G.	Eur J Biochem. 1996 Dec 1;242(2):339-51.	Eur J Biochem. 1996	PubMed	citation	PMID:8973653	pubmed	8973653	create date:1996/12/01 | first author:Schmiedeknecht G
In vitro assembly of the component chains of fibrinogen requires endoplasmic reticulum factors.	/pubmed/8798716	Roy S, Sun A, Redman C.	J Biol Chem. 1996 Oct 4;271(40):24544-50.	J Biol Chem. 1996	PubMed	citation	PMID:8798716	pubmed	8798716	create date:1996/10/04 | first author:Roy S
Paradoxical interactions between human delta hepatitis agent RNA and the cellular protein kinase PKR.	/pubmed/8764075	Robertson HD, Manche L, Mathews MB.	J Virol. 1996 Aug;70(8):5611-7.	J Virol. 1996	PubMed	citation	PMID:8764075 | PMCID:PMC190521	pubmed	8764075	create date:1996/08/01 | first author:Robertson HD
The E6 variant proteins E6I-E6IV of human papillomavirus 16: expression in cell free systems and bacteria and study of their interaction with p53.	/pubmed/8806176	Shally M, Alloul N, Jackman A, Muller M, Gissmann L, Sherman L.	Virus Res. 1996 Jun;42(1-2):81-96.	Virus Res. 1996	PubMed	citation	PMID:8806176	pubmed	8806176	create date:1996/06/01 | first author:Shally M
The amino acid at the X position of an Asn-X-Ser sequon is an important determinant of N-linked core-glycosylation efficiency.	/pubmed/8626433	Shakin-Eshleman SH, Spitalnik SL, Kasturi L.	J Biol Chem. 1996 Mar 15;271(11):6363-6.	J Biol Chem. 1996	PubMed	citation	PMID:8626433	pubmed	8626433	create date:1996/03/15 | first author:Shakin-Eshleman SH
The NeuAc(alpha-2,6)-Gal/GalNAc-binding lectin from elderberry (Sambucus nigra) bark, a type-2 ribosome-inactivating protein with an unusual specificity and structure.	/pubmed/8631319	Van Damme EJ, Barre A, Roug√© P, Van Leuven F, Peumans WJ.	Eur J Biochem. 1996 Jan 15;235(1-2):128-37.	Eur J Biochem. 1996	PubMed	citation	PMID:8631319	pubmed	8631319	create date:1996/01/15 | first author:Van Damme EJ
Isolation and characterization of a novel perchloric acid-soluble protein inhibiting cell-free protein synthesis.	/pubmed/8530410	Oka T, Tsuji H, Noda C, Sakai K, Hong YM, Suzuki I, Mu√±oz S, Natori Y.	J Biol Chem. 1995 Dec 15;270(50):30060-7.	J Biol Chem. 1995	PubMed	citation	PMID:8530410	pubmed	8530410	create date:1995/12/15 | first author:Oka T
An investigation of the membrane topology of the ionotropic glutamate receptor subunit GluR1 in a cell-free system.	/pubmed/8526855	Seal AJ, Collingridge GL, Henley JM.	Biochem J. 1995 Dec 1;312 ( Pt 2):451-6.	Biochem J. 1995	PubMed	citation	PMID:8526855 | PMCID:PMC1136283	pubmed	8526855	create date:1995/12/01 | first author:Seal AJ
Involvement of cytoplasmic factors regulating the membrane orientation of P-glycoprotein sequences.	/pubmed/7619815	Zhang JT, Ling V.	Biochemistry. 1995 Jul 18;34(28):9159-65.	Biochemistry. 1995	PubMed	citation	PMID:7619815	pubmed	7619815	create date:1995/07/18 | first author:Zhang JT
Expression of multiple eukaryotic genes from a single promoter in Nicotiana.	/pubmed/9634798	von Bodman SB, Domier LL, Farrand SK.	Biotechnology (N Y). 1995 Jun;13(6):587-91.	Biotechnology (N Y). 1995	PubMed	citation	PMID:9634798	pubmed	9634798	create date:1995/06/01 | first author:von Bodman SB
Autocatalytic processing of the 223-kDa protein of blueberry scorch carlavirus by a papain-like proteinase.	/pubmed/7871721	Lawrence DM, Rozanov MN, Hillman BI.	Virology. 1995 Feb 20;207(1):127-35.	Virology. 1995	PubMed	citation	PMID:7871721	pubmed	7871721	create date:1995/02/20 | first author:Lawrence DM
Study of cell-free protein synthesis in aqueous two-phase systems.	/pubmed/7541227	Marszal E, Suchova M, Konecny P, Scouten WH.	J Mol Recognit. 1995 Jan-Apr;8(1-2):151-6.	J Mol Recognit. 1995	PubMed	citation	PMID:7541227	pubmed	7541227	create date:1995/01/01 | first author:Marszal E
Analysis of NS3-mediated processing of the hepatitis C virus non-structural region in vitro.	/pubmed/7996139	D'Souza ED, O'Sullivan E, Amphlett EM, Rowlands DJ, Sangar DV, Clarke BE.	J Gen Virol. 1994 Dec;75 ( Pt 12):3469-76.	J Gen Virol. 1994	PubMed	citation	PMID:7996139	pubmed	7996139	create date:1994/12/01 | first author:D'Souza ED
The translation efficiency of ovalbumin mRNA is determined in part by a 5'-end hairpin structure.	/pubmed/7979405	Liarakos CD, Theus SA, Watson AS, Wahba AJ, Dholakia JN.	Arch Biochem Biophys. 1994 Nov 15;315(1):54-9.	Arch Biochem Biophys. 1994	PubMed	citation	PMID:7979405	pubmed	7979405	create date:1994/11/15 | first author:Liarakos CD
Characterization of the polypeptides and determination of genome coding assignments of an aquareovirus.	/pubmed/7975240	Subramanian K, McPhillips TH, Samal SK.	Virology. 1994 Nov 15;205(1):75-81.	Virology. 1994	PubMed	citation	PMID:7975240	pubmed	7975240	create date:1994/11/15 | first author:Subramanian K
Characterization of the mechanism of cellular and cell free protein synthesis inhibition by an anti-tumor ribonuclease.	/pubmed/7945354	Lin JJ, Newton DL, Mikulski SM, Kung HF, Youle RJ, Rybak SM.	Biochem Biophys Res Commun. 1994 Oct 14;204(1):156-62.	Biochem Biophys Res Commun. 1994	PubMed	citation	PMID:7945354	pubmed	7945354	create date:1994/10/14 | first author:Lin JJ
Expression of active, processed ricin in transgenic tobacco.	/pubmed/8077191	Sehnke PC, Pedrosa L, Paul AL, Frankel AE, Ferl RJ.	J Biol Chem. 1994 Sep 9;269(36):22473-6.	J Biol Chem. 1994	PubMed	citation	PMID:8077191	pubmed	8077191	create date:1994/09/09 | first author:Sehnke PC
In vitro translation and membrane topology of rat recombinant mGluR1 alpha.	/pubmed/7838318	Seal AJ, Collingridge GL, Henley JM.	Neuropharmacology. 1994 Sep;33(9):1065-70.	Neuropharmacology. 1994	PubMed	citation	PMID:7838318	pubmed	7838318	create date:1994/09/01 | first author:Seal AJ
The rotavirus RNA-binding protein NS35 (NSP2) forms 10S multimers and interacts with the viral RNA polymerase.	/pubmed/8030243	Kattoura MD, Chen X, Patton JT.	Virology. 1994 Aug 1;202(2):803-13.	Virology. 1994	PubMed	citation	PMID:8030243	pubmed	8030243	create date:1994/08/01 | first author:Kattoura MD
Dependence of the folding and import of the precursor to mitochondrial aspartate aminotransferase on the nature of the cell-free translation system.	/pubmed/8195205	Lain B, Iriarte A, Martinez-Carrion M.	J Biol Chem. 1994 Jun 3;269(22):15588-96.	J Biol Chem. 1994	PubMed	citation	PMID:8195205	pubmed	8195205	create date:1994/06/03 | first author:Lain B
Biosynthesis and biochemical properties of the hepatitis C virus core protein.	/pubmed/8189501	Santolini E, Migliaccio G, La Monica N.	J Virol. 1994 Jun;68(6):3631-41.	J Virol. 1994	PubMed	citation	PMID:8189501 | PMCID:PMC236867	pubmed	8189501	create date:1994/06/01 | first author:Santolini E
Expression of the lysostaphin gene of Staphylococcus simulans in a eukaryotic system.	/pubmed/8161174	Williamson CM, Bramley AJ, Lax AJ.	Appl Environ Microbiol. 1994 Mar;60(3):771-6.	Appl Environ Microbiol. 1994	PubMed	citation	PMID:8161174 | PMCID:PMC201391	pubmed	8161174	create date:1994/03/01 | first author:Williamson CM
Cell-free synthesis of vitellin in the shrimp Penaeus semisulcatus (de Haan).	/pubmed/7513671	Khayat M, Lubzens E, Tietz A, Funkenstein B.	Gen Comp Endocrinol. 1994 Feb;93(2):205-13.	Gen Comp Endocrinol. 1994	PubMed	citation	PMID:7513671	pubmed	7513671	create date:1994/02/01 | first author:Khayat M
Structural features which control folding of homologous proteins in cell-free translation systems. The effect of a mitochondrial-targeting presequence on aspartate aminotransferase.	/pubmed/8253754	Mattingly JR Jr, Iriarte A, Martinez-Carrion M.	J Biol Chem. 1993 Dec 15;268(35):26320-7.	J Biol Chem. 1993	PubMed	citation	PMID:8253754	pubmed	8253754	create date:1993/12/15 | first author:Mattingly JR Jr
The effect of global ischemia and recirculation of rat brain on protein synthesis in vitro.	/pubmed/8190040	Erdogdu G, Uto A, Hossmann KA.	Metab Brain Dis. 1993 Dec;8(4):199-206.	Metab Brain Dis. 1993	PubMed	citation	PMID:8190040	pubmed	8190040	create date:1993/12/01 | first author:Erdogdu G
The role of nucleotides conserved in eukaryotic initiator methionine tRNAs in initiation of protein synthesis.	/pubmed/8227087	Drabkin HJ, Helk B, RajBhandary UL.	J Biol Chem. 1993 Nov 25;268(33):25221-8.	J Biol Chem. 1993	PubMed	citation	PMID:8227087	pubmed	8227087	create date:1993/11/25 | first author:Drabkin HJ
Identification of important residues within the putative nucleoside binding site of HSV-1 thymidine kinase by random sequence selection: analysis of selected mutants in vitro.	/pubmed/8218229	Black ME, Loeb LA.	Biochemistry. 1993 Nov 2;32(43):11618-26.	Biochemistry. 1993	PubMed	citation	PMID:8218229	pubmed	8218229	create date:1993/11/02 | first author:Black ME
In vitro expression of the human cytomegalovirus DNA polymerase gene: effects of sequence alterations on enzyme activity.	/pubmed/8411337	Ye LB, Huang ES.	J Virol. 1993 Nov;67(11):6339-47.	J Virol. 1993	PubMed	citation	PMID:8411337 | PMCID:PMC238068	pubmed	8411337	create date:1993/11/01 | first author:Ye LB
Distribution and properties of major ribosome-inactivating proteins (28 S rRNA N-glycosidases) of the plant Saponaria officinalis L. (Caryophyllaceae).	/pubmed/8218413	Ferreras JM, Barbieri L, Girb√©s T, Battelli MG, Rojo MA, Arias FJ, Rocher MA, Soriano F, Mend√©z E, Stirpe F.	Biochim Biophys Acta. 1993 Oct 19;1216(1):31-42.	Biochim Biophys Acta. 1993	PubMed	citation	PMID:8218413	pubmed	8218413	create date:1993/10/19 | first author:Ferreras JM
Effects of ribosome-inactivating proteins on Escherichia coli and Agrobacterium tumefaciens translation systems.	/pubmed/8407849	Girb√©s T, Barbieri L, Ferreras M, Arias FJ, Rojo MA, Iglesias R, Alegre C, Escarmis C, Stirpe F.	J Bacteriol. 1993 Oct;175(20):6721-4.	J Bacteriol. 1993	PubMed	citation	PMID:8407849 | PMCID:PMC206786	pubmed	8407849	create date:1993/10/01 | first author:Girb√©s T
Two regions of the herpes simplex virus type 1 UL42 protein are required for its functional interaction with the viral DNA polymerase.	/pubmed/8396660	Monahan SJ, Barlam TF, Crumpacker CS, Parris DS.	J Virol. 1993 Oct;67(10):5922-31.	J Virol. 1993	PubMed	citation	PMID:8396660 | PMCID:PMC238012	pubmed	8396660	create date:1993/10/01 | first author:Monahan SJ
Glutathione-associated cis-diamminedichloroplatinum(II) metabolism and ATP-dependent efflux from leukemia cells. Molecular characterization of glutathione-platinum complex and its biological significance.	/pubmed/8376370	Ishikawa T, Ali-Osman F.	J Biol Chem. 1993 Sep 25;268(27):20116-25.	J Biol Chem. 1993	PubMed	citation	PMID:8376370	pubmed	8376370	create date:1993/09/25 | first author:Ishikawa T
The signal for translational readthrough of a UGA codon in Sindbis virus RNA involves a single cytidine residue immediately downstream of the termination codon.	/pubmed/8331741	Li G, Rice CM.	J Virol. 1993 Aug;67(8):5062-7.	J Virol. 1993	PubMed	citation	PMID:8331741 | PMCID:PMC237898	pubmed	8331741	create date:1993/08/01 | first author:Li G
The E. coli envY gene encodes a high affinity opioid binding site.	/pubmed/8396214	Cabon F, Morser J, Parmantier E, Solly SK, Pham-Dinh D, Zalc B.	Neurochem Res. 1993 Jul;18(7):795-800.	Neurochem Res. 1993	PubMed	citation	PMID:8396214	pubmed	8396214	create date:1993/07/01 | first author:Cabon F
Reversal of the double-stranded-RNA-induced inhibition of protein synthesis by a catalytically inactive mutant of the protein kinase PKR.	/pubmed/8100524	Sharp TV, Xiao Q, Jeffrey I, Gewert DR, Clemens MJ.	Eur J Biochem. 1993 Jun 15;214(3):945-8.	Eur J Biochem. 1993	PubMed	citation	PMID:8100524	pubmed	8100524	create date:1993/06/15 | first author:Sharp TV
In vitro translocation of L-alanine:4,5-dioxovalerate transaminase into rat kidney mitochondria.	/pubmed/7687993	Tyagi RK, Datta K.	J Biochem. 1993 May;113(5):557-62.	J Biochem. 1993	PubMed	citation	PMID:7687993	pubmed	7687993	create date:1993/05/01 | first author:Tyagi RK
Study of phosphorylation of translation elongation factor 2 (EF-2) from wheat germ.	/pubmed/8386679	Smailov SK, Lee AV, Iskakov BK.	FEBS Lett. 1993 Apr 26;321(2-3):219-23.	FEBS Lett. 1993	PubMed	citation	PMID:8386679	pubmed	8386679	create date:1993/04/26 | first author:Smailov SK
Cell-free translation and proteolytic processing of the hepatitis A virus polyprotein.	/pubmed/8385696	J√ºrgensen D, Kusov YY, F√§cke M, Kr√§usslich HG, Gauss-M√ºller V.	J Gen Virol. 1993 Apr;74 ( Pt 4):677-83.	J Gen Virol. 1993	PubMed	citation	PMID:8385696	pubmed	8385696	create date:1993/04/01 | first author:J√ºrgensen D
Protein folding in a cell-free translation system. The fate of the precursor to mitochondrial aspartate aminotransferase.	/pubmed/8440686	Mattingly JR Jr, Youssef J, Iriarte A, Martinez-Carrion M.	J Biol Chem. 1993 Feb 25;268(6):3925-37.	J Biol Chem. 1993	PubMed	citation	PMID:8440686	pubmed	8440686	create date:1993/02/25 | first author:Mattingly JR Jr
Purification and characterisation of an initiation-factor-2 kinase from uninduced mouse erythroleukaemia cells.	/pubmed/8094668	Mellor H, Price NT, Oldfield S, Sarre TF, Proud CG.	Eur J Biochem. 1993 Feb 1;211(3):529-38.	Eur J Biochem. 1993	PubMed	citation	PMID:8094668	pubmed	8094668	create date:1993/02/01 | first author:Mellor H
Characterization of ribosomal frameshifting for expression of pol gene products of human T-cell leukemia virus type I.	/pubmed/8416368	Nam SH, Copeland TD, Hatanaka M, Oroszlan S.	J Virol. 1993 Jan;67(1):196-203.	J Virol. 1993	PubMed	citation	PMID:8416368 | PMCID:PMC237352	pubmed	8416368	create date:1993/01/01 | first author:Nam SH
Characterization of ribonuclease H activities present in two cell-free protein synthesizing systems, the wheat germ extract and the rabbit reticulocyte lysate.	/pubmed/8389210	Cazenave C, Frank P, B√ºsen W.	Biochimie. 1993;75(1-2):113-22. Erratum in: Biochimie 1993;75(5):423.	Biochimie. 1993	PubMed	citation	PMID:8389210	pubmed	8389210	create date:1993/01/01 | first author:Cazenave C
Duck hepatitis B virus polymerase produced by in vitro transcription and translation possesses DNA polymerase and reverse transcriptase activities.	/pubmed/1281990	Howe AY, Elliott JF, Tyrrell DL.	Biochem Biophys Res Commun. 1992 Dec 15;189(2):1170-6.	Biochem Biophys Res Commun. 1992	PubMed	citation	PMID:1281990	pubmed	1281990	create date:1992/12/15 | first author:Howe AY
Plasmid cDNA-directed protein synthesis in a coupled eukaryotic in vitro transcription-translation system.	/pubmed/1383935	Craig D, Howell MT, Gibbs CL, Hunt T, Jackson RJ.	Nucleic Acids Res. 1992 Oct 11;20(19):4987-95.	Nucleic Acids Res. 1992	PubMed	citation	PMID:1383935 | PMCID:PMC334274	pubmed	1383935	create date:1992/10/11 | first author:Craig D
Role of cytoplasmic mRNP proteins in translation.	/pubmed/1637873	Minich WB, Ovchinnikov LP.	Biochimie. 1992 May;74(5):477-83.	Biochimie. 1992	PubMed	citation	PMID:1637873	pubmed	1637873	create date:1992/05/01 | first author:Minich WB
The synthesis of vitellogenins by the digestive gland of Helix aspersa: evidence from cell-free translation of mRNA.	/pubmed/1571947	Bride M, Petracca B, Faivre D.	Cell Mol Biol. 1992 Apr;38(2):181-7.	Cell Mol Biol. 1992	PubMed	citation	PMID:1571947	pubmed	1571947	create date:1992/04/01 | first author:Bride M
The iron regulatory region of ferritin mRNA is also a positive control element for iron-independent translation.	/pubmed/1547222	Dix DJ, Lin PN, Kimata Y, Theil EC.	Biochemistry. 1992 Mar 17;31(10):2818-22.	Biochemistry. 1992	PubMed	citation	PMID:1547222	pubmed	1547222	create date:1992/03/17 | first author:Dix DJ
Internal ribosome entry site within hepatitis C virus RNA.	/pubmed/1310759	Tsukiyama-Kohara K, Iizuka N, Kohara M, Nomoto A.	J Virol. 1992 Mar;66(3):1476-83.	J Virol. 1992	PubMed	citation	PMID:1310759 | PMCID:PMC240872	pubmed	1310759	create date:1992/03/01 | first author:Tsukiyama-Kohara K
Identification and characterization of the structural and nonstructural proteins of African horsesickness virus and determination of the genome coding assignments.	/pubmed/1531096	Grubman MJ, Lewis SA.	Virology. 1992 Feb;186(2):444-51.	Virology. 1992	PubMed	citation	PMID:1531096	pubmed	1531096	create date:1992/02/01 | first author:Grubman MJ
Gene activity during germination of spores of the fern, Onoclea sensibilis. Cell-free translation analysis of mRNA of spores and the effect of alpha-amanitin on spore germination.	/pubmed/11538173	Raghavan V.	J Plant Physiol. 1992;140(4):434-40.	J Plant Physiol. 1992	PubMed	citation	PMID:11538173	pubmed	11538173	create date:1992/01/01 | first author:Raghavan V
Substantial increase of the inhibitory activity of Mirabilis antiviral protein by an elimination of the disulfide bond with genetic engineering.	/pubmed/1748633	Habuka N, Miyano M, Kataoka J, Tsuge H, Ago H, Noma M.	J Biol Chem. 1991 Dec 15;266(35):23558-60.	J Biol Chem. 1991	PubMed	citation	PMID:1748633	pubmed	1748633	create date:1991/12/15 | first author:Habuka N
Molecular action of tricholin, a ribosome-inactivating protein isolated from Trichoderma viride.	/pubmed/1809839	Lin A, Chen CK, Chen YJ.	Mol Microbiol. 1991 Dec;5(12):3007-13.	Mol Microbiol. 1991	PubMed	citation	PMID:1809839	pubmed	1809839	create date:1991/12/01 | first author:Lin A
Chromatographic separation of the isoforms of the ribosome inactivating protein, gelonin.	/pubmed/1804108	Sairam MR, Marcil J.	Biochem Int. 1991 Dec;25(5):905-12.	Biochem Int. 1991	PubMed	citation	PMID:1804108	pubmed	1804108	create date:1991/12/01 | first author:Sairam MR
Polyisoprenylation of the CAAX motif--an in vitro protein synthesis study.	/pubmed/1954230	Newman P, Kube E, Gerke V, Weber K.	Biochim Biophys Acta. 1991 Nov 15;1080(3):227-30.	Biochim Biophys Acta. 1991	PubMed	citation	PMID:1954230	pubmed	1954230	create date:1991/11/15 | first author:Newman P
In vitro translation of Plasmodium falciparum aldolase is not initiated at an unusual site.	/pubmed/1915282	Knapp B, G√ºnther K, Lingelbach K.	EMBO J. 1991 Oct;10(10):3095-7.	EMBO J. 1991	PubMed	citation	PMID:1915282 | PMCID:PMC453026	pubmed	1915282	create date:1991/10/01 | first author:Knapp B
Hormonotoxins: abrogation of ribosome inactivating property of gelonin in the disulfide linked ovine luteinizing hormone-gelonin conjugates.	/pubmed/1805797	Singh V, Curtiss R 3rd.	Biochem Int. 1991 Oct;25(3):531-6.	Biochem Int. 1991	PubMed	citation	PMID:1805797	pubmed	1805797	create date:1991/10/01 | first author:Singh V
Cell-free translation of American hop latent virus RNA.	/pubmed/1796552	Foster GD, Mills PR.	Virus Genes. 1991 Oct;5(4):327-34.	Virus Genes. 1991	PubMed	citation	PMID:1796552	pubmed	1796552	create date:1991/10/01 | first author:Foster GD
Human papillomavirus type 18 E6*, E6, and E7 protein synthesis in cell-free translation systems and comparison of E6 and E7 in vitro translation products to proteins immunoprecipitated from human epithelial cells.	/pubmed/1651423	Roggenbuck B, Larsen PM, Fey SJ, Bartsch D, Gissmann L, Schwarz E.	J Virol. 1991 Sep;65(9):5068-72.	J Virol. 1991	PubMed	citation	PMID:1651423 | PMCID:PMC248971	pubmed	1651423	create date:1991/09/01 | first author:Roggenbuck B
The transmembrane topology of the amino terminus of the alpha subunit of the nicotinic acetylcholine receptor.	/pubmed/1869570	Chavez RA, Hall ZW.	J Biol Chem. 1991 Aug 15;266(23):15532-8.	J Biol Chem. 1991	PubMed	citation	PMID:1869570	pubmed	1869570	create date:1991/08/15 | first author:Chavez RA
Translation of messenger RNA from canine tracheal epithelial cells: identification of mucin core protein.	/pubmed/1892645	Virmani AK, Shankar V, Gilmore MS, Graves DC, Sachdev GP.	Am J Respir Cell Mol Biol. 1991 Aug;5(2):149-54.	Am J Respir Cell Mol Biol. 1991	PubMed	citation	PMID:1892645	pubmed	1892645	create date:1991/08/01 | first author:Virmani AK
Chloroquine inhibits heme-dependent protein synthesis in Plasmodium falciparum.	/pubmed/2052558	Surolia N, Padmanaban G.	Proc Natl Acad Sci U S A. 1991 Jun 1;88(11):4786-90.	Proc Natl Acad Sci U S A. 1991	PubMed	citation	PMID:2052558 | PMCID:PMC51751	pubmed	2052558	create date:1991/06/01 | first author:Surolia N
Assembly of adenovirus type 2 fiber synthesized in cell-free translation system.	/pubmed/2026627	Novelli A, Boulanger PA.	J Biol Chem. 1991 May 15;266(14):9299-303.	J Biol Chem. 1991	PubMed	citation	PMID:2026627	pubmed	2026627	create date:1991/05/15 | first author:Novelli A
Identification and functional characterization of Epstein-Barr virus DNA polymerase by in vitro transcription-translation of a cloned gene.	/pubmed/1850046	Lin JC, Sista ND, Besen√ßon F, Kamine J, Pagano JS.	J Virol. 1991 May;65(5):2728-31.	J Virol. 1991	PubMed	citation	PMID:1850046 | PMCID:PMC240638	pubmed	1850046	create date:1991/05/01 | first author:Lin JC
Proteins encoded in the 81.2- to 85.0-map-unit fragment of Autographa californica nuclear polyhedrosis virus DNA can be translated in vitro and in Spodoptera frugiperda cells.	/pubmed/1985220	Happ B, Li J, Doerfler W.	J Virol. 1991 Jan;65(1):89-97.	J Virol. 1991	PubMed	citation	PMID:1985220 | PMCID:PMC240492	pubmed	1985220	create date:1991/01/01 | first author:Happ B
Expression in a cell-free system of normal and variant forms of human antithrombin III. Ability to bind heparin and react with alpha-thrombin.	/pubmed/2207328	Austin RC, Rachubinski RA, Fernandez-Rachubinski F, Blajchman MA.	Blood. 1990 Oct 15;76(8):1521-9.	Blood. 1990	PubMed	citation	PMID:2207328	pubmed	2207328	create date:1990/10/15 | first author:Austin RC
Translation of cucumber necrosis virus RNA in vitro.	/pubmed/2230730	Johnston JC, Rochon DM.	J Gen Virol. 1990 Oct;71 ( Pt 10):2233-41.	J Gen Virol. 1990	PubMed	citation	PMID:2230730	pubmed	2230730	create date:1990/10/01 | first author:Johnston JC
Selectivity at the cleavage/attachment site of phosphatidylinositol-glycan anchored membrane proteins is enzymatically determined.	/pubmed/1700420	Micanovic R, Kodukula K, Gerber LD, Udenfriend S.	Proc Natl Acad Sci U S A. 1990 Oct;87(20):7939-43.	Proc Natl Acad Sci U S A. 1990	PubMed	citation	PMID:1700420 | PMCID:PMC54867	pubmed	1700420	create date:1990/10/01 | first author:Micanovic R
A human hepatocellular carcinoma 3.0-kilobase DNA sequence transforms both rat liver cells and NIH3T3 fibroblasts and encodes a 52-kilodalton protein.	/pubmed/2167164	Yang SS, Zhang K, Viera W, Taub JV, Zeilstra-Ryalls JH, Somerville RL.	Cancer Res. 1990 Sep 1;50(17 Suppl):5658S-5667S. Erratum in: Cancer Res 1990 Nov 15;50(9)22:7411.	Cancer Res. 1990	PubMed	citation	PMID:2167164	pubmed	2167164	create date:1990/09/01 | first author:Yang SS
The role of modified purine 64 in initiator/elongator discrimination of tRNA(iMet) from yeast and wheat germ.	/pubmed/2395634	Kiesewetter S, Ott G, Sprinzl M.	Nucleic Acids Res. 1990 Aug 25;18(16):4677-82.	Nucleic Acids Res. 1990	PubMed	citation	PMID:2395634 | PMCID:PMC331916	pubmed	2395634	create date:1990/08/25 | first author:Kiesewetter S
Isolation and partial characterization of three protein-synthesis inhibitory proteins from the seeds of Luffa cylindrica.	/pubmed/1368610	Watanabe K, Minami Y, Funatsu G.	Agric Biol Chem. 1990 Aug;54(8):2085-92.	Agric Biol Chem. 1990	PubMed	citation	PMID:1368610	pubmed	1368610	create date:1990/08/01 | first author:Watanabe K
Recombinant herpesviral proteins produced by cell-free translation provide a novel approach for the mapping of T lymphocyte epitopes.	/pubmed/1694887	Leary TP, Splitter GA.	J Immunol. 1990 Jul 15;145(2):718-23.	J Immunol. 1990	PubMed	citation	PMID:1694887	pubmed	1694887	create date:1990/07/15 | first author:Leary TP
Expression and secretion of Mirabilis antiviral protein in Escherichia coli and its inhibition of in vitro eukaryotic and prokaryotic protein synthesis.	/pubmed/2193030	Habuka N, Akiyama K, Tsuge H, Miyano M, Matsumoto T, Noma M.	J Biol Chem. 1990 Jul 5;265(19):10988-92.	J Biol Chem. 1990	PubMed	citation	PMID:2193030	pubmed	2193030	create date:1990/07/05 | first author:Habuka N
Efficient translation of the UAG termination codon in Candida species.	/pubmed/2202525	Santos M, Colthurst DR, Wills N, McLaughlin CS, Tuite MF.	Curr Genet. 1990 Jun;17(6):487-91.	Curr Genet. 1990	PubMed	citation	PMID:2202525	pubmed	2202525	create date:1990/06/01 | first author:Santos M
Glycosylation of nuclear pore protein p62. Reticulocyte lysate catalyzes O-linked N-acetylglucosamine addition in vitro.	/pubmed/2182631	Starr CM, Hanover JA.	J Biol Chem. 1990 Apr 25;265(12):6868-73.	J Biol Chem. 1990	PubMed	citation	PMID:2182631	pubmed	2182631	create date:1990/04/25 | first author:Starr CM
The Semliki-Forest-virus-specific nonstructural protein nsP4 is an autoproteinase.	/pubmed/2139609	Takkinen K, Per√§nen J, Ker√§nen S, S√∂derlund H, K√§√§ri√§inen L.	Eur J Biochem. 1990 Apr 20;189(1):33-8.	Eur J Biochem. 1990	PubMed	citation	PMID:2139609	pubmed	2139609	create date:1990/04/20 | first author:Takkinen K
Unusual topogenic sequence directs prion protein biogenesis.	/pubmed/1970195	Lopez CD, Yost CS, Prusiner SB, Myers RM, Lingappa VR.	Science. 1990 Apr 13;248(4952):226-9.	Science. 1990	PubMed	citation	PMID:1970195	pubmed	1970195	create date:1990/04/13 | first author:Lopez CD
In contrast to the glucocorticoid receptor, the thyroid hormone receptor is translated in the DNA binding state and is not associated with hsp90.	/pubmed/2303466	Dalman FC, Koenig RJ, Perdew GH, Massa E, Pratt WB.	J Biol Chem. 1990 Mar 5;265(7):3615-8.	J Biol Chem. 1990	PubMed	citation	PMID:2303466	pubmed	2303466	create date:1990/03/05 | first author:Dalman FC
Isolation of an inhibitor of cell-free protein synthesis from Salmonella enteritidis.	/pubmed/2407934	Brigotti M, Rambelli F, Nanetti A, Zamboni M, Sperti S, Montanaro L.	Microbiologica. 1990 Jan;13(1):55-60.	Microbiologica. 1990	PubMed	citation	PMID:2407934	pubmed	2407934	create date:1990/01/01 | first author:Brigotti M
Analysis of polypeptides synthesized in bovine respiratory syncytial virus-infected cells.	/pubmed/2248551	Mallipeddi SK, Samal SK, Mohanty SB.	Arch Virol. 1990;115(1-2):23-36.	Arch Virol. 1990	PubMed	citation	PMID:2248551	pubmed	2248551	create date:1990/01/01 | first author:Mallipeddi SK
[Inhibition of translation of immunoglobulin mRNA in vitro using an alkylating oligonucleotide derivative].	/pubmed/2112224	Vlasov VV, Godovikov AA, Zarytova VF, Ivanova EM, Nomokonova NIu.	Mol Biol (Mosk). 1990 Jan-Feb;24(1):173-8. Russian.	Mol Biol (Mosk). 1990	PubMed	citation	PMID:2112224	pubmed	2112224	create date:1990/01/01 | first author:Vlasov VV
A single point mutation of Ala-25 to Asp in the 14,000-Mr envelope protein of vaccinia virus induces a size change that leads to the small plaque size phenotype of the virus.	/pubmed/2795709	Gong SC, Lai CF, Dallo S, Esteban M.	J Virol. 1989 Nov;63(11):4507-14.	J Virol. 1989	PubMed	citation	PMID:2795709 | PMCID:PMC251081	pubmed	2795709	create date:1989/11/01 | first author:Gong SC
Subunit assembly and secretion of transthyretin: studies in a cell-free translation system and in microinjected Xenopus oocytes.	/pubmed/2480139	Docherty K, Shennan KI, Marsden RF, Ramsden DB.	J Mol Endocrinol. 1989 Nov;3(3):191-7.	J Mol Endocrinol. 1989	PubMed	citation	PMID:2480139	pubmed	2480139	create date:1989/11/01 | first author:Docherty K
Cell-free synthesis of rat and rabbit gastric proton pump.	/pubmed/2550309	Smolka A, Sachs G, Lorentzon P.	Gastroenterology. 1989 Oct;97(4):873-81.	Gastroenterology. 1989	PubMed	citation	PMID:2550309	pubmed	2550309	create date:1989/10/01 | first author:Smolka A
Characterization of an inhibitor of protein synthesis initiation from mouse erythroleukemia cells.	/pubmed/2790031	Bader M, Sarre TF.	Biochim Biophys Acta. 1989 Sep 21;1009(1):61-9.	Biochim Biophys Acta. 1989	PubMed	citation	PMID:2790031	pubmed	2790031	create date:1989/09/21 | first author:Bader M
Evidence for a precursor of the high-affinity metastasis-associated murine laminin receptor.	/pubmed/2531008	Rao CN, Castronovo V, Schmitt MC, Wewer UM, Claysmith AP, Liotta LA, Sobel ME.	Biochemistry. 1989 Sep 5;28(18):7476-86.	Biochemistry. 1989	PubMed	citation	PMID:2531008	pubmed	2531008	create date:1989/09/05 | first author:Rao CN
Functional significance of amino acid residues within conserved hydrophilic regions in human interferons-alpha.	/pubmed/2688550	Tymms MJ, McInnes B, Waine GJ, Cheetham BF, Linnane AW.	Antiviral Res. 1989 Aug;12(1):37-47.	Antiviral Res. 1989	PubMed	citation	PMID:2688550	pubmed	2688550	create date:1989/08/01 | first author:Tymms MJ
Heparin prevents vascular smooth muscle cell progression through the G1 phase of the cell cycle.	/pubmed/2651437	Reilly CF, Kindy MS, Brown KE, Rosenberg RD, Sonenshein GE.	J Biol Chem. 1989 Apr 25;264(12):6990-5.	J Biol Chem. 1989	PubMed	citation	PMID:2651437	pubmed	2651437	create date:1989/04/25 | first author:Reilly CF
Synthesis and pathway of Luciola mingrelica firefly luciferase in Xenopus laevis frog oocytes and in cell-free systems.	/pubmed/2503063	Kutuzova GD, Skripkin EA, Tarasova NI, Ugarova NN, Bogdanov AA.	Biochimie. 1989 Apr;71(4):579-83.	Biochimie. 1989	PubMed	citation	PMID:2503063	pubmed	2503063	create date:1989/04/01 | first author:Kutuzova GD
Protein import into mitochondria in a homologous yeast in vitro system.	/pubmed/2537295	Verner K, Weber M.	J Biol Chem. 1989 Mar 5;264(7):3877-9.	J Biol Chem. 1989	PubMed	citation	PMID:2537295	pubmed	2537295	create date:1989/03/05 | first author:Verner K
Features of the cell-free translation of a spider fibroin mRNA.	/pubmed/2751875	Candelas GC, Ortiz A, Ortiz N.	Biochem Cell Biol. 1989 Feb-Mar;67(2-3):173-6.	Biochem Cell Biol. 1989	PubMed	citation	PMID:2751875	pubmed	2751875	create date:1989/02/01 | first author:Candelas GC
Antigenic proteins of Eimeria maxima gametocytes: cell-free translation and detection with recovered chicken serum.	/pubmed/2917629	Mencher D, Pugatsch T, Wallach M.	Exp Parasitol. 1989 Jan;68(1):40-8.	Exp Parasitol. 1989	PubMed	citation	PMID:2917629	pubmed	2917629	create date:1989/01/01 | first author:Mencher D
Characterization of bean mild mosaic virus: particle morphology, composition and RNA cell-free translation.	/pubmed/2793401	Karasev AV, Chirkov SN, Kaftanova AS, Miroshnichenko NA, Surgucheva NA, Fedotina VL.	Intervirology. 1989;30(5):285-93. Erratum in: Intervirology 1990;31(1):56.	Intervirology. 1989	PubMed	citation	PMID:2793401	pubmed	2793401	create date:1989/01/01 | first author:Karasev AV
[Use of a cell-free protein synthesizing system from cells of ascites carcinoma Krebs-2 for RNA translation of plant viruses].	/pubmed/2739641	Karasev AV, Miroshnichenko NA, Ugarova TIu.	Mol Biol (Mosk). 1989 Jan-Feb;23(1):119-26. Russian.	Mol Biol (Mosk). 1989	PubMed	citation	PMID:2739641	pubmed	2739641	create date:1989/01/01 | first author:Karasev AV
Modulation of ras expression by anti-sense, nonionic deoxyoligonucleotide analogs.	/pubmed/2671865	Brown D, Yu ZP, Miller P, Blake K, Wei C, Kung HF, Black RJ, Ts'o PO, Chang EH.	Oncogene Res. 1989;4(4):243-52.	Oncogene Res. 1989	PubMed	citation	PMID:2671865	pubmed	2671865	create date:1989/01/01 | first author:Brown D
Sequence specific inhibition of in vitro translation of mutated or normal ras p21.	/pubmed/2671311	Yu ZP, Chen DF, Black RJ, Blake K, Ts'o PO, Miller P, Chang EH.	J Exp Pathol. 1989;4(2):97-108.	J Exp Pathol. 1989	PubMed	citation	PMID:2671311	pubmed	2671311	create date:1989/01/01 | first author:Yu ZP
A comparative study on the cell-free translation of the genomic RNAs of two aphid picorna-like viruses.	/pubmed/2610597	Williamson C, Rybicki EP.	Arch Virol. 1989;109(1-2):59-70.	Arch Virol. 1989	PubMed	citation	PMID:2610597	pubmed	2610597	create date:1989/01/01 | first author:Williamson C
Posttranslational processing of alpha-, beta-, and gamma-preprotachykinins. Cell-free translation and early posttranslational processing events.	/pubmed/3049602	MacDonald MR, McCourt DW, Krause JE.	J Biol Chem. 1988 Oct 15;263(29):15176-83.	J Biol Chem. 1988	PubMed	citation	PMID:3049602	pubmed	3049602	create date:1988/10/15 | first author:MacDonald MR
Angiogenin abolishes cell-free protein synthesis by specific ribonucleolytic inactivation of 40S ribosomes.	/pubmed/3207674	St Clair DK, Rybak SM, Riordan JF, Vallee BL.	Biochemistry. 1988 Sep 20;27(19):7263-8.	Biochemistry. 1988	PubMed	citation	PMID:3207674	pubmed	3207674	create date:1988/09/20 | first author:St Clair DK
The transcription and translation in vitro of individual cereal storage-protein genes from wheat (Triticum aestivum, cv. Chinese Spring). Evidence for translocation of the translation products and disulphide-bond formation.	/pubmed/2461700	Bulleid NJ, Freedman RB.	Biochem J. 1988 Sep 15;254(3):805-10.	Biochem J. 1988	PubMed	citation	PMID:2461700 | PMCID:PMC1135154	pubmed	2461700	create date:1988/09/15 | first author:Bulleid NJ
Expression of herpes simplex virus type 1 DNA polymerase gene by in vitro translation and effects of gene deletions on activity.	/pubmed/2841474	Dorsky DI, Crumpacker CS.	J Virol. 1988 Sep;62(9):3224-32.	J Virol. 1988	PubMed	citation	PMID:2841474 | PMCID:PMC253441	pubmed	2841474	create date:1988/09/01 | first author:Dorsky DI
Extremely large and slowly processed precursors to the Euglena light-harvesting chlorophyll a/b binding proteins of photosystem II.	/pubmed/16593956	Rikin A, Schwartzbach SD.	Proc Natl Acad Sci U S A. 1988 Jul;85(14):5117-21.	Proc Natl Acad Sci U S A. 1988	PubMed	citation	PMID:16593956 | PMCID:PMC281699	pubmed	16593956	create date:1988/07/01 | first author:Rikin A
Import of rat liver mitochondrial transhydrogenase.	/pubmed/3138976	Wu LN, Lubin IM, Fisher RR.	Biochem J. 1988 Jun 15;252(3):833-6.	Biochem J. 1988	PubMed	citation	PMID:3138976 | PMCID:PMC1149222	pubmed	3138976	create date:1988/06/15 | first author:Wu LN
Inhibition of rabbit beta-globin synthesis by complementary oligonucleotides: identification of mRNA sites sensitive to inhibition.	/pubmed/3377510	Goodchild J, Carroll E 3rd, Greenberg JR.	Arch Biochem Biophys. 1988 Jun;263(2):401-9.	Arch Biochem Biophys. 1988	PubMed	citation	PMID:3377510	pubmed	3377510	create date:1988/06/01 | first author:Goodchild J
A Neurospora crassa heat-shocked cell lysate translates homologous and heterologous messenger RNA efficiently, without preference for heat shock messages.	/pubmed/2969781	Curle CA, Kapoor M.	Curr Genet. 1988 May;13(5):401-9.	Curr Genet. 1988	PubMed	citation	PMID:2969781	pubmed	2969781	create date:1988/05/01 | first author:Curle CA
Regulation of varicella zoster virus gene 27 translation in vitro by upstream sequences.	/pubmed/2842970	Mahalingam R, Wellish M, Cabirac G, Gilden D, Vafai A.	Virus Res. 1988 May;10(2-3):193-204.	Virus Res. 1988	PubMed	citation	PMID:2842970	pubmed	2842970	create date:1988/05/01 | first author:Mahalingam R
Proteins associated with rabbit reticulocyte mRNA caps during translation as investigated by photocrosslinking.	/pubmed/3131737	Greenberg JR, Burn VE.	Nucleic Acids Res. 1988 Apr 25;16(8):3437-54.	Nucleic Acids Res. 1988	PubMed	citation	PMID:3131737 | PMCID:PMC336504	pubmed	3131737	create date:1988/04/25 | first author:Greenberg JR
Biosynthesis of intestinal microvillar proteins. Effect of castanospermine on cell-free synthesis of aminopeptidase N.	/pubmed/2893745	Danielsen EM, Olsen J.	FEBS Lett. 1988 Feb 8;228(1):102-4.	FEBS Lett. 1988	PubMed	citation	PMID:2893745	pubmed	2893745	create date:1988/02/08 | first author:Danielsen EM
Translational control in early sea urchin embryogenesis: initiation factor eIF4F stimulates protein synthesis in lysates from unfertilized eggs of Strongylocentrotus purpuratus.	/pubmed/3349037	Lopo AC, MacMillan S, Hershey JW.	Biochemistry. 1988 Jan 12;27(1):351-7.	Biochemistry. 1988	PubMed	citation	PMID:3349037	pubmed	3349037	create date:1988/01/12 | first author:Lopo AC
alpha-DNA. VI: Comparative study of alpha- and beta-anomeric oligodeoxyribonucleotides in hybridization to mRNA and in cell free translation inhibition.	/pubmed/2447562	Gagnor C, Bertrand JR, Thenet S, Lema√Ætre M, Morvan F, Rayner B, Malvy C, Lebleu B, Imbach JL, Paoletti C.	Nucleic Acids Res. 1987 Dec 23;15(24):10419-36.	Nucleic Acids Res. 1987	PubMed	citation	PMID:2447562	pubmed	2447562	create date:1987/12/23 | first author:Gagnor C
Evidence for a secretory form of the cellular prion protein.	/pubmed/3126796	Hay B, Prusiner SB, Lingappa VR.	Biochemistry. 1987 Dec 15;26(25):8110-5.	Biochemistry. 1987	PubMed	citation	PMID:3126796	pubmed	3126796	create date:1987/12/15 | first author:Hay B
Protein Synthesis during Rehydration of Rapidly Dried Tortula ruralis: Evidence for Oxidation Injury.	/pubmed/16665810	Dhindsa RS.	Plant Physiol. 1987 Dec;85(4):1094-8.	Plant Physiol. 1987	PubMed	citation	PMID:16665810 | PMCID:PMC1054400	pubmed	16665810	create date:1987/12/01 | first author:Dhindsa RS
Angiogenin abolishes cell-free protein synthesis by specific ribonucleolytic inactivation of ribosomes.	/pubmed/3479795	St Clair DK, Rybak SM, Riordan JF, Vallee BL.	Proc Natl Acad Sci U S A. 1987 Dec;84(23):8330-4.	Proc Natl Acad Sci U S A. 1987	PubMed	citation	PMID:3479795 | PMCID:PMC299536	pubmed	3479795	create date:1987/12/01 | first author:St Clair DK
Giardia lamblia: RNA translation products.	/pubmed/2445599	Aggarwal A, Nash TE.	Exp Parasitol. 1987 Dec;64(3):336-41.	Exp Parasitol. 1987	PubMed	citation	PMID:2445599	pubmed	2445599	create date:1987/12/01 | first author:Aggarwal A
An antibody and anti-idiotypic antibody against the extra signal peptide of pre-aspartate aminotransferase.	/pubmed/2825694	Sakakibara R, Horio Y, Ishiguro M, Kangawa K, Matsuo H, Wada H.	Biochem Biophys Res Commun. 1987 Nov 13;148(3):979-88.	Biochem Biophys Res Commun. 1987	PubMed	citation	PMID:2825694	pubmed	2825694	create date:1987/11/13 | first author:Sakakibara R
Protein synthesis in cell-free reticulocyte lysates on multi-hour incubation.	/pubmed/3454128	Findeis MA, Whitesides GM.	Appl Biochem Biotechnol. 1987 Oct;15(3):169-89.	Appl Biochem Biotechnol. 1987	PubMed	citation	PMID:3454128	pubmed	3454128	create date:1987/10/01 | first author:Findeis MA
In vitro synthesis and processing of a bean pathogenesis-related (PR4) protein.	/pubmed/3609026	De Tapia M, Dietrich A, Burkard G.	Eur J Biochem. 1987 Aug 3;166(3):559-63.	Eur J Biochem. 1987	PubMed	citation	PMID:3609026	pubmed	3609026	create date:1987/08/03 | first author:De Tapia M
Paradoxical effect of methyl mercury on mitochondrial protein synthesis in mouse brain tissue.	/pubmed/3627362	Kuznetsov DA.	Neurochem Res. 1987 Aug;12(8):751-3.	Neurochem Res. 1987	PubMed	citation	PMID:3627362	pubmed	3627362	create date:1987/08/01 | first author:Kuznetsov DA
Baciphelacin: a new eukaryotic translation inhibitor.	/pubmed/3122843	Carrasco L.	Biochimie. 1987 Aug;69(8):797-802.	Biochimie. 1987	PubMed	citation	PMID:3122843	pubmed	3122843	create date:1987/08/01 | first author:Carrasco L
Peptide analysis of collagen produced from cDNA by transcription and translation in vitro.	/pubmed/3663165	Bateman JF, Lamande S, Chan D, Cole WG.	Biochem J. 1987 Jul 15;245(2):393-8.	Biochem J. 1987	PubMed	citation	PMID:3663165 | PMCID:PMC1148135	pubmed	3663165	create date:1987/07/15 | first author:Bateman JF
Effects of epidermal growth factor on the synthesis of the cholesterol side-chain cleavage enzyme complex in rat ovarian granulosa cells in primary culture.	/pubmed/3497831	Trzeciak WH, Duda T, Waterman MR, Simpson ER.	Mol Cell Endocrinol. 1987 Jul;52(1-2):43-50.	Mol Cell Endocrinol. 1987	PubMed	citation	PMID:3497831	pubmed	3497831	create date:1987/07/01 | first author:Trzeciak WH
Cell-free translation of avian adipose tissue lipoprotein lipase messenger RNA.	/pubmed/3552051	Strieleman PJ, Bensadoun A.	Biochim Biophys Acta. 1987 Apr 29;908(3):268-74.	Biochim Biophys Acta. 1987	PubMed	citation	PMID:3552051	pubmed	3552051	create date:1987/04/29 | first author:Strieleman PJ
Identification of the mucin core protein by cell-free translation of messenger RNA from bovine submaxillary glands.	/pubmed/3106344	Bhavanandan VP, Hegarty JD.	J Biol Chem. 1987 Apr 25;262(12):5913-7.	J Biol Chem. 1987	PubMed	citation	PMID:3106344	pubmed	3106344	create date:1987/04/25 | first author:Bhavanandan VP
The 5'-leader sequence of tobacco mosaic virus RNA enhances the expression of foreign gene transcripts in vitro and in vivo.	/pubmed/3575095	Gallie DR, Sleat DE, Watts JW, Turner PC, Wilson TM.	Nucleic Acids Res. 1987 Apr 24;15(8):3257-73.	Nucleic Acids Res. 1987	PubMed	citation	PMID:3575095 | PMCID:PMC340728	pubmed	3575095	create date:1987/04/24 | first author:Gallie DR
Nucleotide sequence and in vitro expression of rubella virus 24S subgenomic messenger RNA encoding the structural proteins E1, E2 and C.	/pubmed/3562245	Clarke DM, Loo TW, Hui I, Chong P, Gillam S.	Nucleic Acids Res. 1987 Apr 10;15(7):3041-57.	Nucleic Acids Res. 1987	PubMed	citation	PMID:3562245 | PMCID:PMC340714	pubmed	3562245	create date:1987/04/10 | first author:Clarke DM
Regulation of nitrite reductase : cell-free translation and processing.	/pubmed/16665333	Gupta SC, Beevers L.	Plant Physiol. 1987 Apr;83(4):750-4.	Plant Physiol. 1987	PubMed	citation	PMID:16665333 | PMCID:PMC1056444	pubmed	16665333	create date:1987/04/01 | first author:Gupta SC
The gene coding for tropoelastin is represented as a single copy sequence in the haploid sheep genome.	/pubmed/3608404	Olliver L, Luvalle PA, Davidson JM, Rosenbloom J, Mathew CG, Bester AJ, Boyd CD.	Coll Relat Res. 1987 Apr;7(1):77-89.	Coll Relat Res. 1987	PubMed	citation	PMID:3608404	pubmed	3608404	create date:1987/04/01 | first author:Olliver L
Homologous oxypiperidines as inhibitors of protein synthesis in vitro and ex vivo.	/pubmed/3606394	Kuznetsov DA, Zavijalov NV, Kelman GJ, Govorkov AV.	Arch Toxicol. 1987 Apr;59(6):456-7.	Arch Toxicol. 1987	PubMed	citation	PMID:3606394	pubmed	3606394	create date:1987/04/01 | first author:Kuznetsov DA
Studies on the synthesis of sterol carrier protein-2 in rat adrenocortical cells in monolayer culture. Regulation by ACTH and dibutyryl cyclic 3',5'-AMP.	/pubmed/3029121	Trzeciak WH, Simpson ER, Scallen TJ, Vahouny GV, Waterman MR.	J Biol Chem. 1987 Mar 15;262(8):3713-7.	J Biol Chem. 1987	PubMed	citation	PMID:3029121	pubmed	3029121	create date:1987/03/15 | first author:Trzeciak WH
Translation products of mRNA from infective larvae of Trichinella spiralis include an antigenic polypeptide.	/pubmed/3571916	Sugane K, Matsuura T, Maekawa H.	J Helminthol. 1987 Mar;61(1):1-8.	J Helminthol. 1987	PubMed	citation	PMID:3571916	pubmed	3571916	create date:1987/03/01 | first author:Sugane K
[Construction of cDNA clones encoding for cartilage proteoglycan core protein].	/pubmed/3572140	Sai S.	Nihon Seikeigeka Gakkai Zasshi. 1987 Jan;61(1):63-73. Japanese.	Nihon Seikeigeka Gakkai Zasshi. 1987	PubMed	citation	PMID:3572140	pubmed	3572140	create date:1987/01/01 | first author:Sai S
Biosynthesis of porcine kidney D-amino acid oxidase.	/pubmed/2880582	Fukui K, Momoi K, Watanabe F, Miyake Y.	Biochem Biophys Res Commun. 1986 Dec 30;141(3):1222-8.	Biochem Biophys Res Commun. 1986	PubMed	citation	PMID:2880582	pubmed	2880582	create date:1986/12/30 | first author:Fukui K
A physical map of the viral genome for infectious pancreatic necrosis virus Sp: analysis of cell-free translation products derived from viral cDNA clones.	/pubmed/3023652	Huang MT, Manning DS, Warner M, Stephens EB, Leong JC.	J Virol. 1986 Dec;60(3):1002-11.	J Virol. 1986	PubMed	citation	PMID:3023652 | PMCID:PMC253339	pubmed	3023652	create date:1986/12/01 | first author:Huang MT
Structural features of bovine fetuin revealed from analysis of the primary translation product: anomalous behavior on sodium dodecyl sulfate-polyacrylamide gel electrophoresis is due largely to peptide and not solely to carbohydrate.	/pubmed/2432837	Johnson WV, Heath EC.	Arch Biochem Biophys. 1986 Dec;251(2):732-7.	Arch Biochem Biophys. 1986	PubMed	citation	PMID:2432837	pubmed	2432837	create date:1986/12/01 | first author:Johnson WV
Developmental changes in levels of translatable mRNAs for enolase isozymes in chicken brain.	/pubmed/3760873	Tanaka M, Sugisaki K, Nakashima K.	J Neurochem. 1986 Nov;47(5):1523-6.	J Neurochem. 1986	PubMed	citation	PMID:3760873	pubmed	3760873	create date:1986/11/01 | first author:Tanaka M
Clostridium difficile cytotoxin inhibits protein synthesis in fibroblasts and intestinal mucosa.	/pubmed/3758606	Pothoulakis C, Triadafilopoulos G, Clark M, Franzblau C, LaMont JT.	Gastroenterology. 1986 Nov;91(5):1147-53.	Gastroenterology. 1986	PubMed	citation	PMID:3758606	pubmed	3758606	create date:1986/11/01 | first author:Pothoulakis C
Carbamyl phosphate synthetase I deficiency with no detectable mRNA activity.	/pubmed/3792387	Suzuki Y, Matsushima A, Ohtake A, Mori M, Tatibana M, Orii T.	Eur J Pediatr. 1986 Oct;145(5):406-8.	Eur J Pediatr. 1986	PubMed	citation	PMID:3792387	pubmed	3792387	create date:1986/10/01 | first author:Suzuki Y
The in vitro screening of methylated 4-oxypiperidine compounds for inhibition of protein synthesis in a rabbit reticulocyte cell-free translation system.	/pubmed/3267453	Kuznetsov DA, Zavijalov NV, Kelman GJ, Govorkov AV.	Cell Biol Toxicol. 1986 Sep;2(3):337-40.	Cell Biol Toxicol. 1986	PubMed	citation	PMID:3267453	pubmed	3267453	create date:1986/09/01 | first author:Kuznetsov DA
Cell-free synthesis, membrane integration, and glycosylation of pro-sucrase-isomaltase.	/pubmed/3711121	Ghersa P, Huber P, Semenza G, Wacker H.	J Biol Chem. 1986 Jun 15;261(17):7969-74.	J Biol Chem. 1986	PubMed	citation	PMID:3711121	pubmed	3711121	create date:1986/06/15 | first author:Ghersa P
Heating RNA before cell-free translation gives no selective increases among the translation products of RNA from rat heart and mammary gland, rabbit reticulocyte membranes, or trout liver.	/pubmed/3741671	Mezl VA, Clark J, Garber PM.	Biochem Cell Biol. 1986 Jun;64(6):504-8.	Biochem Cell Biol. 1986	PubMed	citation	PMID:3741671	pubmed	3741671	create date:1986/06/01 | first author:Mezl VA
Vasopressin mRNA regulation in individual hypothalamic nuclei: a northern and in situ hybridization analysis.	/pubmed/3712004	Sherman TG, McKelvy JF, Watson SJ.	J Neurosci. 1986 Jun;6(6):1685-94.	J Neurosci. 1986	PubMed	citation	PMID:3712004	pubmed	3712004	create date:1986/06/01 | first author:Sherman TG
Small cytoplasmic RNAs from human placental free mRNPs. Structure and their effect on in vitro protein synthesis.	/pubmed/2420584	Lorberboum H, Digweed M, Erdmann VA, Servadio Y, Weinstein D, De Groot N, Hochberg AA.	Eur J Biochem. 1986 Mar 3;155(2):279-87.	Eur J Biochem. 1986	PubMed	citation	PMID:2420584	pubmed	2420584	create date:1986/03/03 | first author:Lorberboum H
Methyl mercury-induced combined inhibition of ATP regeneration and protein synthesis in reticulocyte lysate cell-free translation system.	/pubmed/3705108	Kuznetsov DA, Zavijalov NV, Govorkov AV, Ivanov-Snaryad AA.	Toxicol Lett. 1986 Mar;30(3):267-71.	Toxicol Lett. 1986	PubMed	citation	PMID:3705108	pubmed	3705108	create date:1986/03/01 | first author:Kuznetsov DA
Identification of parathyroid hormone messenger ribonucleic acid in an apparently nonfunctioning parathyroid carcinoma transformed from a parathyroid carcinoma with hyperparathyroidism.	/pubmed/2867104	Baba H, Kishihara M, Tohmon M, Fukase M, Kizaki T, Okada S, Matsuzuka F, Kobayashi A, Kuma K, Fujita T.	J Clin Endocrinol Metab. 1986 Feb;62(2):247-52.	J Clin Endocrinol Metab. 1986	PubMed	citation	PMID:2867104	pubmed	2867104	create date:1986/02/01 | first author:Baba H
Simultaneous evaluation of mRNAs of dopamine ?-hydroxylase, tyrosine hydroxylase and proenkephalin a from three human pheochromocytomas.	/pubmed/20493034	Antreassian J, Benlot C, Thibault J, Gros F, Gozlan H, Cesselin F, Henry JP, Legrand JC.	Neurochem Int. 1986;8(1):93-101.	Neurochem Int. 1986	PubMed	citation	PMID:20493034	pubmed	20493034	create date:1986/01/01 | first author:Antreassian J
Evidence for the presence of a genome-linked protein in infectious flacherie virus.	/pubmed/3729730	Hashimoto Y, Watanabe A, Kawase S.	Arch Virol. 1986;90(3-4):301-12.	Arch Virol. 1986	PubMed	citation	PMID:3729730	pubmed	3729730	create date:1986/01/01 | first author:Hashimoto Y
Switching in levels of translatable mRNAs for enolase isozymes during development of chicken skeletal muscle.	/pubmed/4084308	Tanaka M, Sugisaki K, Nakashima K.	Biochem Biophys Res Commun. 1985 Dec 31;133(3):868-72.	Biochem Biophys Res Commun. 1985	PubMed	citation	PMID:4084308	pubmed	4084308	create date:1985/12/31 | first author:Tanaka M
Characterization of the primary gene product of rat incisor alpha-phosphophoryn.	/pubmed/4084526	Maier GD, Evans JS, Veis A.	Biochemistry. 1985 Nov 5;24(23):6370-4.	Biochemistry. 1985	PubMed	citation	PMID:4084526	pubmed	4084526	create date:1985/11/05 | first author:Maier GD
The effect of aging on the structure and function of liver messenger RNA.	/pubmed/2423817	Birchenall-Sparks MC, Roberts MS, Rutherford MS, Richardson A.	Mech Ageing Dev. 1985 Oct 14;32(1):99-111.	Mech Ageing Dev. 1985	PubMed	citation	PMID:2423817	pubmed	2423817	create date:1985/10/14 | first author:Birchenall-Sparks MC
Capsid intermediates assembled in a foot-and-mouth disease virus genome RNA-programmed cell-free translation system and in infected cells.	/pubmed/2411948	Grubman MJ, Morgan DO, Kendall J, Baxt B.	J Virol. 1985 Oct;56(1):120-6.	J Virol. 1985	PubMed	citation	PMID:2411948 | PMCID:PMC252492	pubmed	2411948	create date:1985/10/01 | first author:Grubman MJ
Identity of long-chain acyl-coenzyme A synthetase of microsomes, mitochondria, and peroxisomes in rat liver.	/pubmed/3936842	Miyazawa S, Hashimoto T, Yokota S.	J Biochem. 1985 Sep;98(3):723-33.	J Biochem. 1985	PubMed	citation	PMID:3936842	pubmed	3936842	create date:1985/09/01 | first author:Miyazawa S
Multiplicity in cellulases of Schizophyllum commune. Derivation partly from heterogeneity in transcription and glycosylation.	/pubmed/4040855	Willick GE, Seligy VL.	Eur J Biochem. 1985 Aug 15;151(1):89-96.	Eur J Biochem. 1985	PubMed	citation	PMID:4040855	pubmed	4040855	create date:1985/08/15 | first author:Willick GE
Characterization of the cell-free translation products of carnation mottle virus genomic and subgenomic RNAs.	/pubmed/18640513	Carrington JC, Morris TJ.	Virology. 1985 Jul 15;144(1):1-10.	Virology. 1985	PubMed	citation	PMID:18640513	pubmed	18640513	create date:1985/07/15 | first author:Carrington JC
Sequence content of oligo(uridylic acid)-containing messenger ribonucleic acid from HeLa cells.	/pubmed/4041435	Wood WM, Wallace JC, Edmonds M.	Biochemistry. 1985 Jul 2;24(14):3686-93.	Biochemistry. 1985	PubMed	citation	PMID:4041435	pubmed	4041435	create date:1985/07/02 | first author:Wood WM
Southern bean mosaic virus-specific proteins are synthesized in an in vitro system supplemented with intact, treated virions.	/pubmed/18639854	Brisco MJ, Hull R, Wilson TM.	Virology. 1985 Jun;143(2):392-8.	Virology. 1985	PubMed	citation	PMID:18639854	pubmed	18639854	create date:1985/06/01 | first author:Brisco MJ
Characterization of precursor and secreted forms of human angiotensinogen.	/pubmed/2989336	Campbell DJ, Bouhnik J, Coezy E, Menard J, Corvol P.	J Clin Invest. 1985 Jun;75(6):1880-93.	J Clin Invest. 1985	PubMed	citation	PMID:2989336 | PMCID:PMC425544	pubmed	2989336	create date:1985/06/01 | first author:Campbell DJ
Isolation and cell-free synthesis of variant surface glycoproteins from Trypanosoma congolense.	/pubmed/2412115	Cook GA, Honigberg BM, Zimmermann RA.	Mol Biochem Parasitol. 1985 Jun;15(3):281-93.	Mol Biochem Parasitol. 1985	PubMed	citation	PMID:2412115	pubmed	2412115	create date:1985/06/01 | first author:Cook GA
Increased level of calcitonin mRNA after 1,25-dihydroxyvitamin D3 injection in the rat.	/pubmed/3838942	Segond N, Legendre B, Tahri EH, Besnard P, Jullienne A, Moukhtar MS, Garel JM.	FEBS Lett. 1985 May 20;184(2):268-72.	FEBS Lett. 1985	PubMed	citation	PMID:3838942	pubmed	3838942	create date:1985/05/20 | first author:Segond N
Post-translational import of fatty acyl-CoA oxidase and catalase into peroxisomes of rat liver in vitro.	/pubmed/4039322	Fujiki Y, Lazarow PB.	J Biol Chem. 1985 May 10;260(9):5603-9.	J Biol Chem. 1985	PubMed	citation	PMID:4039322	pubmed	4039322	create date:1985/05/10 | first author:Fujiki Y
Cell-free translation of soil-borne wheat mosaic virus RNAs.	/pubmed/18639852	Hsu YH, Brakke MK.	Virology. 1985 May;143(1):272-9.	Virology. 1985	PubMed	citation	PMID:18639852	pubmed	18639852	create date:1985/05/01 | first author:Hsu YH
Immunosuppression by cell-free translation products from monoclonal antigen-specific suppressor T cell mRNA.	/pubmed/3157580	Ricciardi-Castagnoli P, Robbiati F, Barbanti E, Colizzi V, Pini C, De Santis R, Doria G, Adorini L.	Eur J Immunol. 1985 Apr;15(4):351-5.	Eur J Immunol. 1985	PubMed	citation	PMID:3157580	pubmed	3157580	create date:1985/04/01 | first author:Ricciardi-Castagnoli P
Human transcortin synthesis by a cell-free translation of hepatic mRNA.	/pubmed/2412807	Sueda K, Seo H, Matsui N.	Endocrinol Jpn. 1985 Apr;32(2):295-303.	Endocrinol Jpn. 1985	PubMed	citation	PMID:2412807	pubmed	2412807	create date:1985/04/01 | first author:Sueda K
Translocation of proteins into rat liver mitochondria. Existence of two different precursor polypeptides of liver fumarase and import of the precursor into mitochondria.	/pubmed/3972831	Ono H, Yoshimura N, Sato M, Tuboi S.	J Biol Chem. 1985 Mar 25;260(6):3402-7.	J Biol Chem. 1985	PubMed	citation	PMID:3972831	pubmed	3972831	create date:1985/03/25 | first author:Ono H
Synthesis of 3-ketoacyl-CoA thiolase of rat liver peroxisomes on free polyribosomes as a larger precursor. Induction of thiolase mRNA activity by clofibrate.	/pubmed/3985942	Fujiki Y, Rachubinski RA, Mortensen RM, Lazarow PB.	Biochem J. 1985 Mar 15;226(3):697-704.	Biochem J. 1985	PubMed	citation	PMID:3985942 | PMCID:PMC1144767	pubmed	3985942	create date:1985/03/15 | first author:Fujiki Y
Intracellular coding sites of polypeptides associated with photosynthetic oxygen evolution of photosystem II.	/pubmed/24310751	Westhoff P, Jansson C, Klein-Hitpa√ü L, Berzborn R, Larsson C, Bartlett SG.	Plant Mol Biol. 1985 Mar;4(2-3):137-46. doi: 10.1007/BF02418761.	Plant Mol Biol. 1985	PubMed	citation	PMID:24310751	pubmed	24310751	create date:1985/03/01 | first author:Westhoff P
In vitro translation of mRNA from Toxocara canis larvae.	/pubmed/3990707	Sugane K, Irving DO, Howell MJ, Nicholas WL.	Mol Biochem Parasitol. 1985 Mar;14(3):275-81.	Mol Biochem Parasitol. 1985	PubMed	citation	PMID:3990707	pubmed	3990707	create date:1985/03/01 | first author:Sugane K
In vitro translation of polyadenylated RNA isolated from control and interferon-treated human promyelocytic HL-60 leukemic cells.	/pubmed/2409977	Borelli TJ, Wu JM.	Biochem Int. 1985 Mar;10(3):517-24.	Biochem Int. 1985	PubMed	citation	PMID:2409977	pubmed	2409977	create date:1985/03/01 | first author:Borelli TJ
Reconstitution of functional mRNA-protein complexes in a rabbit reticulocyte cell-free translation system.	/pubmed/3974573	Greenberg JR, Carroll E 3rd.	Mol Cell Biol. 1985 Feb;5(2):342-51.	Mol Cell Biol. 1985	PubMed	citation	PMID:3974573 | PMCID:PMC366717	pubmed	3974573	create date:1985/02/01 | first author:Greenberg JR
Effects of serial hormone treatments on egg white protein synthesis. Further evidence of translational regulation.	/pubmed/6527538	Seaver SS, Skafar DF.	J Steroid Biochem. 1984 Dec;21(6):737-43.	J Steroid Biochem. 1984	PubMed	citation	PMID:6527538	pubmed	6527538	create date:1984/12/01 | first author:Seaver SS
Biosynthesis of enzymes of rat-liver mitochondrial beta-oxidation.	/pubmed/6489337	Ozasa H, Furuta S, Miyazawa S, Osumi T, Hashimoto T, Mori M, Miura S, Tatibana M.	Eur J Biochem. 1984 Nov 2;144(3):453-8.	Eur J Biochem. 1984	PubMed	citation	PMID:6489337	pubmed	6489337	create date:1984/11/02 | first author:Ozasa H
The effect of formycin B on mRNA translation and uptake of purine precursors in Leishmania mexicana.	/pubmed/6207832	Nolan LL, Berman JD, Giri L.	Biochem Int. 1984 Aug;9(2):207-18.	Biochem Int. 1984	PubMed	citation	PMID:6207832	pubmed	6207832	create date:1984/08/01 | first author:Nolan LL
Identification of a bovine rotavirus gene and gene product influencing cellular attachment.	/pubmed/6086958	Sabara M, Babiuk LA.	J Virol. 1984 Aug;51(2):489-96.	J Virol. 1984	PubMed	citation	PMID:6086958 | PMCID:PMC254464	pubmed	6086958	create date:1984/08/01 | first author:Sabara M
Cell-free translation of adenovirus 2 E1a- and E1b-specific mRNAs and evidence that E1a-related polypeptides are produced from E1a-E1b overlapping mRNA.	/pubmed/6202689	Hashimoto S, Symington J, Matsuo T.	J Biol Chem. 1984 Jun 10;259(11):7016-23.	J Biol Chem. 1984	PubMed	citation	PMID:6202689	pubmed	6202689	create date:1984/06/10 | first author:Hashimoto S
Inhibition of protein synthesis in vesicular stomatitis virus infected Chinese hamster ovary cells: role of virus mRNA-ribonucleoprotein particle.	/pubmed/6089870	Rosen CA, Siekierka J, Ennis HL, Cohen PS.	Biochemistry. 1984 May 22;23(11):2407-11.	Biochemistry. 1984	PubMed	citation	PMID:6089870	pubmed	6089870	create date:1984/05/22 | first author:Rosen CA
Collagenase is a major gene product of induced rabbit synovial fibroblasts.	/pubmed/6327717	Aggeler J, Frisch SM, Werb Z.	J Cell Biol. 1984 May;98(5):1656-61.	J Cell Biol. 1984	PubMed	citation	PMID:6327717 | PMCID:PMC2113195	pubmed	6327717	create date:1984/05/01 | first author:Aggeler J
Coronavirus multiplication: locations of genes for virion proteins on the avian infectious bronchitis virus genome.	/pubmed/6321790	Stern DF, Sefton BM.	J Virol. 1984 Apr;50(1):22-9.	J Virol. 1984	PubMed	citation	PMID:6321790 | PMCID:PMC255576	pubmed	6321790	create date:1984/04/01 | first author:Stern DF
Absence of procollagen alpha 2(I) mRNA in chemically transformed rat liver epithelial cells.	/pubmed/6198325	Marsilio E, Sobel ME, Smith BD.	J Biol Chem. 1984 Feb 10;259(3):1401-4.	J Biol Chem. 1984	PubMed	citation	PMID:6198325	pubmed	6198325	create date:1984/02/10 | first author:Marsilio E
Base-pair formation between noncapped influenza virus in vitro transcripts and 18S rRNA in rabbit reticulocyte 80S ribosome-mRNA complexes detected by psoralen photoreaction.	/pubmed/6706901	Tanaka M, Hibasami H, Nagai J, Nakashima K.	J Biochem. 1984 Jan;95(1):125-30.	J Biochem. 1984	PubMed	citation	PMID:6706901	pubmed	6706901	create date:1984/01/01 | first author:Tanaka M
Cell-free synthesis of Schistosoma mansoni surface antigens: stage specificity of their expression.	/pubmed/6705765	Knight M, Simpson AJ, Payares G, Chaudri M, Smithers SR.	EMBO J. 1984 Jan;3(1):213-9.	EMBO J. 1984	PubMed	citation	PMID:6705765 | PMCID:PMC557322	pubmed	6705765	create date:1984/01/01 | first author:Knight M
Molecular basis of ornithine transcarbamylase deficiency lacking enzyme protein.	/pubmed/6429436	Saheki T, Imamura Y, Inoue I, Miura S, Mori M, Ohtake A, Tatibana M, Katsumata N, Ohno T.	J Inherit Metab Dis. 1984;7(1):2-8.	J Inherit Metab Dis. 1984	PubMed	citation	PMID:6429436	pubmed	6429436	create date:1984/01/01 | first author:Saheki T
Identification of tissue kallikrein in brain and in the cell-free translation product encoded by brain mRNA.	/pubmed/6558077	Chao J, Woodley C, Chao L, Margolius HS.	J Biol Chem. 1983 Dec 25;258(24):15173-8.	J Biol Chem. 1983	PubMed	citation	PMID:6558077	pubmed	6558077	create date:1983/12/25 | first author:Chao J
Changes in levels of translatable mRNA for neuron-specific enolase and non-neuronal enolase during development of rat brain and liver.	/pubmed/6654865	Yoshida Y, Sakimura K, Masuda T, Kushiya E, Takahashi Y.	J Biochem. 1983 Nov;94(5):1443-50.	J Biochem. 1983	PubMed	citation	PMID:6654865	pubmed	6654865	create date:1983/11/01 | first author:Yoshida Y
A 45 000 molecular weight human renin precursor is synthesized in a cell-free translation system.	/pubmed/6352156	Parmentier M, Inagami T, Pochet R.	Clin Sci (Lond). 1983 Nov;65(5):475-7.	Clin Sci (Lond). 1983	PubMed	citation	PMID:6352156	pubmed	6352156	create date:1983/11/01 | first author:Parmentier M
Cell-free translation of calf type III collagen. Effect of magnesium on ribosome movement during elongation.	/pubmed/6619153	Gerstenfeld L, Beldekas JC, Franzblau C, Sonenshein GE.	J Biol Chem. 1983 Oct 10;258(19):12058-63.	J Biol Chem. 1983	PubMed	citation	PMID:6619153	pubmed	6619153	create date:1983/10/10 | first author:Gerstenfeld L
Possible involvement of poly(A) in protein synthesis.	/pubmed/6137807	Jacobson A, Favreau M.	Nucleic Acids Res. 1983 Sep 24;11(18):6353-68.	Nucleic Acids Res. 1983	PubMed	citation	PMID:6137807 | PMCID:PMC326378	pubmed	6137807	create date:1983/09/24 | first author:Jacobson A
Inhibition of aminoacyl-tRNA synthetases by p-chloroamphetamine and its role in protein synthesis inhibition.	/pubmed/6625607	Nowak TS Jr, Albright EB, Munro HN.	Arch Biochem Biophys. 1983 Sep;225(2):722-30.	Arch Biochem Biophys. 1983	PubMed	citation	PMID:6625607	pubmed	6625607	create date:1983/09/01 | first author:Nowak TS Jr
Cloning and characterization of a mRNA-encoding rat preprosomatostatin.	/pubmed/6134733	Funckes CL, Minth CD, Deschenes R, Magazin M, Tavianini MA, Sheets M, Collier K, Weith HL, Aron DC, Roos BA, Dixon JE.	J Biol Chem. 1983 Jul 25;258(14):8781-7.	J Biol Chem. 1983	PubMed	citation	PMID:6134733	pubmed	6134733	create date:1983/07/25 | first author:Funckes CL
Regulation of endogenous murine mammary tumor virus expression in C57BL mouse lactating mammary glands: transcription of functional mRNA with a block at the translational level.	/pubmed/6304344	Vaidya AB, Taraschi NE, Tancin SL, Long CA.	J Virol. 1983 Jun;46(3):818-28.	J Virol. 1983	PubMed	citation	PMID:6304344 | PMCID:PMC256558	pubmed	6304344	create date:1983/06/01 | first author:Vaidya AB
Isolation of the messenger RNA for 8S DNA ligase in early developing axolotl egg and its cell free translation.	/pubmed/6682971	Thiebaud P, Lefresne J, Signoret J, David JC.	Nucleic Acids Res. 1983 May 11;11(9):2563-73.	Nucleic Acids Res. 1983	PubMed	citation	PMID:6682971 | PMCID:PMC325908	pubmed	6682971	create date:1983/05/11 | first author:Thiebaud P
The two molecular weight forms of rat phenylalanine hydroxylase are encoded by different messenger RNAs.	/pubmed/6853550	Mercer JF, Hunt SM, Cotton RG.	J Biol Chem. 1983 May 10;258(9):5854-7.	J Biol Chem. 1983	PubMed	citation	PMID:6853550	pubmed	6853550	create date:1983/05/10 | first author:Mercer JF
Development and use of a rat albumin cDNA clone to evaluate the effect of chronic ethanol administration on hepatic protein synthesis.	/pubmed/6840678	Zern MA, Chakraborty PR, Ruiz-Opazo N, Yap SH, Shafritz DA.	Hepatology. 1983 May-Jun;3(3):317-22.	Hepatology. 1983	PubMed	citation	PMID:6840678	pubmed	6840678	create date:1983/05/01 | first author:Zern MA
Control of synthesis of functional mRNA coding for phenylalanine ammonia-lyase from Rhodosporidium toruloides.	/pubmed/6826518	Gilbert HJ, Stephenson JR, Tully M.	J Bacteriol. 1983 Mar;153(3):1147-54.	J Bacteriol. 1983	PubMed	citation	PMID:6826518 | PMCID:PMC221757	pubmed	6826518	create date:1983/03/01 | first author:Gilbert HJ
Cell-free translation of human liver apolipoprotein AI and AII mRNA. Processing of primary translation products.	/pubmed/6407957	Stoffel W, Kr√ºger E, Deutzmann R.	Hoppe Seylers Z Physiol Chem. 1983 Mar;364(3):227-37.	Hoppe Seylers Z Physiol Chem. 1983	PubMed	citation	PMID:6407957	pubmed	6407957	create date:1983/03/01 | first author:Stoffel W
Detection and cell-free translation of subgenomic RNAs of tobacco etch virus.	/pubmed/18638889	Otal T, Hari V.	Virology. 1983 Feb;125(1):118-26.	Virology. 1983	PubMed	citation	PMID:18638889	pubmed	18638889	create date:1983/02/01 | first author:Otal T
Regulation of sea urchin glycoprotein mRNAs during embryonic development.	/pubmed/6573654	Lau JT, Lennarz WJ.	Proc Natl Acad Sci U S A. 1983 Feb;80(4):1028-32.	Proc Natl Acad Sci U S A. 1983	PubMed	citation	PMID:6573654 | PMCID:PMC393521	pubmed	6573654	create date:1983/02/01 | first author:Lau JT
Plasmodium chabaudi antigens synthesized in an mRNA-dependent cell-free translation system.	/pubmed/6190081	da Silveira JF, Mercereau-Puijalon O.	Mol Biochem Parasitol. 1983 Feb;7(2):159-72.	Mol Biochem Parasitol. 1983	PubMed	citation	PMID:6190081	pubmed	6190081	create date:1983/02/01 | first author:da Silveira JF
Cell-free translation of frog virus 3 messenger RNAs. Initiation factors from infected cells discriminate between early and late viral mRNAs.	/pubmed/6848520	Raghow R, Granoff A.	J Biol Chem. 1983 Jan 10;258(1):571-8.	J Biol Chem. 1983	PubMed	citation	PMID:6848520	pubmed	6848520	create date:1983/01/10 | first author:Raghow R
Developmental changes in translatable mRNAs for the cerebral enolase isozymes alphaalpha and gammagamma.	/pubmed/11892794	Zeitoun Y, Lamand√© N, Keller A, Gros F, Legault-Demare L.	EMBO J. 1983;2(9):1445-9.	EMBO J. 1983	PubMed	citation	PMID:11892794 | PMCID:PMC555301	pubmed	11892794	create date:1983/01/01 | first author:Zeitoun Y
Cell-free translation of Drosophila C virus RNA: identification of a virus protease activity involved in capsid protein synthesis and further studies on in vitro processing of cricket paralysis virus specified proteins.	/pubmed/6307220	Reavy B, Moore NF.	Arch Virol. 1983;76(2):101-15.	Arch Virol. 1983	PubMed	citation	PMID:6307220	pubmed	6307220	create date:1983/01/01 | first author:Reavy B
Molecular cloning of the endogenous rat C-type helper virus DNA sequence: structural organization and functional analysis of some restricted DNA fragments.	/pubmed/6294230	Yang SS, Modali R, Wu R, Gardner M.	J Gen Virol. 1982 Nov;63 (Pt 1):25-36.	J Gen Virol. 1982	PubMed	citation	PMID:6294230	pubmed	6294230	create date:1982/11/01 | first author:Yang SS
Inhibition of protein synthesis by a tryptic polypeptide of Clostridium perfringens type A enterotoxin.	/pubmed/6293575	Granum PE.	Biochim Biophys Acta. 1982 Oct 20;708(1):6-11.	Biochim Biophys Acta. 1982	PubMed	citation	PMID:6293575	pubmed	6293575	create date:1982/10/20 | first author:Granum PE
Changes in the rates of synthesis and messenger RNA levels of hepatic glucose-6-phosphate and 6-phosphogluconate dehydrogenases following induction by diet or thyroid hormone.	/pubmed/6181061	Miksicek RJ, Towle HC.	J Biol Chem. 1982 Oct 10;257(19):11829-35.	J Biol Chem. 1982	PubMed	citation	PMID:6181061	pubmed	6181061	create date:1982/10/10 | first author:Miksicek RJ
Synthesis of growth hormone, prolactin, and proopiomelanocortin by intact adult ovine pituitary tissue in vitro.	/pubmed/7117200	Miller WL, Leisti S, Johnson LK.	Endocrinology. 1982 Oct;111(4):1358-67.	Endocrinology. 1982	PubMed	citation	PMID:7117200	pubmed	7117200	create date:1982/10/01 | first author:Miller WL
Synthesis of beta-hexosaminidase in cell-free translation and in intact fibroblasts: an insoluble precursor alpha chain in a rare form of Tay-Sachs disease.	/pubmed/6959123	Proia RL, Neufeld EF.	Proc Natl Acad Sci U S A. 1982 Oct;79(20):6360-4.	Proc Natl Acad Sci U S A. 1982	PubMed	citation	PMID:6959123 | PMCID:PMC347121	pubmed	6959123	create date:1982/10/01 | first author:Proia RL
Co-existence of vinculin and a vinculin-like protein of higher molecular weight in smooth muscle.	/pubmed/6809764	Feramisco JR, Smart JE, Burridge K, Helfman DM, Thomas GP.	J Biol Chem. 1982 Sep 25;257(18):11024-31.	J Biol Chem. 1982	PubMed	citation	PMID:6809764	pubmed	6809764	create date:1982/09/25 | first author:Feramisco JR
Cell-free translation of murine coronavirus RNA.	/pubmed/6292469	Leibowitz JL, Weiss SR, Paavola E, Bond CW.	J Virol. 1982 Sep;43(3):905-13.	J Virol. 1982	PubMed	citation	PMID:6292469 | PMCID:PMC256201	pubmed	6292469	create date:1982/09/01 | first author:Leibowitz JL
Enhanced cell-free translation of human skin collagenase in recessive dystrophic epidermolysis bullosa.	/pubmed/6286783	Kronberger A, Valle KJ, Eisen AZ, Bauer EA.	J Invest Dermatol. 1982 Sep;79(3):208-11.	J Invest Dermatol. 1982	PubMed	citation	PMID:6286783	pubmed	6286783	create date:1982/09/01 | first author:Kronberger A
Synthesis and processing of the dimorphic forms of rat alpha 2u-globulin.	/pubmed/6180765	Chatterjee B, Motwani NM, Roy AK.	Biochim Biophys Acta. 1982 Jul 30;698(1):22-8.	Biochim Biophys Acta. 1982	PubMed	citation	PMID:6180765	pubmed	6180765	create date:1982/07/30 | first author:Chatterjee B
Cell-free translation of a biologically active, antigen-specific suppressor T cell factor.	/pubmed/6179083	Wieder KJ, Araneo BA, Kapp JA, Webb DR.	Proc Natl Acad Sci U S A. 1982 Jun;79(11):3599-603.	Proc Natl Acad Sci U S A. 1982	PubMed	citation	PMID:6179083 | PMCID:PMC346470	pubmed	6179083	create date:1982/06/01 | first author:Wieder KJ
A polypeptide which reverses cap analogue inhibition of cell-free protein synthesis. Purification and binding to capped oligonucleotides.	/pubmed/7068625	Hellmann GM, Chu LY, Rhoads RE.	J Biol Chem. 1982 Apr 25;257(8):4056-62.	J Biol Chem. 1982	PubMed	citation	PMID:7068625	pubmed	7068625	create date:1982/04/25 | first author:Hellmann GM
Cell-free translation of the messenger RNA for calf terminal deoxynucleotidyltransferase.	/pubmed/6175635	Wolf SC, Kourides IA, Good RA, Silverstone AE.	J Biol Chem. 1982 Apr 25;257(8):4013-5.	J Biol Chem. 1982	PubMed	citation	PMID:6175635	pubmed	6175635	create date:1982/04/25 | first author:Wolf SC
The importance of tRNA for the in vitro cell-free translation of messenger RNA isolated from the malaria parasite Plasmodium lophurae.	/pubmed/7099204	Wallach M, Kilejian A.	Mol Biochem Parasitol. 1982 Apr;5(4):245-61.	Mol Biochem Parasitol. 1982	PubMed	citation	PMID:7099204	pubmed	7099204	create date:1982/04/01 | first author:Wallach M
Synthesis of vesicular stomatitis virus negative-strand RNA in vitro: dependence on viral protein synthesis.	/pubmed/6284973	Davis NL, Wertz GW.	J Virol. 1982 Mar;41(3):821-32.	J Virol. 1982	PubMed	citation	PMID:6284973 | PMCID:PMC256819	pubmed	6284973	create date:1982/03/01 | first author:Davis NL
Control of HLA-DR antigen gene expression at the pretranslational level: comparison of an HLA-DR-positive B lymphoblastoid cell line and its HLA-DR-negative variant.	/pubmed/6800948	Loosmore S, Gladstone P, Pious D, Jerry LM, Tamaoki T.	Immunogenetics. 1982;15(2):139-50.	Immunogenetics. 1982	PubMed	citation	PMID:6800948	pubmed	6800948	create date:1982/01/01 | first author:Loosmore S
Biosynthesis of preprorenin. Studies using whole tissue, a cell-free system, and E. coli containing cDNA inserted at the PstI site of plasmid pBR322.	/pubmed/6184188	Catanzaro DF, Morris BJ.	Clin Exp Hypertens A. 1982;4(11-12):1939-63.	Clin Exp Hypertens A. 1982	PubMed	citation	PMID:6184188	pubmed	6184188	create date:1982/01/01 | first author:Catanzaro DF
Preparation and in vitro translation of mRNA from Fasciola hepatica.	/pubmed/6121288	Irving DO, Howell MJ.	Mol Biochem Parasitol. 1981 Dec 31;4(5-6):337-48.	Mol Biochem Parasitol. 1981	PubMed	citation	PMID:6121288	pubmed	6121288	create date:1981/12/31 | first author:Irving DO
Detection of alpha-amylase activity in unprocessed preamylase produced in the cell-free translation of porcine pancreatic RNA.	/pubmed/6169724	Brown TL, Wold F.	J Biol Chem. 1981 Nov 10;256(21):10743-6.	J Biol Chem. 1981	PubMed	citation	PMID:6169724	pubmed	6169724	create date:1981/11/10 | first author:Brown TL
Purification and characterization of the messenger RNA for the heavy chain of rat immunoglobulin E.	/pubmed/6170938	Zajdel-Blair ME, Blair GE, Bennich H.	Nucleic Acids Res. 1981 Sep 25;9(18):4547-55.	Nucleic Acids Res. 1981	PubMed	citation	PMID:6170938 | PMCID:PMC327457	pubmed	6170938	create date:1981/09/25 | first author:Zajdel-Blair ME
Cortisol decreases the concentration of translatable type-I procollagen mRNA species in the developing chick-embryo calvaria.	/pubmed/7326020	Oikarinen J, Ryh√§nen L.	Biochem J. 1981 Sep 15;198(3):519-24.	Biochem J. 1981	PubMed	citation	PMID:7326020 | PMCID:PMC1163297	pubmed	7326020	create date:1981/09/15 | first author:Oikarinen J
Protein synthesis in brine shrimp embryos. Regulation of the formation of the ternary complex (Met-tRNAf X eIF-2 X GTP) by two purified protein factors and phosphorylation of Artemia eIF-2.	/pubmed/6912815	Woodley CL, Roychowdhury M, MacRae TH, Olsen KW, Wahba AJ.	Eur J Biochem. 1981 Jul;117(3):543-51.	Eur J Biochem. 1981	PubMed	citation	PMID:6912815	pubmed	6912815	create date:1981/07/01 | first author:Woodley CL
Cell-free translation of RNA isolated from aldosterone-treated toad bladder mucosal cells.	/pubmed/6168290	Yang CP, Skipski IA, Scott WN.	Biochim Biophys Acta. 1981 Jun 26;654(1):86-93.	Biochim Biophys Acta. 1981	PubMed	citation	PMID:6168290	pubmed	6168290	create date:1981/06/26 | first author:Yang CP
Isolation and characterization of alpha-amylase messenger RNA from bank vole parotid glands. Evidence for two separate messenger RNAs coding for amylase and an amylase-related protein.	/pubmed/6167442	Thomsen KK, Vuust J, Lund T.	Eur J Biochem. 1981 Jun;117(1):81-6.	Eur J Biochem. 1981	PubMed	citation	PMID:6167442	pubmed	6167442	create date:1981/06/01 | first author:Thomsen KK
A ribonuclease-resistant cytoplasmic 10 S ribonucleoprotein of chick embryonic muscle. A potent inhibitor of cell-free protein synthesis.	/pubmed/6112223	Sarkar S, Mukherjee AK, Guha C.	J Biol Chem. 1981 May 25;256(10):5077-86.	J Biol Chem. 1981	PubMed	citation	PMID:6112223	pubmed	6112223	create date:1981/05/25 | first author:Sarkar S
In vitro synthesis of human brain proteins including tubulin and actin by purified postmortem polysomes.	/pubmed/6894159	Marotta CA, Brown BA, Strocchi P, Bird ED, Gilbert JM.	J Neurochem. 1981 Mar;36(3):966-75.	J Neurochem. 1981	PubMed	citation	PMID:6894159	pubmed	6894159	create date:1981/03/01 | first author:Marotta CA
Cell-free translation of free and membrane-bound polysomes and polyadenylated mRNA from rabbit brain following administration of d-lysergic acid diethylamide in vivo.	/pubmed/6110706	Heikkila JJ, Cosgrove JW, Brown IR.	J Neurochem. 1981 Mar;36(3):1229-38.	J Neurochem. 1981	PubMed	citation	PMID:6110706	pubmed	6110706	create date:1981/03/01 | first author:Heikkila JJ
Haptoglobin. A novel mode of biosynthesis of a liver secretory glycoprotein.	/pubmed/7451486	Haugen TH, Hanley JM, Heath EC.	J Biol Chem. 1981 Feb 10;256(3):1055-7.	J Biol Chem. 1981	PubMed	citation	PMID:7451486	pubmed	7451486	create date:1981/02/10 | first author:Haugen TH
In vitro translation of Drosophila heat-shock and non--heat-shock mRNAs in heterologous and homologous cell-free systems.	/pubmed/6781760	Kr√ºger C, Benecke BJ.	Cell. 1981 Feb;23(2):595-603.	Cell. 1981	PubMed	citation	PMID:6781760	pubmed	6781760	create date:1981/02/01 | first author:Kr√ºger C
Cell-free translation of a T/t complex cell surface-associated gene product.	/pubmed/6893955	Danska JS, Silver LM.	Cell. 1980 Dec;22(3):901-4.	Cell. 1980	PubMed	citation	PMID:6893955	pubmed	6893955	create date:1980/12/01 | first author:Danska JS
Cell-free translation of tobacco vein mottling virus RNA.	/pubmed/18631721	Hellmann GM, Shaw JG, Lesnaw JA, Chu LY, Pirone TP, Rhoads RE.	Virology. 1980 Oct 30;106(2):207-16.	Virology. 1980	PubMed	citation	PMID:18631721	pubmed	18631721	create date:1980/10/30 | first author:Hellmann GM
Cell-free synthesis and processing of the heavy and light chains of HLA-DR antigens.	/pubmed/6967942	Korman AJ, Ploegh HL, Kaufman JF, Owen MJ, Strominger JL.	J Exp Med. 1980 Aug 1;152(2 Pt 2):65s-82s.	J Exp Med. 1980	PubMed	citation	PMID:6967942	pubmed	6967942	create date:1980/08/01 | first author:Korman AJ
The characteristics of the cell-free translation of mRNA from cells infected with the herpes virus pseudorabies virus.	/pubmed/6255071	McGrath BM, Stevely WS.	J Gen Virol. 1980 Aug;49(2):323-32.	J Gen Virol. 1980	PubMed	citation	PMID:6255071	pubmed	6255071	create date:1980/08/01 | first author:McGrath BM
A low molecular weight nuclear RNA from HeLa cells inhibits exogenous messenger RNA-dependent protein synthesis.	/pubmed/6156707	Sarma MH, Chatterjee NK.	Biochim Biophys Acta. 1980 Jul 29;608(2):387-97.	Biochim Biophys Acta. 1980	PubMed	citation	PMID:6156707	pubmed	6156707	create date:1980/07/29 | first author:Sarma MH
Translation of potyvirus RNA in a rabbit reticulocyte lysate: Cell-free translation strategy and a genetic map of the potyviral genome.	/pubmed/18631662	Dougherty WG, Hiebert E.	Virology. 1980 Jul 15;104(1):183-94.	Virology. 1980	PubMed	citation	PMID:18631662	pubmed	18631662	create date:1980/07/15 | first author:Dougherty WG
Isolation of Trypanosoma brucei variant specific antigen mRNA by immunoprecipitation of polysomes.	/pubmed/7003381	Cordingley JS, Turner MJ.	Mol Biochem Parasitol. 1980 Jun;1(3):129-37.	Mol Biochem Parasitol. 1980	PubMed	citation	PMID:7003381	pubmed	7003381	create date:1980/06/01 | first author:Cordingley JS
Cell-free translation of avian erythroblastosis virus RNA.	/pubmed/6246260	Pawson T, Martin GS.	J Virol. 1980 Apr;34(1):280-4.	J Virol. 1980	PubMed	citation	PMID:6246260 | PMCID:PMC288696	pubmed	6246260	create date:1980/04/01 | first author:Pawson T
A glucagon effect on rabbit reticulocyte cell-free protein synthesis.	/pubmed/7382741	Lutz RW, Shires TK.	Life Sci. 1980 Feb 25;26(8):643-9. No abstract available.	Life Sci. 1980	PubMed	citation	PMID:7382741	pubmed	7382741	create date:1980/02/25 | first author:Lutz RW
Translation of partially purified poly(A)+ protamine messenger RNA components in wheat germ and rabbit reticulocyte cell-free systems. Evidence for translational control mechanisms.	/pubmed/454612	Gedamu L, Iatrou K, Dixon GH.	Biochim Biophys Acta. 1979 May 24;562(3):481-94.	Biochim Biophys Acta. 1979	PubMed	citation	PMID:454612	pubmed	454612	create date:1979/05/24 | first author:Gedamu L
Cell-free protein synthesis in lysates of Drosophila melanogaster cells.	/pubmed/106888	Scott MP, Storti RV, Pardue ML, Rich A.	Biochemistry. 1979 Apr 17;18(8):1588-94.	Biochemistry. 1979	PubMed	citation	PMID:106888	pubmed	106888	create date:1979/04/17 | first author:Scott MP
Comparison of primary and secondary stimulation of male rats by estradiol in terms of prolactin synthesis and mRNA accumulation in the pituitary.	/pubmed/284404	Seo H, Refetoff S, Vassart G, Brocas H.	Proc Natl Acad Sci U S A. 1979 Feb;76(2):824-8.	Proc Natl Acad Sci U S A. 1979	PubMed	citation	PMID:284404 | PMCID:PMC383063	pubmed	284404	create date:1979/02/01 | first author:Seo H
Identical precursors for serum transferrin and egg white conalbumin.	/pubmed/649604	Thibodeau SN, Lee DC, Palmiter RD.	J Biol Chem. 1978 Jun 10;253(11):3771-4.	J Biol Chem. 1978	PubMed	citation	PMID:649604	pubmed	649604	create date:1978/06/10 | first author:Thibodeau SN
Influence of potassium salt concentration and temperature on inhibition of mRNA translation by 7-methylguanosine5'-monophosphate.	/pubmed/201617	Weber LA, Hickey ED, Baglioni C.	J Biol Chem. 1978 Jan 10;253(1):178-83.	J Biol Chem. 1978	PubMed	citation	PMID:201617	pubmed	201617	create date:1978/01/10 | first author:Weber LA
Hormone-inducible casein messenger RNA in a serum-free organ culture of whole mammary gland.	/pubmed/267937	Terry PM, Banerjee MR, Lui RM.	Proc Natl Acad Sci U S A. 1977 Jun;74(6):2441-5.	Proc Natl Acad Sci U S A. 1977	PubMed	citation	PMID:267937 | PMCID:PMC432188	pubmed	267937	create date:1977/06/01 | first author:Terry PM
Murine mammary gland RNA directed synthesis of casein in a heterologous cell-free protein synthesis system.	/pubmed/1169123	Terry PM, Ganguly R, Ball EM, Banerjee MR.	Cell Differ. 1975 May;4(2):113-22.	Cell Differ. 1975	PubMed	citation	PMID:1169123	pubmed	1169123	create date:1975/05/01 | first author:Terry PM
The effect of double-stranded cowpea mosaic viral RNA on protein synthesis.	/pubmed/1092369	Reijnders L, Aalberg AM, Kammen AK, Berns AJ.	Biochim Biophys Acta. 1975 Apr 16;390(1):69-77.	Biochim Biophys Acta. 1975	PubMed	citation	PMID:1092369	pubmed	1092369	create date:1975/04/16 | first author:Reijnders L
Non-specific stimulation of cell-free protein synthesis by a dialyzable factor isolated from reticulocyte initiation factors ("iRNA").	/pubmed/1054849	Berns A, Salden M, Bogdanovsky D, Raymondjean M, Schapira G, Bloemendal H.	Proc Natl Acad Sci U S A. 1975 Feb;72(2):714-8.	Proc Natl Acad Sci U S A. 1975	PubMed	citation	PMID:1054849 | PMCID:PMC432386	pubmed	1054849	create date:1975/02/01 | first author:Berns A
Mechanism of cell entry and toxicity of an affinity- purified lectin from Ricinus communis and its differential effects on normal and virus-transformed fibroblasts.	/pubmed/162859	Nicolson GL, Lacorbiere M, Hunter TR.	Cancer Res. 1975 Jan;35(1):144-55.	Cancer Res. 1975	PubMed	citation	PMID:162859	pubmed	162859	create date:1975/01/01 | first author:Nicolson GL
Inhibition of in vitro protein synthesis in a rabbit reticulocyte cell-free system by toxic trypsic peptides from ricin.	/pubmed/4451677	Lugnier AA, Le Meur MA, Gerlinger P, Dirheimer G.	Biochimie. 1974;56(9):1287-9. No abstract available.	Biochimie. 1974	PubMed	citation	PMID:4451677	pubmed	4451677	create date:1974/01/01 | first author:Lugnier AA
Effect of double-stranded RNAs from Sindbis virus-infected cells on rabbit reticulocyte and chick embryo cell-free protein synthesis.	/pubmed/4641255	Shenk TE, Stollar V.	Biochim Biophys Acta. 1972 Dec 22;287(3):501-13. No abstract available.	Biochim Biophys Acta. 1972	PubMed	citation	PMID:4641255	pubmed	4641255	create date:1972/12/22 | first author:Shenk TE
Two fractions required for cell-free protein synthesis with components from rabbit reticulocytes.	/pubmed/5353526	Cohen BB.	Biochem J. 1969 Nov;115(3):523-7.	Biochem J. 1969	PubMed	citation	PMID:5353526 | PMCID:PMC1185133	pubmed	5353526	create date:1969/11/01 | first author:Cohen BB
A factor converting monoribosomes into polyribosomes during protein synthesis in vitro.	/pubmed/5726202	Cohen BB.	Biochem J. 1968 Nov;110(2):231-6.	Biochem J. 1968	PubMed	citation	PMID:5726202 | PMCID:PMC1187202	pubmed	5726202	create date:1968/11/01 | first author:Cohen BB

## Sheet: WGE
(“cell free protein synthesis” OR “in vitro transcription translation” OR “in vitro protein synthesis” OR “cell free protein expression” OR “tx tl” OR “cell-free translation”) AND “wheat germ"
Title	URL	Description	Details	ShortDetails	Resource	Type	Identifiers	Db	EntrezUID	Properties
Protein structural biology using cell-free platform from wheat germ.	/pubmed/30524935	Novikova IV, Sharma N, Moser T, Sontag R, Liu Y, Collazo MJ, Cascio D, Shokuhfar T, Hellmann H, Knoblauch M, Evans JE.	Adv Struct Chem Imaging. 2018;4(1):13. doi: 10.1186/s40679-018-0062-9. Epub 2018 Nov 10.	Adv Struct Chem Imaging. 2018	PubMed	citation	PMID:30524935 | PMCID:PMC6244559	pubmed	30524935	create date:2018/12/14 | first author:Novikova IV
Cell-Free Protein Synthesis of Plant Transcription Factors.	/pubmed/30043380	Nomoto M, Tada Y.	Methods Mol Biol. 2018;1830:337-349. doi: 10.1007/978-1-4939-8657-6_20.	Methods Mol Biol. 2018	PubMed	citation	PMID:30043380	pubmed	30043380	create date:2018/07/26 | first author:Nomoto M
Canonical translation-modulating OFF-riboswitches with a single aptamer binding to a small molecule that function in a higher eukaryotic cell-free expression system.	/pubmed/29941191	Ogawa A, Murashige Y, Takahashi H.	Bioorg Med Chem Lett. 2018 Aug 1;28(14):2353-2357. doi: 10.1016/j.bmcl.2018.06.041. Epub 2018 Jun 19.	Bioorg Med Chem Lett. 2018	PubMed	citation	PMID:29941191	pubmed	29941191	create date:2018/06/27 | first author:Ogawa A
[Stimulation of the Translation of Reporter mRNA in the Presence of Another mRNA in a Cell-Free System Based on Wheat Germ Extract].	/pubmed/29512631	Sogorin EA, Agalarov SC.	Mol Biol (Mosk). 2018 Jan-Feb;52(1):19-23. doi: 10.7868/S0026898418010032. Russian.	Mol Biol (Mosk). 2018	PubMed	citation	PMID:29512631	pubmed	29512631	create date:2018/03/08 | first author:Sogorin EA
[truncated: 404 more rows]

## Sheet: Yeast
(“cell free protein synthesis” OR “in vitro transcription translation” OR “in vitro protein synthesis” OR “cell free protein expression” OR “tx tl” OR “cell-free translation”) AND “yeast"
Title	URL	Description	Details	ShortDetails	Resource	Type	Identifiers	Db	EntrezUID	Properties
[truncated: 162 more rows]
