# Supplementary material for: A User’s Guide to Cell-Free Protein Synthesis
Source: Methods Protoc. 2019 Mar 12;2(1):24. doi: 10.3390/mps2010024 (PMC6481089; doi:10.3390/mps2010024)
Supplement: Supplementary file 1 [file mps-02-00024-s001.zip › Supplementary Material/Low Adoption Curated Data.xlsx]

## Sheet: Arabidopsis
Boolean: (“cell free protein synthesis” OR “in vitro transcription translation” OR “in vitro protein synthesis” OR “cell free protein expression” OR “tx tl” OR “cell-free translation”) AND “arabidopsis"	Boolean: (“cell free protein synthesis” OR “in vitro transcription translation” OR “in vitro protein synthesis” OR “cell free protein expression” OR “tx tl” OR “cell-free translation”) AND “arabidopsis"	Boolean: (“cell free protein synthesis” OR “in vitro transcription translation” OR “in vitro protein synthesis” OR “cell free protein expression” OR “tx tl” OR “cell-free translation”) AND “arabidopsis"	Boolean: (“cell free protein synthesis” OR “in vitro transcription translation” OR “in vitro protein synthesis” OR “cell free protein expression” OR “tx tl” OR “cell-free translation”) AND “arabidopsis"	Boolean: (“cell free protein synthesis” OR “in vitro transcription translation” OR “in vitro protein synthesis” OR “cell free protein expression” OR “tx tl” OR “cell-free translation”) AND “arabidopsis"	Boolean: (“cell free protein synthesis” OR “in vitro transcription translation” OR “in vitro protein synthesis” OR “cell free protein expression” OR “tx tl” OR “cell-free translation”) AND “arabidopsis"	Boolean: (“cell free protein synthesis” OR “in vitro transcription translation” OR “in vitro protein synthesis” OR “cell free protein expression” OR “tx tl” OR “cell-free translation”) AND “arabidopsis"	Boolean: (“cell free protein synthesis” OR “in vitro transcription translation” OR “in vitro protein synthesis” OR “cell free protein expression” OR “tx tl” OR “cell-free translation”) AND “arabidopsis"	Boolean: (“cell free protein synthesis” OR “in vitro transcription translation” OR “in vitro protein synthesis” OR “cell free protein expression” OR “tx tl” OR “cell-free translation”) AND “arabidopsis"	Boolean: (“cell free protein synthesis” OR “in vitro transcription translation” OR “in vitro protein synthesis” OR “cell free protein expression” OR “tx tl” OR “cell-free translation”) AND “arabidopsis"	Boolean: (“cell free protein synthesis” OR “in vitro transcription translation” OR “in vitro protein synthesis” OR “cell free protein expression” OR “tx tl” OR “cell-free translation”) AND “arabidopsis"	Boolean: (“cell free protein synthesis” OR “in vitro transcription translation” OR “in vitro protein synthesis” OR “cell free protein expression” OR “tx tl” OR “cell-free translation”) AND “arabidopsis"	Boolean: (“cell free protein synthesis” OR “in vitro transcription translation” OR “in vitro protein synthesis” OR “cell free protein expression” OR “tx tl” OR “cell-free translation”) AND “arabidopsis"	Boolean: (“cell free protein synthesis” OR “in vitro transcription translation” OR “in vitro protein synthesis” OR “cell free protein expression” OR “tx tl” OR “cell-free translation”) AND “arabidopsis"	Boolean: (“cell free protein synthesis” OR “in vitro transcription translation” OR “in vitro protein synthesis” OR “cell free protein expression” OR “tx tl” OR “cell-free translation”) AND “arabidopsis"	Boolean: (“cell free protein synthesis” OR “in vitro transcription translation” OR “in vitro protein synthesis” OR “cell free protein expression” OR “tx tl” OR “cell-free translation”) AND “arabidopsis"	Boolean: (“cell free protein synthesis” OR “in vitro transcription translation” OR “in vitro protein synthesis” OR “cell free protein expression” OR “tx tl” OR “cell-free translation”) AND “arabidopsis"	Boolean: (“cell free protein synthesis” OR “in vitro transcription translation” OR “in vitro protein synthesis” OR “cell free protein expression” OR “tx tl” OR “cell-free translation”) AND “arabidopsis"	Boolean: (“cell free protein synthesis” OR “in vitro transcription translation” OR “in vitro protein synthesis” OR “cell free protein expression” OR “tx tl” OR “cell-free translation”) AND “arabidopsis"	Boolean: (“cell free protein synthesis” OR “in vitro transcription translation” OR “in vitro protein synthesis” OR “cell free protein expression” OR “tx tl” OR “cell-free translation”) AND “arabidopsis"	Boolean: (“cell free protein synthesis” OR “in vitro transcription translation” OR “in vitro protein synthesis” OR “cell free protein expression” OR “tx tl” OR “cell-free translation”) AND “arabidopsis"	Boolean: (“cell free protein synthesis” OR “in vitro transcription translation” OR “in vitro protein synthesis” OR “cell free protein expression” OR “tx tl” OR “cell-free translation”) AND “arabidopsis"	Boolean: (“cell free protein synthesis” OR “in vitro transcription translation” OR “in vitro protein synthesis” OR “cell free protein expression” OR “tx tl” OR “cell-free translation”) AND “arabidopsis"	Boolean: (“cell free protein synthesis” OR “in vitro transcription translation” OR “in vitro protein synthesis” OR “cell free protein expression” OR “tx tl” OR “cell-free translation”) AND “arabidopsis"	Boolean: (“cell free protein synthesis” OR “in vitro transcription translation” OR “in vitro protein synthesis” OR “cell free protein expression” OR “tx tl” OR “cell-free translation”) AND “arabidopsis"	Boolean: (“cell free protein synthesis” OR “in vitro transcription translation” OR “in vitro protein synthesis” OR “cell free protein expression” OR “tx tl” OR “cell-free translation”) AND “arabidopsis"	Boolean: (“cell free protein synthesis” OR “in vitro transcription translation” OR “in vitro protein synthesis” OR “cell free protein expression” OR “tx tl” OR “cell-free translation”) AND “arabidopsis"	Boolean: (“cell free protein synthesis” OR “in vitro transcription translation” OR “in vitro protein synthesis” OR “cell free protein expression” OR “tx tl” OR “cell-free translation”) AND “arabidopsis"	Boolean: (“cell free protein synthesis” OR “in vitro transcription translation” OR “in vitro protein synthesis” OR “cell free protein expression” OR “tx tl” OR “cell-free translation”) AND “arabidopsis"	Boolean: (“cell free protein synthesis” OR “in vitro transcription translation” OR “in vitro protein synthesis” OR “cell free protein expression” OR “tx tl” OR “cell-free translation”) AND “arabidopsis"	Boolean: (“cell free protein synthesis” OR “in vitro transcription translation” OR “in vitro protein synthesis” OR “cell free protein expression” OR “tx tl” OR “cell-free translation”) AND “arabidopsis"	Boolean: (“cell free protein synthesis” OR “in vitro transcription translation” OR “in vitro protein synthesis” OR “cell free protein expression” OR “tx tl” OR “cell-free translation”) AND “arabidopsis"	Boolean: (“cell free protein synthesis” OR “in vitro transcription translation” OR “in vitro protein synthesis” OR “cell free protein expression” OR “tx tl” OR “cell-free translation”) AND “arabidopsis"	Boolean: (“cell free protein synthesis” OR “in vitro transcription translation” OR “in vitro protein synthesis” OR “cell free protein expression” OR “tx tl” OR “cell-free translation”) AND “arabidopsis"	Boolean: (“cell free protein synthesis” OR “in vitro transcription translation” OR “in vitro protein synthesis” OR “cell free protein expression” OR “tx tl” OR “cell-free translation”) AND “arabidopsis"	Boolean: (“cell free protein synthesis” OR “in vitro transcription translation” OR “in vitro protein synthesis” OR “cell free protein expression” OR “tx tl” OR “cell-free translation”) AND “arabidopsis"	Boolean: (“cell free protein synthesis” OR “in vitro transcription translation” OR “in vitro protein synthesis” OR “cell free protein expression” OR “tx tl” OR “cell-free translation”) AND “arabidopsis"	Boolean: (“cell free protein synthesis” OR “in vitro transcription translation” OR “in vitro protein synthesis” OR “cell free protein expression” OR “tx tl” OR “cell-free translation”) AND “arabidopsis"	Boolean: (“cell free protein synthesis” OR “in vitro transcription translation” OR “in vitro protein synthesis” OR “cell free protein expression” OR “tx tl” OR “cell-free translation”) AND “arabidopsis"	Boolean: (“cell free protein synthesis” OR “in vitro transcription translation” OR “in vitro protein synthesis” OR “cell free protein expression” OR “tx tl” OR “cell-free translation”) AND “arabidopsis"	Boolean: (“cell free protein synthesis” OR “in vitro transcription translation” OR “in vitro protein synthesis” OR “cell free protein expression” OR “tx tl” OR “cell-free translation”) AND “arabidopsis"	Boolean: (“cell free protein synthesis” OR “in vitro transcription translation” OR “in vitro protein synthesis” OR “cell free protein expression” OR “tx tl” OR “cell-free translation”) AND “arabidopsis"	Boolean: (“cell free protein synthesis” OR “in vitro transcription translation” OR “in vitro protein synthesis” OR “cell free protein expression” OR “tx tl” OR “cell-free translation”) AND “arabidopsis"	Boolean: (“cell free protein synthesis” OR “in vitro transcription translation” OR “in vitro protein synthesis” OR “cell free protein expression” OR “tx tl” OR “cell-free translation”) AND “arabidopsis"	Boolean: (“cell free protein synthesis” OR “in vitro transcription translation” OR “in vitro protein synthesis” OR “cell free protein expression” OR “tx tl” OR “cell-free translation”) AND “arabidopsis"	Boolean: (“cell free protein synthesis” OR “in vitro transcription translation” OR “in vitro protein synthesis” OR “cell free protein expression” OR “tx tl” OR “cell-free translation”) AND “arabidopsis"	Boolean: (“cell free protein synthesis” OR “in vitro transcription translation” OR “in vitro protein synthesis” OR “cell free protein expression” OR “tx tl” OR “cell-free translation”) AND “arabidopsis"	Boolean: (“cell free protein synthesis” OR “in vitro transcription translation” OR “in vitro protein synthesis” OR “cell free protein expression” OR “tx tl” OR “cell-free translation”) AND “arabidopsis"	Boolean: (“cell free protein synthesis” OR “in vitro transcription translation” OR “in vitro protein synthesis” OR “cell free protein expression” OR “tx tl” OR “cell-free translation”) AND “arabidopsis"	Boolean: (“cell free protein synthesis” OR “in vitro transcription translation” OR “in vitro protein synthesis” OR “cell free protein expression” OR “tx tl” OR “cell-free translation”) AND “arabidopsis"
White: kept from original search	White: kept from original search	White: kept from original search	White: kept from original search	White: kept from original search	White: kept from original search	White: kept from original search	White: kept from original search	White: kept from original search	White: kept from original search	White: kept from original search	White: kept from original search	White: kept from original search	White: kept from original search	White: kept from original search	White: kept from original search	White: kept from original search	White: kept from original search	White: kept from original search	White: kept from original search	White: kept from original search	White: kept from original search	White: kept from original search	White: kept from original search	White: kept from original search	White: kept from original search	White: kept from original search	White: kept from original search	White: kept from original search	White: kept from original search	White: kept from original search	White: kept from original search	White: kept from original search	White: kept from original search	White: kept from original search	White: kept from original search	White: kept from original search	White: kept from original search	White: kept from original search	White: kept from original search	White: kept from original search	White: kept from original search	White: kept from original search	White: kept from original search	White: kept from original search	White: kept from original search	White: kept from original search	White: kept from original search	White: kept from original search	White: kept from original search
Green: added to original search manually	Green: added to original search manually	Green: added to original search manually	Green: added to original search manually	Green: added to original search manually	Green: added to original search manually	Green: added to original search manually	Green: added to original search manually	Green: added to original search manually	Green: added to original search manually	Green: added to original search manually	Green: added to original search manually	Green: added to original search manually	Green: added to original search manually	Green: added to original search manually	Green: added to original search manually	Green: added to original search manually	Green: added to original search manually	Green: added to original search manually	Green: added to original search manually	Green: added to original search manually	Green: added to original search manually	Green: added to original search manually	Green: added to original search manually	Green: added to original search manually	Green: added to original search manually	Green: added to original search manually	Green: added to original search manually	Green: added to original search manually	Green: added to original search manually	Green: added to original search manually	Green: added to original search manually	Green: added to original search manually	Green: added to original search manually	Green: added to original search manually	Green: added to original search manually	Green: added to original search manually	Green: added to original search manually	Green: added to original search manually	Green: added to original search manually	Green: added to original search manually	Green: added to original search manually	Green: added to original search manually	Green: added to original search manually	Green: added to original search manually	Green: added to original search manually	Green: added to original search manually	Green: added to original search manually	Green: added to original search manually	Green: added to original search manually
Red: manually removed from original search	Red: manually removed from original search	Red: manually removed from original search	Red: manually removed from original search	Red: manually removed from original search	Red: manually removed from original search	Red: manually removed from original search	Red: manually removed from original search	Red: manually removed from original search	Red: manually removed from original search	Red: manually removed from original search	Red: manually removed from original search	Red: manually removed from original search	Red: manually removed from original search	Red: manually removed from original search	Red: manually removed from original search	Red: manually removed from original search	Red: manually removed from original search	Red: manually removed from original search	Red: manually removed from original search	Red: manually removed from original search	Red: manually removed from original search	Red: manually removed from original search	Red: manually removed from original search	Red: manually removed from original search	Red: manually removed from original search	Red: manually removed from original search	Red: manually removed from original search	Red: manually removed from original search	Red: manually removed from original search	Red: manually removed from original search	Red: manually removed from original search	Red: manually removed from original search	Red: manually removed from original search	Red: manually removed from original search	Red: manually removed from original search	Red: manually removed from original search	Red: manually removed from original search	Red: manually removed from original search	Red: manually removed from original search	Red: manually removed from original search	Red: manually removed from original search	Red: manually removed from original search	Red: manually removed from original search	Red: manually removed from original search	Red: manually removed from original search	Red: manually removed from original search	Red: manually removed from original search	Red: manually removed from original search	Red: manually removed from original search
Title	URL	Description	Details	ShortDetails	Resource	Type	Identifiers	Db	EntrezUID	Properties
Cell-Free Protein Synthesis of Plant Transcription Factors.	/pubmed/30043380	Nomoto M, Tada Y.	Methods Mol Biol. 2018;1830:337-349. doi: 10.1007/978-1-4939-8657-6_20.	Methods Mol Biol. 2018	PubMed	citation	PMID:30043380	pubmed	30043380	create date:2018/07/26 | first author:Nomoto M
Cloning-free template DNA preparation for cell-free protein synthesis via two-step PCR using versatile primer designs with short 3'-UTR.	/pubmed/29235215	Nomoto M, Tada Y.	Genes Cells. 2018 Jan;23(1):46-53. doi: 10.1111/gtc.12547. Epub 2017 Dec 13.	Genes Cells. 2018	PubMed	citation	PMID:29235215	pubmed	29235215	create date:2017/12/14 | first author:Nomoto M
Autophosphorylation Assays Using Plant Receptor Kinases Synthesized in Cell-Free Systems.	/pubmed/28567648	Nemoto K, Nozawa A, Yamanaka S, Nomura S, Kido K, Sawasaki T.	Methods Mol Biol. 2017;1621:113-120. doi: 10.1007/978-1-4939-7063-6_11.	Methods Mol Biol. 2017	PubMed	citation	PMID:28567648	pubmed	28567648	create date:2017/06/02 | first author:Nemoto K
Cell-Free Synthesis of Plant Receptor Kinases.	/pubmed/28567641	Nozawa A, Nemoto K, Nomura S, Yamanaka S, Kido K, Sawasaki T.	Methods Mol Biol. 2017;1621:37-46. doi: 10.1007/978-1-4939-7063-6_4.	Methods Mol Biol. 2017	PubMed	citation	PMID:28567641	pubmed	28567641	create date:2017/06/02 | first author:Nozawa A
Sucrose sensing through nascent peptide-meditated ribosome stalling at the stop codon of Arabidopsis bZIP11 uORF2.	/pubmed/28369795	Yamashita Y, Takamatsu S, Glasbrenner M, Becker T, Naito S, Beckmann R.	FEBS Lett. 2017 May;591(9):1266-1277. doi: 10.1002/1873-3468.12634. Epub 2017 Apr 10.	FEBS Lett. 2017	PubMed	citation	PMID:28369795	pubmed	28369795	create date:2017/04/04 | first author:Yamashita Y
A cell-free method for expressing and reconstituting membrane proteins enables functional characterization of the plant receptor-like protein kinase FERONIA.	/pubmed/28235802	Minkoff BB, Makino SI, Haruta M, Beebe ET, Wrobel RL, Fox BG, Sussman MR.	J Biol Chem. 2017 Apr 7;292(14):5932-5942. doi: 10.1074/jbc.M116.761981. Epub 2017 Feb 24.	J Biol Chem. 2017	PubMed	citation	PMID:28235802 | PMCID:PMC5392584	pubmed	28235802	create date:2017/02/27 | first author:Minkoff BB
The Minimum Open Reading Frame, AUG-Stop, Induces Boron-Dependent Ribosome Stalling and mRNA Degradation.	/pubmed/27760805	Tanaka M, Sotta N, Yamazumi Y, Yamashita Y, Miwa K, Murota K, Chiba Y, Hirai MY, Akiyama T, Onouchi H, Naito S, Fujiwara T.	Plant Cell. 2016 Nov;28(11):2830-2849. Epub 2016 Oct 19.	Plant Cell. 2016	PubMed	citation	PMID:27760805 | PMCID:PMC5155345	pubmed	27760805	create date:2016/10/21 | first author:Tanaka M
Plant Aurora kinases interact with and phosphorylate transcription factors.	/pubmed/27734173	Takagi M, Sakamoto T, Suzuki R, Nemoto K, Obayashi T, Hirakawa T, Matsunaga TM, Kurihara D, Nariai Y, Urano T, Sawasaki T, Matsunaga S.	J Plant Res. 2016 Nov;129(6):1165-1178. Epub 2016 Oct 12.	J Plant Res. 2016	PubMed	citation	PMID:27734173	pubmed	27734173	create date:2016/10/21 | first author:Takagi M
Cell-free translation and purification of Arabidopsis thaliana regulator of G signaling 1 protein.	/pubmed/27164033	Li B, Makino SI, Beebe ET, Urano D, Aceti DJ, Misenheimer TM, Peters J, Fox BG, Jones AM.	Protein Expr Purif. 2016 Oct;126:33-41. doi: 10.1016/j.pep.2016.04.016. Epub 2016 May 6.	Protein Expr Purif. 2016	PubMed	citation	PMID:27164033 | PMCID:PMC5594927	pubmed	27164033	create date:2016/05/11 | first author:Li B
Plants utilize a highly conserved system for repair of NADH and NADPH hydrates.	/pubmed/24599492	Niehaus TD, Richardson LG, Gidda SK, ElBadawi-Sidhu M, Meissen JK, Mullen RT, Fiehn O, Hanson AD.	Plant Physiol. 2014 May;165(1):52-61. doi: 10.1104/pp.114.236539. Epub 2014 Mar 5.	Plant Physiol. 2014	PubMed	citation	PMID:24599492 | PMCID:PMC4012604	pubmed	24599492	create date:2014/03/07 | first author:Niehaus TD
Modifications of wheat germ cell-free system for functional proteomics of plant membrane proteins.	/pubmed/24136528	Nozawa A, Tozawa Y.	Methods Mol Biol. 2014;1072:259-72. doi: 10.1007/978-1-62703-631-3_19.	Methods Mol Biol. 2014	PubMed	citation	PMID:24136528	pubmed	24136528	create date:2013/10/19 | first author:Nozawa A
Genome-wide biochemical analysis of Arabidopsis protein phosphatase using a wheat cell-free system.	/pubmed/22968126	Takahashi H, Ozawa A, Nemoto K, Nozawa A, Seki M, Shinozaki K, Takeda H, Endo Y, Sawasaki T.	FEBS Lett. 2012 Sep 21;586(19):3134-41. doi: 10.1016/j.febslet.2012.08.014. Epub 2012 Aug 19.	FEBS Lett. 2012	PubMed	citation	PMID:22968126	pubmed	22968126	create date:2012/09/13 | first author:Takahashi H
Phosphorylation of calcineurin B-like (CBL) calcium sensor proteins by their CBL-interacting protein kinases (CIPKs) is required for full activity of CBL-CIPK complexes toward their target proteins.	/pubmed/22253446	Hashimoto K, Eckert C, Ansch√ºtz U, Scholz M, Held K, Waadt R, Reyer A, Hippler M, Becker D, Kudla J.	J Biol Chem. 2012 Mar 9;287(11):7956-68. doi: 10.1074/jbc.M111.279331. Epub 2012 Jan 17.	J Biol Chem. 2012	PubMed	citation	PMID:22253446 | PMCID:PMC3318702	pubmed	22253446	create date:2012/01/19 | first author:Hashimoto K
Arabidopsis cell-free extract, ACE, a new in vitro translation system derived from Arabidopsis callus cultures.	/pubmed/21677046	Murota K, Hagiwara-Komoda Y, Komoda K, Onouchi H, Ishikawa M, Naito S.	Plant Cell Physiol. 2011 Aug;52(8):1443-53. doi: 10.1093/pcp/pcr080. Epub 2011 Jun 15. Erratum in: Plant Cell Physiol. 2012 Mar;53(3):602.	Plant Cell Physiol. 2011	PubMed	citation	PMID:21677046	pubmed	21677046	create date:2011/06/17 | first author:Murota K
Production and partial purification of membrane proteins using a liposome-supplemented wheat cell-free translation system.	/pubmed/21481249	Nozawa A, Ogasawara T, Matsunaga S, Iwasaki T, Sawasaki T, Endo Y.	BMC Biotechnol. 2011 Apr 11;11:35. doi: 10.1186/1472-6750-11-35.	BMC Biotechnol. 2011	PubMed	citation	PMID:21481249 | PMCID:PMC3090341	pubmed	21481249	create date:2011/04/13 | first author:Nozawa A
E. coli-based cell-free expression, purification and characterization of the membrane-bound ligand-binding CHASE-TM domain of the cytokinin receptor CRE1/AHK4 of Arabidopsis thaliana.	/pubmed/20886313	Wulfetange K, Saenger W, Schm√ºlling T, Heyl A.	Mol Biotechnol. 2011 Mar;47(3):211-9. doi: 10.1007/s12033-010-9331-0.	Mol Biotechnol. 2011	PubMed	citation	PMID:20886313	pubmed	20886313	create date:2010/10/05 | first author:Wulfetange K
The consensus motif for N-myristoylation of plant proteins in a wheat germ cell-free translation system.	/pubmed/20716180	Yamauchi S, Fusada N, Hayashi H, Utsumi T, Uozumi N, Endo Y, Tozawa Y.	FEBS J. 2010 Sep;277(17):3596-607. doi: 10.1111/j.1742-4658.2010.07768.x.	FEBS J. 2010	PubMed	citation	PMID:20716180	pubmed	20716180	create date:2010/08/19 | first author:Yamauchi S
Production of membrane proteins through the wheat-germ cell-free technology.	/pubmed/20204859	Nozawa A, Nanamiya H, Tozawa Y.	Methods Mol Biol. 2010;607:213-8. doi: 10.1007/978-1-60327-331-2_17.	Methods Mol Biol. 2010	PubMed	citation	PMID:20204859	pubmed	20204859	create date:2010/03/06 | first author:Nozawa A
Functional genomics using RIKEN Arabidopsis thaliana full-length cDNAs.	/pubmed/19412652	Seki M, Shinozaki K.	J Plant Res. 2009 Jul;122(4):355-66. doi: 10.1007/s10265-009-0239-3. Epub 2009 May 2. Review.	J Plant Res. 2009	PubMed	citation	PMID:19412652	pubmed	19412652	create date:2009/05/05 | first author:Seki M
A simple and high-sensitivity method for analysis of ubiquitination and polyubiquitination based on wheat cell-free protein synthesis.	/pubmed/19348673	Takahashi H, Nozawa A, Seki M, Shinozaki K, Endo Y, Sawasaki T.	BMC Plant Biol. 2009 Apr 6;9:39. doi: 10.1186/1471-2229-9-39.	BMC Plant Biol. 2009	PubMed	citation	PMID:19348673 | PMCID:PMC2674041	pubmed	19348673	create date:2009/04/08 | first author:Takahashi H
A hydrophilic cation-binding protein of Arabidopsis thaliana, AtPCaP1, is localized to plasma membrane via N-myristoylation and interacts with calmodulin and the phosphatidylinositol phosphates PtdIns(3,4,5)P(3) and PtdIns(3,5)P(2).	/pubmed/18397324	Nagasaki N, Tomioka R, Maeshima M.	FEBS J. 2008 May;275(9):2267-82. doi: 10.1111/j.1742-4658.2008.06379.x. Epub 2008 Apr 3.	FEBS J. 2008	PubMed	citation	PMID:18397324	pubmed	18397324	create date:2008/04/10 | first author:Nagasaki N
A cell-free translation and proteoliposome reconstitution system for functional analysis of plant solute transporters.	/pubmed/17981875	Nozawa A, Nanamiya H, Miyata T, Linka N, Endo Y, Weber AP, Tozawa Y.	Plant Cell Physiol. 2007 Dec;48(12):1815-20. Epub 2007 Nov 2.	Plant Cell Physiol. 2007	PubMed	citation	PMID:17981875	pubmed	17981875	create date:2007/11/06 | first author:Nozawa A
Approaches for analyzing the differential activities and functions of eIF4E family members.	/pubmed/17913628	Rhoads RE, Dinkova TD, Jagus R.	Methods Enzymol. 2007;429:261-97.	Methods Enzymol. 2007	PubMed	citation	PMID:17913628	pubmed	17913628	create date:2007/10/05 | first author:Rhoads RE
Cell-free synthesis of zinc-binding proteins.	/pubmed/17146616	Matsuda T, Kigawa T, Koshiba S, Inoue M, Aoki M, Yamasaki K, Seki M, Shinozaki K, Yokoyama S.	J Struct Funct Genomics. 2006 Jun;7(2):93-100. Epub 2006 Dec 5.	J Struct Funct Genomics. 2006	PubMed	citation	PMID:17146616	pubmed	17146616	create date:2006/12/06 | first author:Matsuda T
[Expression of glutathione S-transferase zeta class genes in Saccharomyces cerevisiae].	/pubmed/16735234	Jia XD, Chen XW, Chen DF, Chen J.	Yi Chuan. 2006 May;28(5):551-6. Chinese.	Yi Chuan. 2006	PubMed	citation	PMID:16735234	pubmed	16735234	create date:2006/06/01 | first author:Jia XD
Cloning and in vitro and in vivo expression of plant glutathione S-transferase zeta class genes.	/pubmed/16233463	Chen D, Kawarasaki Y, Nakano H, Yamane T.	J Biosci Bioeng. 2003;95(6):594-600.	J Biosci Bioeng. 2003	PubMed	citation	PMID:16233463	pubmed	16233463	create date:2005/10/20 | first author:Chen D
Cell-free protein production and labeling protocol for NMR-based structural proteomics.	/pubmed/15782178	Vinarov DA, Lytle BL, Peterson FC, Tyler EM, Volkman BF, Markley JL.	Nat Methods. 2004 Nov;1(2):149-53. Epub 2004 Oct 21.	Nat Methods. 2004	PubMed	citation	PMID:15782178	pubmed	15782178	create date:2005/03/23 | first author:Vinarov DA
Genome-scale, biochemical annotation method based on the wheat germ cell-free protein synthesis system.	/pubmed/15276451	Sawasaki T, Hasegawa Y, Morishita R, Seki M, Shinozaki K, Endo Y.	Phytochemistry. 2004 Jun;65(11):1549-55.	Phytochemistry. 2004	PubMed	citation	PMID:15276451	pubmed	15276451	create date:2004/07/28 | first author:Sawasaki T
High-throughput, genome-scale protein production method based on the wheat germ cell-free expression system.	/pubmed/15263842	Endo Y, Sawasaki T.	J Struct Funct Genomics. 2004;5(1-2):45-57.	J Struct Funct Genomics. 2004	PubMed	citation	PMID:15263842	pubmed	15263842	create date:2004/07/21 | first author:Endo Y
Membrane-bound fatty acid desaturases are inserted co-translationally into the ER and contain different ER retrieval motifs at their carboxy termini.	/pubmed/14690501	McCartney AW, Dyer JM, Dhanoa PK, Kim PK, Andrews DW, McNew JA, Mullen RT.	Plant J. 2004 Jan;37(2):156-73.	Plant J. 2004	PubMed	citation	PMID:14690501	pubmed	14690501	create date:2003/12/24 | first author:McCartney AW
The C terminus of the human telomerase reverse transcriptase is a determinant of enzyme processivity.	/pubmed/12853623	Huard S, Moriarty TJ, Autexier C.	Nucleic Acids Res. 2003 Jul 15;31(14):4059-70.	Nucleic Acids Res. 2003	PubMed	citation	PMID:12853623 | PMCID:PMC165952	pubmed	12853623	create date:2003/07/11 | first author:Huard S
The translation initiation factor eIF1A is an important determinant in the tolerance to NaCl stress in yeast and plants.	/pubmed/12713533	Rausell A, Kanhonou R, Yenush L, Serrano R, Ros R.	Plant J. 2003 May;34(3):257-67.	Plant J. 2003	PubMed	citation	PMID:12713533	pubmed	12713533	create date:2003/04/26 | first author:Rausell A
Differential usage of two in-frame translational start codons regulates subcellular localization of Arabidopsis thaliana THI1.	/pubmed/12482914	Chabregas SM, Luche DD, Van Sluys MA, Menck CF, Silva-Filho MC.	J Cell Sci. 2003 Jan 15;116(Pt 2):285-91.	J Cell Sci. 2003	PubMed	citation	PMID:12482914	pubmed	12482914	create date:2002/12/17 | first author:Chabregas SM
[High-throughput expression of proteins from cDNAs catalogue from Arabidopsis in wheat germ cell-free protein synthesis system].	/pubmed/12099014	Sawasaki T, Seki M, Sinozaki K, Endo Y.	Tanpakushitsu Kakusan Koso. 2002 Jun;47(8 Suppl):1003-8. Review. Japanese. No abstract available.	Tanpakushitsu Kakusan Koso. 2002	PubMed	citation	PMID:12099014	pubmed	12099014	create date:2002/07/09 | first author:Sawasaki T
The use of an alternative promoter in the Arabidopsis thaliana HMG1 gene generates an mRNA that encodes a novel 3-hydroxy-3-methylglutaryl coenzyme A reductase isoform with an extended N-terminal region.	/pubmed/7496400	Lumbreras V, Campos N, Boronat A.	Plant J. 1995 Oct;8(4):541-9.	Plant J. 1995	PubMed	citation	PMID:7496400	pubmed	7496400	create date:1995/10/01 | first author:Lumbreras V
Arabidopsis thaliana contains two differentially expressed 3-hydroxy-3-methylglutaryl-CoA reductase genes, which encode microsomal forms of the enzyme.	/pubmed/8302869	Enjuto M, Balcells L, Campos N, Caelles C, Arr√≥ M, Boronat A.	Proc Natl Acad Sci U S A. 1994 Feb 1;91(3):927-31.	Proc Natl Acad Sci U S A. 1994	PubMed	citation	PMID:8302869 | PMCID:PMC521426	pubmed	8302869	create date:1994/02/01 | first author:Enjuto M
Characterization of three related low-temperature-regulated cDNAs from winter Brassica napus.	/pubmed/7904076	Weretilnyk E, Orr W, White TC, Iu B, Singh J.	Plant Physiol. 1993 Jan;101(1):171-7.	Plant Physiol. 1993	PubMed	citation	PMID:7904076 | PMCID:PMC158661	pubmed	7904076	create date:1993/01/01 | first author:Weretilnyk E
Characterization of a Cold-Regulated Wheat Gene Related to Arabidopsis cor47.	/pubmed/16653076	Guo W, Ward RW, Thomashow MF.	Plant Physiol. 1992 Oct;100(2):915-22.	Plant Physiol. 1992	PubMed	citation	PMID:16653076 | PMCID:PMC1075644	pubmed	16653076	create date:1992/10/01 | first author:Guo W
Extremely large and slowly processed precursors to the Euglena light-harvesting chlorophyll a/b binding proteins of photosystem II.	/pubmed/16593956	Rikin A, Schwartzbach SD.	Proc Natl Acad Sci U S A. 1988 Jul;85(14):5117-21.	Proc Natl Acad Sci U S A. 1988	PubMed	citation	PMID:16593956 | PMCID:PMC281699	pubmed	16593956	create date:1988/07/01 | first author:Rikin A
[truncated: 5,000 more columns]

## Sheet: Archael
Boolean: (“cell free protein synthesis” OR “in vitro transcription translation” OR “in vitro protein synthesis” OR “cell free protein expression” OR “tx tl” OR “cell-free translation”) AND “Archaeal"
White: kept from original search
Green: added to original search manually
Red: manually removed from original search
Title	URL	Description	Details	ShortDetails	Resource	Type	Identifiers	Db	EntrezUID	Properties
TIR Domain Proteins Are an Ancient Family of NAD(+)-Consuming Enzymes.	/pubmed/29395922	Essuman K, Summers DW, Sasaki Y, Mao X, Yim AKY, DiAntonio A, Milbrandt J.	Curr Biol. 2018 Feb 5;28(3):421-430.e4. doi: 10.1016/j.cub.2017.12.024. Epub 2018 Jan 25.	Curr Biol. 2018	PubMed	citation	PMID:29395922 | PMCID:PMC5802418	pubmed	29395922	create date:2018/02/06 | first author:Essuman K
Structural Mechanism for Light-driven Transport by a New Type of Chloride Ion Pump, Nonlabens marinus Rhodopsin-3.	/pubmed/27365396	Hosaka T, Yoshizawa S, Nakajima Y, Ohsawa N, Hato M, DeLong EF, Kogure K, Yokoyama S, Kimura-Someya T, Iwasaki W, Shirouzu M.	J Biol Chem. 2016 Aug 19;291(34):17488-17495. doi: 10.1074/jbc.M116.728220. Epub 2016 Jun 30.	J Biol Chem. 2016	PubMed	citation	PMID:27365396 | PMCID:PMC5016146	pubmed	27365396	create date:2016/07/02 | first author:Hosaka T
Using E. coli-based cell-free protein synthesis to evaluate the kinetic performance of an orthogonal tRNA and aminoacyl-tRNA synthetase pair.	/pubmed/23291171	Albayrak C, Swartz JR.	Biochem Biophys Res Commun. 2013 Feb 8;431(2):291-5. doi: 10.1016/j.bbrc.2012.12.108. Epub 2013 Jan 3.	Biochem Biophys Res Commun. 2013	PubMed	citation	PMID:23291171	pubmed	23291171	create date:2013/01/08 | first author:Albayrak C
Evaluation of cell-free protein synthesis for the crystallization of membrane proteins--a case study on a member of the glutamate transporter family from Staphylothermus marinus.	/pubmed/23279902	Jaehme M, Michel H.	FEBS J. 2013 Feb;280(4):1112-25. doi: 10.1111/febs.12105. Epub 2013 Jan 24.	FEBS J. 2013	PubMed	citation	PMID:23279902	pubmed	23279902	create date:2013/01/03 | first author:Jaehme M
Cell-free production of integral membrane aspartic acid proteases reveals zinc-dependent methyltransferase activity of the Pseudomonas aeruginosa prepilin peptidase PilD.	/pubmed/23255525	Aly KA, Beebe ET, Chan CH, Goren MA, Sep√∫lveda C, Makino S, Fox BG, Forest KT.	Microbiologyopen. 2013 Feb;2(1):94-104. doi: 10.1002/mbo3.51. Epub 2012 Dec 17.	Microbiologyopen. 2013	PubMed	citation	PMID:23255525 | PMCID:PMC3584216	pubmed	23255525	create date:2012/12/21 | first author:Aly KA
Binding and action of CEM-101, a new fluoroketolide antibiotic that inhibits protein synthesis.	/pubmed/20855725	Llano-Sotelo B, Dunkle J, Klepacki D, Zhang W, Fernandes P, Cate JH, Mankin AS.	Antimicrob Agents Chemother. 2010 Dec;54(12):4961-70. doi: 10.1128/AAC.00860-10. Epub 2010 Sep 20.	Antimicrob Agents Chemother. 2010	PubMed	citation	PMID:20855725 | PMCID:PMC2981243	pubmed	20855725	create date:2010/09/22 | first author:Llano-Sotelo B
Cell-free protein synthesis for structure determination by X-ray crystallography.	/pubmed/20204855	Watanabe M, Miyazono K, Tanokura M, Sawasaki T, Endo Y, Kobayashi I.	Methods Mol Biol. 2010;607:149-60. doi: 10.1007/978-1-60327-331-2_13.	Methods Mol Biol. 2010	PubMed	citation	PMID:20204855	pubmed	20204855	create date:2010/03/06 | first author:Watanabe M
Transplantation of a tyrosine editing domain into a tyrosyl-tRNA synthetase variant enhances its specificity for a tyrosine analog.	/pubmed/18765802	Oki K, Sakamoto K, Kobayashi T, Sasaki HM, Yokoyama S.	Proc Natl Acad Sci U S A. 2008 Sep 9;105(36):13298-303. doi: 10.1073/pnas.0803531105. Epub 2008 Sep 2.	Proc Natl Acad Sci U S A. 2008	PubMed	citation	PMID:18765802 | PMCID:PMC2533184	pubmed	18765802	create date:2008/09/04 | first author:Oki K
Effective approaches for the production of heterologous proteins using the Thermococcus kodakaraensis-based translation system.	/pubmed/17919759	Endoh T, Kanai T, Imanaka T.	J Biotechnol. 2008 Jan 20;133(2):177-82. Epub 2007 Aug 30.	J Biotechnol. 2008	PubMed	citation	PMID:17919759	pubmed	17919759	create date:2007/10/09 | first author:Endoh T
Novel protein fold discovered in the PabI family of restriction enzymes.	/pubmed/17332011	Miyazono K, Watanabe M, Kosinski J, Ishikawa K, Kamo M, Sawasaki T, Nagata K, Bujnicki JM, Endo Y, Tanokura M, Kobayashi I.	Nucleic Acids Res. 2007;35(6):1908-18. Epub 2007 Mar 1.	Nucleic Acids Res. 2007	PubMed	citation	PMID:17332011 | PMCID:PMC1874622	pubmed	17332011	create date:2007/03/03 | first author:Miyazono K
Protein biogenesis in Archaea: addressing translation initiation using an in vitro protein synthesis system for Haloferax volcanii.	/pubmed/17286573	Ring G, Londei P, Eichler J.	FEMS Microbiol Lett. 2007 May;270(1):34-41. Epub 2007 Feb 5.	FEMS Microbiol Lett. 2007	PubMed	citation	PMID:17286573	pubmed	17286573	create date:2007/02/09 | first author:Ring G
Using protein synthesis inhibitors to establish the phylogenetic relationships of the Sulfolobales order.	/pubmed/7807541	Sanz JL, Huber G, Huber H, Amils R.	J Mol Evol. 1994 Nov;39(5):528-32.	J Mol Evol. 1994	PubMed	citation	PMID:7807541	pubmed	7807541	create date:1994/11/01 | first author:Sanz JL
In vitro translation of archaeal natural mRNAs at high temperature		Ruggero, D.; Creti, R.; Londei, P.	FEMS Microbiol. Lett. 1993, 107, 89–94.
An in vitro polypeptide synthesizing system from methanogenic bacteria: Sensitivity to antibiotics.		Elhardt, D.; Böck, A	MGG Mol. Gen. Genet. 1982, 188, 128–134
Polypeptide synthesis directed by DNA as a messenger in cell-free polypeptide synthesis by extreme thermophiles, Thermus thermophilus HB27 and sulfolobus tokodaii strain 7		Uzawa, T.; Yamagishi, A.; Oshima, T.	J. Biochem. 2002, 131, 849–853.
Effects of Novel Polyamines on Cell-Free Polypeptide Catalyzed by Thermus thermophilus HB8 Extract		Uzawa, Taketoshi, Hamasaki, Nobuko, and Oshima, T.	J. Biochem. 1993, 486, 478–486.

## Sheet: Bacillus megaterium
Boolean: (“cell free protein synthesis” OR “in vitro transcription translation” OR “in vitro protein synthesis” OR “cell free protein expression” OR “tx tl” OR “cell-free translation”) AND “bacillus megaterium"
White: kept from original search
Green: added to original search manually
Red: manually removed from original search
Title	URL	Description	Details	ShortDetails	Resource	Type	Identifiers	Db	EntrezUID	Properties
Rapid acquisition and model-based analysis of cell-free transcription-translation reactions from nonmodel bacteria.	/pubmed/29666238	Moore SJ, MacDonald JT, Wienecke S, Ishwarbhai A, Tsipa A, Aw R, Kylilis N, Bell DJ, McClymont DW, Jensen K, Polizzi KM, Biedendieck R, Freemont PS.	Proc Natl Acad Sci U S A. 2018 May 8;115(19):E4340-E4349. doi: 10.1073/pnas.1715806115. Epub 2018 Apr 17.	Proc Natl Acad Sci U S A. 2018	PubMed	citation	PMID:29666238 | PMCID:PMC5948957	pubmed	29666238	create date:2018/04/19 | first author:Moore SJ
DNA-damaging activity of patulin in Escherichia coli.	/pubmed/2431653	Lee KS, R√∂schenthaler RJ.	Appl Environ Microbiol. 1986 Nov;52(5):1046-54.	Appl Environ Microbiol. 1986	PubMed	citation	PMID:2431653 | PMCID:PMC239171	pubmed	2431653	create date:1986/11/01 | first author:Lee KS
Complementation of mutants in the Escherichia coli proton-translocating ATPase by cloned DNA from Bacillus megaterium.	/pubmed/2870065	Hawthorne CA, Brusilow WS.	J Biol Chem. 1986 Apr 25;261(12):5245-8.	J Biol Chem. 1986	PubMed	citation	PMID:2870065	pubmed	2870065	create date:1986/04/25 | first author:Hawthorne CA

## Sheet: Bacillus subtilis
Boolean: (“cell free protein synthesis” OR “in vitro transcription translation” OR “in vitro protein synthesis” OR “cell free protein expression” OR “tx tl” OR “cell-free translation”) AND “bacillus subtilis"
White: kept from original search
Green: added to original search manually
Red: manually removed from original search
Title	URL	Description	Details	ShortDetails	Resource	Type	Identifiers	Db	EntrezUID	Properties
Elimination of Ribosome Inactivating Factors Improves the Efficiency of Bacillus subtilis and Saccharomyces cerevisiae Cell-Free Translation Systems.	/pubmed/30619132	Brodiazhenko T, Johansson MJO, Takada H, Nissan T, Hauryliuk V, Murina V.	Front Microbiol. 2018 Dec 18;9:3041. doi: 10.3389/fmicb.2018.03041. eCollection 2018.	Front Microbiol. 2018	PubMed	citation	PMID:30619132 | PMCID:PMC6305275	pubmed	30619132	create date:2019/01/09 | first author:Brodiazhenko T
Mannanase Man23 mutant library construction based on a novel cell-free protein expression system.	/pubmed/27611871	Zhou H, Yong J, Gao H, Li T, Xiao H, Wu Y.	J Sci Food Agric. 2017 May;97(7):2199-2204. doi: 10.1002/jsfa.8029. Epub 2016 Oct 13.	J Sci Food Agric. 2017	PubMed	citation	PMID:27611871	pubmed	27611871	create date:2016/09/10 | first author:Zhou H
Rapid functional identification of putative genes based on the combined in vitro protein synthesis with mass spectrometry: a tool for functional genomics.	/pubmed/18258174	Kim JH, Jang KS, Yang YH, Kim YG, Lee JH, Oh MK, Kim BG, Lee CS.	Anal Biochem. 2008 Apr 1;375(1):11-7. doi: 10.1016/j.ab.2008.01.007. Epub 2008 Jan 10.	Anal Biochem. 2008	PubMed	citation	PMID:18258174	pubmed	18258174	create date:2008/02/09 | first author:Kim JH
From microbial differentiation to ribosome engineering.	/pubmed/17587668	Ochi K.	Biosci Biotechnol Biochem. 2007 Jun;71(6):1373-86. Review.	Biosci Biotechnol Biochem. 2007	PubMed	citation	PMID:17587668	pubmed	17587668	create date:2007/06/26 | first author:Ochi K
CsrA of Bacillus subtilis regulates translation initiation of the gene encoding the flagellin protein (hag) by blocking ribosome binding.	/pubmed/17555441	Yakhnin H, Pandit P, Petty TJ, Baker CS, Romeo T, Babitzke P.	Mol Microbiol. 2007 Jun;64(6):1605-20.	Mol Microbiol. 2007	PubMed	citation	PMID:17555441	pubmed	17555441	create date:2007/06/09 | first author:Yakhnin H
Improvement of alpha-amylase production by modulation of ribosomal component protein S12 in Bacillus subtilis 168.	/pubmed/16391027	Kurosawa K, Hosaka T, Tamehiro N, Inaoka T, Ochi K.	Appl Environ Microbiol. 2006 Jan;72(1):71-7.	Appl Environ Microbiol. 2006	PubMed	citation	PMID:16391027 | PMCID:PMC1352260	pubmed	16391027	create date:2006/01/05 | first author:Kurosawa K
Optimization of an Escherichia coli system for cell-free synthesis of selectively N-labelled proteins for rapid analysis by NMR spectroscopy.	/pubmed/15479237	Ozawa K, Headlam MJ, Schaeffer PM, Henderson BR, Dixon NE, Otting G.	Eur J Biochem. 2004 Oct;271(20):4084-93.	Eur J Biochem. 2004	PubMed	citation	PMID:15479237	pubmed	15479237	create date:2004/10/14 | first author:Ozawa K
The trp RNA-binding attenuation protein of Bacillus subtilis regulates translation of the tryptophan transport gene trpP (yhaG) by blocking ribosome binding.	/pubmed/14702295	Yakhnin H, Zhang H, Yakhnin AV, Babitzke P.	J Bacteriol. 2004 Jan;186(2):278-86.	J Bacteriol. 2004	PubMed	citation	PMID:14702295 | PMCID:PMC305772	pubmed	14702295	create date:2004/01/02 | first author:Yakhnin H
Novel antibacterial class.	/pubmed/14638491	Dandliker PJ, Pratt SD, Nilius AM, Black-Schaefer C, Ruan X, Towne DL, Clark RF, Englund EE, Wagner R, Weitzberg M, Chovan LE, Hickman RK, Daly MM, Kakavas S, Zhong P, Cao Z, David CA, Xuei X, Lerner CG, Soni NB, Bui M, Shen LL, et al.	Antimicrob Agents Chemother. 2003 Dec;47(12):3831-9.	Antimicrob Agents Chemother. 2003	PubMed	citation	PMID:14638491 | PMCID:PMC296205	pubmed	14638491	create date:2003/11/26 | first author:Dandliker PJ
A Mg2+-dependent RNA tertiary structure forms in the Bacillus subtilis trp operon leader transcript and appears to interfere with trpE translation control by inhibiting TRAP binding.	/pubmed/12963367	Schaak JE, Yakhnin H, Bevilacqua PC, Babitzke P.	J Mol Biol. 2003 Sep 19;332(3):555-74.	J Mol Biol. 2003	PubMed	citation	PMID:12963367	pubmed	12963367	create date:2003/09/10 | first author:Schaak JE
A novel and potent ribonuclease from fruiting bodies of the mushroom Pleurotus pulmonarius.	/pubmed/12054550	Ye XY, Ng TB.	Biochem Biophys Res Commun. 2002 May 3;293(2):857-61.	Biochem Biophys Res Commun. 2002	PubMed	citation	PMID:12054550	pubmed	12054550	create date:2002/06/11 | first author:Ye XY
Construction of an in vivo nonsense readthrough assay system and functional analysis of ribosomal proteins S12, S4, and S5 in Bacillus subtilis.	/pubmed/11489846	Inaoka T, Kasai K, Ochi K.	J Bacteriol. 2001 Sep;183(17):4958-63.	J Bacteriol. 2001	PubMed	citation	PMID:11489846 | PMCID:PMC95369	pubmed	11489846	create date:2001/08/08 | first author:Inaoka T
Aspirochlorine: a highly selective and potent inhibitor of fungal protein synthesis.	/pubmed/10348048	Monti F, Ripamonti F, Hawser SP, Islam K.	J Antibiot (Tokyo). 1999 Mar;52(3):311-8.	J Antibiot (Tokyo). 1999	PubMed	citation	PMID:10348048	pubmed	10348048	create date:1999/05/29 | first author:Monti F
trp RNA-binding attenuation protein-mediated long distance RNA refolding regulates translation of trpE in Bacillus subtilis.	/pubmed/9685405	Du H, Babitzke P.	J Biol Chem. 1998 Aug 7;273(32):20494-503.	J Biol Chem. 1998	PubMed	citation	PMID:9685405	pubmed	9685405	create date:1998/08/01 | first author:Du H
Cloning, sequencing, and characterization of the ftsZ gene from coryneform bacteria.	/pubmed/9240446	Kobayashi M, Asai Y, Hatakeyama K, Kijima N, Wachi M, Nagai K, Yukawa H.	Biochem Biophys Res Commun. 1997 Jul 18;236(2):383-8.	Biochem Biophys Res Commun. 1997	PubMed	citation	PMID:9240446	pubmed	9240446	create date:1997/07/18 | first author:Kobayashi M
The trp RNA-binding attenuation protein regulates TrpG synthesis by binding to the trpG ribosome binding site of Bacillus subtilis.	/pubmed/9098056	Du H, Tarpey R, Babitzke P.	J Bacteriol. 1997 Apr;179(8):2582-6.	J Bacteriol. 1997	PubMed	citation	PMID:9098056 | PMCID:PMC179007	pubmed	9098056	create date:1997/04/01 | first author:Du H
An elongation factor Tu (EF-Tu) resistant to the EF-Tu inhibitor GE2270 in the producing organism Planobispora rosea.	/pubmed/8899707	Sosio M, Amati G, Cappellano C, Sarubbi E, Monti F, Donadio S.	Mol Microbiol. 1996 Oct;22(1):43-51.	Mol Microbiol. 1996	PubMed	citation	PMID:8899707	pubmed	8899707	create date:1996/10/01 | first author:Sosio M
Rhizobium meliloti contains a novel second homolog of the cell division gene ftsZ.	/pubmed/8144471	Margolin W, Long SR.	J Bacteriol. 1994 Apr;176(7):2033-43.	J Bacteriol. 1994	PubMed	citation	PMID:8144471 | PMCID:PMC205309	pubmed	8144471	create date:1994/04/01 | first author:Margolin W
In vitro assay for the Bacillus subtilis signal peptidase SipS: systems for efficient in vitro transcription-translation and processing of precursors of secreted proteins.	/pubmed/8282190	Vehmaanper√§ J, G√∂rner A, Venema G, Bron S, van Dijl JM.	FEMS Microbiol Lett. 1993 Dec 1;114(2):207-14.	FEMS Microbiol Lett. 1993	PubMed	citation	PMID:8282190	pubmed	8282190	create date:1993/12/01 | first author:Vehmaanper√§ J
Cloning and characterization of a gene whose product is a trans-activator of anthrax toxin synthesis.	/pubmed/8366021	Uchida I, Hornung JM, Thorne CB, Klimpel KR, Leppla SH.	J Bacteriol. 1993 Sep;175(17):5329-38.	J Bacteriol. 1993	PubMed	citation	PMID:8366021 | PMCID:PMC206586	pubmed	8366021	create date:1993/09/01 | first author:Uchida I
Identification of a novel gene, dep, associated with depolymerization of the capsular polymer in Bacillus anthracis.	/pubmed/8105361	Uchida I, Makino S, Sasakawa C, Yoshikawa M, Sugimoto C, Terakado N.	Mol Microbiol. 1993 Aug;9(3):487-96.	Mol Microbiol. 1993	PubMed	citation	PMID:8105361	pubmed	8105361	create date:1993/08/01 | first author:Uchida I
Sensitivity of elongation factor Tu (EF-Tu) from different bacterial species to the antibiotics efrotomycin, pulvomycin and MDL 62879.	/pubmed/8515234	Landini P, Bandera M, Soffientini A, Goldstein BP.	J Gen Microbiol. 1993 Apr;139(4):769-74.	J Gen Microbiol. 1993	PubMed	citation	PMID:8515234	pubmed	8515234	create date:1993/04/01 | first author:Landini P
Lack of peptide-release activity responding to codon UGA in Mycoplasma capricolum.	/pubmed/8464722	Inagaki Y, Bessho Y, Osawa S.	Nucleic Acids Res. 1993 Mar 25;21(6):1335-8.	Nucleic Acids Res. 1993	PubMed	citation	PMID:8464722 | PMCID:PMC309316	pubmed	8464722	create date:1993/03/25 | first author:Inagaki Y
[Effect of ribosomal protein mutation on the expression of alkaline protease gene in Bacillus subtilis].	/pubmed/8251196	Zhang W, Tong K.	Yi Chuan Xue Bao. 1993;20(4):362-73. Chinese.	Yi Chuan Xue Bao. 1993	PubMed	citation	PMID:8251196	pubmed	8251196	create date:1993/01/01 | first author:Zhang W
Physical characterization of the replication origin of the cryptic plasmid pCB101 isolated from Clostridium butyricum NCIB 7423.	/pubmed/1518909	Brehm JK, Pennock A, Bullman HM, Young M, Oultram JD, Minton NP.	Plasmid. 1992 Jul;28(1):1-13.	Plasmid. 1992	PubMed	citation	PMID:1518909	pubmed	1518909	create date:1992/07/01 | first author:Brehm JK
Mechanism of action of purpuromycin.	/pubmed/1599409	Landini P, Corti E, Goldstein BP, Denaro M.	Biochem J. 1992 May 15;284 ( Pt 1):47-52. Erratum in: Biochem J. 1992 Jun 15;284 ( Pt 3):935.	Biochem J. 1992	PubMed	citation	PMID:1599409 | PMCID:PMC1132695	pubmed	1599409	create date:1992/05/15 | first author:Landini P
Inhibition of bacterial protein synthesis by elongation-factor-Tu-binding antibiotics MDL 62,879 and efrotomycin.	/pubmed/1590753	Landini P, Bandera M, Goldstein BP, Ripamonti F, Soffientini A, Islam K, Denaro M.	Biochem J. 1992 May 1;283 ( Pt 3):649-52.	Biochem J. 1992	PubMed	citation	PMID:1590753 | PMCID:PMC1130934	pubmed	1590753	create date:1992/05/01 | first author:Landini P
Molecular basis of tetracycline action: identification of analogs whose primary target is not the bacterial ribosome.	/pubmed/1725100	Rasmussen B, Noller HF, Daubresse G, Oliva B, Misulovin Z, Rothstein DM, Ellestad GA, Gluzman Y, Tally FP, Chopra I.	Antimicrob Agents Chemother. 1991 Nov;35(11):2306-11.	Antimicrob Agents Chemother. 1991	PubMed	citation	PMID:1725100 | PMCID:PMC245376	pubmed	1725100	create date:1991/11/01 | first author:Rasmussen B
Cloning and characterization of a Rhizobium meliloti homolog of the Escherichia coli cell division gene ftsZ.	/pubmed/1653222	Margolin W, Corbo JC, Long SR.	J Bacteriol. 1991 Sep;173(18):5822-30.	J Bacteriol. 1991	PubMed	citation	PMID:1653222 | PMCID:PMC208315	pubmed	1653222	create date:1991/09/01 | first author:Margolin W
Cloning, sequencing, and molecular analysis of the acetoacetate decarboxylase gene region from Clostridium acetobutylicum.	/pubmed/2254264	Gerischer U, D√ºrre P.	J Bacteriol. 1990 Dec;172(12):6907-18.	J Bacteriol. 1990	PubMed	citation	PMID:2254264 | PMCID:PMC210810	pubmed	2254264	create date:1990/12/01 | first author:Gerischer U
Glycerol catabolism in Bacillus subtilis: nucleotide sequence of the genes encoding glycerol kinase (glpK) and glycerol-3-phosphate dehydrogenase (glpD).	/pubmed/2127799	Holmberg C, Beijer L, Rutberg B, Rutberg L.	J Gen Microbiol. 1990 Dec;136(12):2367-75.	J Gen Microbiol. 1990	PubMed	citation	PMID:2127799	pubmed	2127799	create date:1990/12/01 | first author:Holmberg C
Gene fliA encodes an alternative sigma factor specific for flagellar operons in Salmonella typhimurium.	/pubmed/2196428	Ohnishi K, Kutsukake K, Suzuki H, Iino T.	Mol Gen Genet. 1990 Apr;221(2):139-47.	Mol Gen Genet. 1990	PubMed	citation	PMID:2196428	pubmed	2196428	create date:1990/04/01 | first author:Ohnishi K
Physical characterisation of the replication region of the Streptococcus faecalis plasmid pAM beta 1.	/pubmed/2110101	Swinfield TJ, Oultram JD, Thompson DE, Brehm JK, Minton NP.	Gene. 1990 Mar 1;87(1):79-90.	Gene. 1990	PubMed	citation	PMID:2110101	pubmed	2110101	create date:1990/03/01 | first author:Swinfield TJ
Binding of novel macrolide structures to macrolides-lincosamides-streptogramin B-resistant ribosomes inhibits protein synthesis and bacterial growth.	/pubmed/2506804	Goldman RC, Kadam SK.	Antimicrob Agents Chemother. 1989 Jul;33(7):1058-66.	Antimicrob Agents Chemother. 1989	PubMed	citation	PMID:2506804 | PMCID:PMC176062	pubmed	2506804	create date:1989/07/01 | first author:Goldman RC
Cloned Bacillus subtilis chromosomal DNA mediates tetracycline resistance when present in multiple copies.	/pubmed/2539352	Ives CL, Bott KF.	J Bacteriol. 1989 Apr;171(4):1801-10.	J Bacteriol. 1989	PubMed	citation	PMID:2539352 | PMCID:PMC209825	pubmed	2539352	create date:1989/04/01 | first author:Ives CL
Replication control genes of plasmid pE194.	/pubmed/2443486	Villafane R, Bechhofer DH, Narayanan CS, Dubnau D.	J Bacteriol. 1987 Oct;169(10):4822-9.	J Bacteriol. 1987	PubMed	citation	PMID:2443486 | PMCID:PMC213861	pubmed	2443486	create date:1987/10/01 | first author:Villafane R
Nucleotide sequence of Bacillus subtilis dnaB: a gene essential for DNA replication initiation and membrane attachment.	/pubmed/3027697	Hoshino T, McKenzie T, Schmidt S, Tanaka T, Sueoka N.	Proc Natl Acad Sci U S A. 1987 Feb;84(3):653-7.	Proc Natl Acad Sci U S A. 1987	PubMed	citation	PMID:3027697 | PMCID:PMC304273	pubmed	3027697	create date:1987/02/01 | first author:Hoshino T
Mapping the genes in the terminal redundancy of bacteriophage SPO1 with restriction endonucleases.	/pubmed/3928902	Perkus ME, Shub DA.	J Virol. 1985 Oct;56(1):40-8.	J Virol. 1985	PubMed	citation	PMID:3928902 | PMCID:PMC252466	pubmed	3928902	create date:1985/10/01 | first author:Perkus ME
New chloramphenicol resistance locus in Bacillus subtilis.	/pubmed/6425268	Anderson LM, Henkin TM, Chambliss GH, Bott KF.	J Bacteriol. 1984 Apr;158(1):386-8.	J Bacteriol. 1984	PubMed	citation	PMID:6425268 | PMCID:PMC215433	pubmed	6425268	create date:1984/04/01 | first author:Anderson LM
Biochemical and genetic characterization of the tet determinant of Bacillus plasmid pAB124.	/pubmed/6325384	Eccles SJ, Chopra I.	J Bacteriol. 1984 Apr;158(1):134-40.	J Bacteriol. 1984	PubMed	citation	PMID:6325384 | PMCID:PMC215390	pubmed	6325384	create date:1984/04/01 | first author:Eccles SJ
Kasugamycin-resistant mutants of Bacillus subtilis.	/pubmed/99430	Tominaga A, Kobayashi Y.	J Bacteriol. 1978 Sep;135(3):1149-50.	J Bacteriol. 1978	PubMed	citation	PMID:99430 | PMCID:PMC222493	pubmed	99430	create date:1978/09/01 | first author:Tominaga A
Genetic and biochemical characterization of kirromycin resistance mutations in Bacillus subtilis.	/pubmed/99428	Smith I, Paress P.	J Bacteriol. 1978 Sep;135(3):1107-17.	J Bacteriol. 1978	PubMed	citation	PMID:99428 | PMCID:PMC222487	pubmed	99428	create date:1978/09/01 | first author:Smith I
Isolation and characterization of fusidic acid-resistant, sporulation-defective mutants of Bacillus subtilis.	/pubmed/410781	Kobayashi H, Kobayashi K, Kobayashi Y.	J Bacteriol. 1977 Oct;132(1):262-9.	J Bacteriol. 1977	PubMed	citation	PMID:410781 | PMCID:PMC221852	pubmed	410781	create date:1977/10/01 | first author:Kobayashi H
Specificity of bacterial ribosomes and messenger ribonucleic acids in protein synthesis reactions in vitro.	/pubmed/816792	Stallcup MR, Sharrock WJ, Rabinowitz JC.	J Biol Chem. 1976 Apr 25;251(8):2499-510.	J Biol Chem. 1976	PubMed	citation	PMID:816792	pubmed	816792	create date:1976/04/25 | first author:Stallcup MR
Bacteriophage SPO1 DNA- and RNA-directed protein synthesis in vitro: the effect of TF1, a template-selective transcription inhibitor.	/pubmed/810655	Shub DA, Johnson GG.	Mol Gen Genet. 1975;137(2):161-9.	Mol Gen Genet. 1975	PubMed	citation	PMID:810655	pubmed	810655	create date:1975/01/01 | first author:Shub DA
Denatured DNA as a direct template for in vitro protein synthesis.	/pubmed/4955657	McCarthy BJ, Holland JJ.	Proc Natl Acad Sci U S A. 1965 Sep;54(3):880-6. No abstract available.	Proc Natl Acad Sci U S A. 1965	PubMed	citation	PMID:4955657 | PMCID:PMC219759	pubmed	4955657	create date:1965/09/01 | first author:McCarthy BJ
Development of a Bacillus subtilis cell-free transcription-translation system for prototyping regulatory elements	/pubmed/27697563	Kelwick, R.; Webb, A.J.; MacDonald, J.T.; Freemont, P.S.	Metab. Eng. 2016, 38, 370–381.

## Sheet: Leishmania tarentolae
Boolean: (“cell free protein synthesis” OR “in vitro transcription translation” OR “in vitro protein synthesis” OR “cell free protein expression” OR “tx tl” OR “cell-free translation”) AND “leishmania tarentolae"
White: kept from original search
Green: added to original search manually
Red: manually removed from original search
Title	URL	Description	Details	ShortDetails	Resource	Type	Identifiers	Db	EntrezUID	Properties
Oligonucleotide-mediated tRNA sequestration enables one-pot sense codon reassignment in vitro.	/pubmed/29846683	Cui Z, Wu Y, Mureev S, Alexandrov K.	Nucleic Acids Res. 2018 Jul 6;46(12):6387-6400. doi: 10.1093/nar/gky365.	Nucleic Acids Res. 2018	PubMed	citation	PMID:29846683 | PMCID:PMC6158751	pubmed	29846683	create date:2018/05/31 | first author:Cui Z
Unexpected instabilities explain batch-to-batch variability in cell-free protein expression systems.	/pubmed/29603735	Hunter DJB, Bhumkar A, Giles N, Sierecki E, Gambin Y.	Biotechnol Bioeng. 2018 Aug;115(8):1904-1914. doi: 10.1002/bit.26604. Epub 2018 Apr 20.	Biotechnol Bioeng. 2018	PubMed	citation	PMID:29603735	pubmed	29603735	create date:2018/04/01 | first author:Hunter DJB
Leishmania tarentolae for the Production of Multi-subunit Complexes.	/pubmed/27165324	Niimi T.	Adv Exp Med Biol. 2016;896:155-65. doi: 10.1007/978-3-319-27216-0_10. Review.	Adv Exp Med Biol. 2016	PubMed	citation	PMID:27165324	pubmed	27165324	create date:2016/05/12 | first author:Niimi T
Gateway-compatible vectors for high-throughput protein expression in pro- and eukaryotic cell-free systems.	/pubmed/25529348	Gagoski D, Mureev S, Giles N, Johnston W, Dahmer-Heath M, ≈†kalamera D, Gonda TJ, Alexandrov K.	J Biotechnol. 2015 Feb 10;195:1-7. doi: 10.1016/j.jbiotec.2014.12.006. Epub 2014 Dec 19.	J Biotechnol. 2015	PubMed	citation	PMID:25529348	pubmed	25529348	create date:2014/12/23 | first author:Gagoski D
Subunit organisation of in vitro reconstituted HOPS and CORVET multisubunit membrane tethering complexes.	/pubmed/24312556	Guo Z, Johnston W, Kovtun O, Mureev S, Br√∂cker C, Ungermann C, Alexandrov K.	PLoS One. 2013 Dec 2;8(12):e81534. doi: 10.1371/journal.pone.0081534. eCollection 2013. Erratum in: PLoS One. 2014;9(1). doi:10.1371/annotation/3b445e95-4f8c-4238-9895-e05f49949f20.	PLoS One. 2013	PubMed	citation	PMID:24312556 | PMCID:PMC3846719	pubmed	24312556	create date:2013/12/07 | first author:Guo Z
Leishmania cell-free protein expression system.	/pubmed/21704167	Kovtun O, Mureev S, Jung W, Kubala MH, Johnston W, Alexandrov K.	Methods. 2011 Sep;55(1):58-64. doi: 10.1016/j.ymeth.2011.06.006. Epub 2011 Jun 16.	Methods. 2011	PubMed	citation	PMID:21704167	pubmed	21704167	create date:2011/06/28 | first author:Kovtun O
High-throughput protein expression using a combination of ligation-independent cloning (LIC) and infrared fluorescent protein (IFP) detection.	/pubmed/21541323	Dortay H, Akula UM, Westphal C, Sittig M, Mueller-Roeber B.	PLoS One. 2011 Apr 26;6(4):e18900. doi: 10.1371/journal.pone.0018900.	PLoS One. 2011	PubMed	citation	PMID:21541323 | PMCID:PMC3082538	pubmed	21541323	create date:2011/05/05 | first author:Dortay H
Expression of human c-reactive protein in different systems and its purification from Leishmania tarentolae.	/pubmed/21440634	Dortay H, Schm√∂ckel SM, Fettke J, Mueller-Roeber B.	Protein Expr Purif. 2011 Jul;78(1):55-60. doi: 10.1016/j.pep.2011.03.010. Epub 2011 Apr 1.	Protein Expr Purif. 2011	PubMed	citation	PMID:21440634	pubmed	21440634	create date:2011/03/29 | first author:Dortay H
Species-independent translational leaders facilitate cell-free expression.	/pubmed/19648909	Mureev S, Kovtun O, Nguyen UT, Alexandrov K.	Nat Biotechnol. 2009 Aug;27(8):747-52. doi: 10.1038/nbt.1556. Epub 2009 Aug 2.	Nat Biotechnol. 2009	PubMed	citation	PMID:19648909	pubmed	19648909	create date:2009/08/04 | first author:Mureev S
Cell-Free Protein Synthesis: Pros and Cons of Prokaryotic and Eukaryotic Systems		Zemella, A.; Thoring, L.; Hoffmeister, C.; Kubick, S.	ChemBioChem 2015, 16, 2420–2431.
Rapid in vitro protein synthesis pipeline: A promising tool for cost-effective protein array design		Bhide, M.; Natarajan, S.; Hresko, S.; Aguilar, C.; Bencurova, E.	Mol. Biosyst. 2014, 10, 1236–1245.
Protein synthesis directly from PCR: Progress and applications of cell-free protein synthesis with linear DNA		Schinn, S.M.; Broadbent, A.; Bradley, W.T.; Bundy, B.C.	N. Biotechnol. 2016, 33, 480–487
Cell-free protein synthesis: An emerging technology for understanding, harnessing, and expanding the capabilities of biological systems		Schoborg, J.A.; Jewett, M.C.	In Synthetic Biology: Parts, Devices and Applications; 2018; pp. 309–330
Cell-Free Synthetic Biology: Engineering Beyond the Cell		Perez, J.G.; Stark, J.C.; Jewett, M.C.	Cold Spring Harb. Perspect. Biol. 2016, 8, 1–26.
Exploiting Leishmania tarentolae cell-free extracts for the synthesis of human solute carriers		Ruehrer, S.; Michel, H	Mol. Membr. Biol. 2013, 30, 288–302.

## Sheet: Neurospora crassa
Boolean: (“cell free protein synthesis” OR “in vitro transcription translation” OR “in vitro protein synthesis” OR “cell free protein expression” OR “tx tl” OR “cell-free translation”) AND “neurospora crassa"
White: kept from original search
Green: added to original search manually
Red: manually removed from original search
Title	URL	Description	Details	ShortDetails	Resource	Type	Identifiers	Db	EntrezUID	Properties
The cell free protein synthesis system from the model filamentous fungus Neurospora crassa.	/pubmed/29294368	Wu C, Dasgupta A, Shen L, Bell-Pedersen D, Sachs MS.	Methods. 2018 Mar 15;137:11-19. doi: 10.1016/j.ymeth.2017.12.003. Epub 2017 Dec 30.	Methods. 2018	PubMed	citation	PMID:29294368 | PMCID:PMC6047757	pubmed	29294368	create date:2018/01/03 | first author:Wu C
Codon Usage Influences the Local Rate of Translation Elongation to Regulate Co-translational Protein Folding.	/pubmed/26321254	Yu CH, Dang Y, Zhou Z, Wu C, Zhao F, Sachs MS, Liu Y.	Mol Cell. 2015 Sep 3;59(5):744-54. doi: 10.1016/j.molcel.2015.07.018. Epub 2015 Aug 27.	Mol Cell. 2015	PubMed	citation	PMID:26321254 | PMCID:PMC4561030	pubmed	26321254	create date:2015/09/01 | first author:Yu CH
Cell-free protein synthesis energized by slowly-metabolized maltodextrin.	/pubmed/19558718	Wang Y, Zhang YH.	BMC Biotechnol. 2009 Jun 28;9:58. doi: 10.1186/1472-6750-9-58.	BMC Biotechnol. 2009	PubMed	citation	PMID:19558718 | PMCID:PMC2716334	pubmed	19558718	create date:2009/06/30 | first author:Wang Y
The use of fungal in vitro systems for studying translational regulation.	/pubmed/17913625	Wu C, Amrani N, Jacobson A, Sachs MS.	Methods Enzymol. 2007;429:203-25.	Methods Enzymol. 2007	PubMed	citation	PMID:17913625	pubmed	17913625	create date:2007/10/05 | first author:Wu C
Neurospora crassa supersuppressor mutants are amber codon-specific.	/pubmed/12135572	Fang P, Wu C, Sachs MS.	Fungal Genet Biol. 2002 Aug;36(3):167-75.	Fungal Genet Biol. 2002	PubMed	citation	PMID:12135572	pubmed	12135572	create date:2002/07/24 | first author:Fang P
Physical evidence for distinct mechanisms of translational control by upstream open reading frames.	/pubmed/11707416	Gaba A, Wang Z, Krishnamoorthy T, Hinnebusch AG, Sachs MS.	EMBO J. 2001 Nov 15;20(22):6453-63.	EMBO J. 2001	PubMed	citation	PMID:11707416 | PMCID:PMC125715	pubmed	11707416	create date:2001/11/15 | first author:Gaba A
Evolutionarily conserved features of the arginine attenuator peptide provide the necessary requirements for its function in translational regulation.	/pubmed/10818103	Fang P, Wang Z, Sachs MS.	J Biol Chem. 2000 Sep 1;275(35):26710-9.	J Biol Chem. 2000	PubMed	citation	PMID:10818103	pubmed	10818103	create date:2000/05/20 | first author:Fang P
The evolutionarily conserved eukaryotic arginine attenuator peptide regulates the movement of ribosomes that have translated it.	/pubmed/9819438	Wang Z, Fang P, Sachs MS.	Mol Cell Biol. 1998 Dec;18(12):7528-36.	Mol Cell Biol. 1998	PubMed	citation	PMID:9819438 | PMCID:PMC109333	pubmed	9819438	create date:1998/11/20 | first author:Wang Z
A cell-free translation-translocation system reconstituted with subcellular fractions from the wall-less variant fz;sg;os-1V of Neurospora crassa.	/pubmed/9756715	Addison R.	Fungal Genet Biol. 1998 Aug;24(3):345-53.	Fungal Genet Biol. 1998	PubMed	citation	PMID:9756715	pubmed	9756715	create date:1998/10/03 | first author:Addison R
A Neurospora crassa heat-shocked cell lysate translates homologous and heterologous messenger RNA efficiently, without preference for heat shock messages.	/pubmed/2969781	Curle CA, Kapoor M.	Curr Genet. 1988 May;13(5):401-9.	Curr Genet. 1988	PubMed	citation	PMID:2969781	pubmed	2969781	create date:1988/05/01 | first author:Curle CA
Preparation of a cell-free translation system from a wild-type strain of Neurospora crassa.	/pubmed/2968852	Devchand M, Buxton FP, Gwynne DI, Davies RW.	Curr Genet. 1988 Apr;13(4):323-6.	Curr Genet. 1988	PubMed	citation	PMID:2968852	pubmed	2968852	create date:1988/04/01 | first author:Devchand M
Preparation of a cell-free translation system from a wild-type strain of Neurospora crassa and translation of pyruvate kinase messenger RNA.	/pubmed/6240997	Devchand M, Kapoor M.	Biosci Rep. 1984 Nov;4(11):979-86.	Biosci Rep. 1984	PubMed	citation	PMID:6240997	pubmed	6240997	create date:1984/11/01 | first author:Devchand M
Nucleotide sequence of the cloned mRNA and gene of the ADP/ATP carrier from Neurospora crassa.	/pubmed/6325169	Arends H, Sebald W.	EMBO J. 1984 Feb;3(2):377-82.	EMBO J. 1984	PubMed	citation	PMID:6325169 | PMCID:PMC557353	pubmed	6325169	create date:1984/02/01 | first author:Arends H
The imported preprotein of the proteolipid subunit of the mitochondrial ATP synthase from Neurospora crassa. Molecular cloning and sequencing of the mRNA.	/pubmed/6329691	Viebrock A, Perz A, Sebald W.	EMBO J. 1982;1(5):565-71.	EMBO J. 1982	PubMed	citation	PMID:6329691 | PMCID:PMC553088	pubmed	6329691	create date:1982/01/01 | first author:Viebrock A
The cell-free protein synthesis system from the 'slime' mutant of Neurospora crassa. Preparation and characterisation of importance of 7-methylguanosine for translation of viral and cellular mRNAs.	/pubmed/6459928	Szczesna-Skorupa E, Filipowicz W, Paszewski A.	Eur J Biochem. 1981 Dec;121(1):163-8.	Eur J Biochem. 1981	PubMed	citation	PMID:6459928	pubmed	6459928	create date:1981/12/01 | first author:Szczesna-Skorupa E
Toeprint analysis of the positioning of translation apparatus components at initiation and termination codons of fungal mRNAs		Sachs, M.S.; Wang, Z.; Gaba, A.; Fang, P.; Belk, J.; Ganesan, R.; Amrani, N.; Jacobson, A.	Methods 2002, 26, 105–114.
The Arginine Attenuator Peptide Interferes with the Ribosome Peptidyl Transferase Center		Wei, J.; Wu, C.; Sachs, M.S.	Mol. Cell. Biol. 2012, 32, 2396–2406.

## Sheet: Pseudamonas putida
Boolean: (“cell free protein synthesis” OR “in vitro transcription translation” OR “in vitro protein synthesis” OR “cell free protein expression” OR “tx tl” OR “cell-free translation”) AND “Pseudomonas putida"
White: kept from original search
Green: added to original search manually
Red: manually removed from original search
Title	URL	Description	Details	ShortDetails	Resource	Type	Identifiers	Db	EntrezUID	Properties
Characterization of biphenyl catabolic genes of gram-positive polychlorinated biphenyl degrader Rhodococcus sp. strain RHA1.	/pubmed/7793929	Masai E, Yamada A, Healy JM, Hatta T, Kimbara K, Fukuda M, Yano K.	Appl Environ Microbiol. 1995 Jun;61(6):2079-85.	Appl Environ Microbiol. 1995	PubMed	citation	PMID:7793929 | PMCID:PMC167480	pubmed	7793929	create date:1995/06/01 | first author:Masai E
Development of a Pseudomonas putida cell-free protein synthesis platform for rapid screening of gene regulatory elements		Wang, H.; Li, J.; Jewett, M.C.	Synth. Biol. 2018, 3.

## Sheet: Streptomyces
Boolean: (“cell free protein synthesis” OR “in vitro transcription translation” OR “in vitro protein synthesis” OR “cell free protein expression” OR “tx tl” OR “cell-free translation”) AND “streptomyces"
White: kept from original search
Green: added to original search manually
Red: manually removed from original search
Title	URL	Description	Details	ShortDetails	Resource	Type	Identifiers	Db	EntrezUID	Properties
Streptomyces venezuelae TX-TL - a next generation cell-free synthetic biology tool.	/pubmed/28139884	Moore SJ, Lai HE, Needham H, Polizzi KM, Freemont PS.	Biotechnol J. 2017 Apr;12(4). doi: 10.1002/biot.201600678. Epub 2017 Feb 24.	Biotechnol J. 2017	PubMed	citation	PMID:28139884	pubmed	28139884	create date:2017/02/01 | first author:Moore SJ
Establishing a high yielding streptomyces-based cell-free protein synthesis system.	/pubmed/28112394	Li J, Wang H, Kwon YC, Jewett MC.	Biotechnol Bioeng. 2017 Jun;114(6):1343-1353. doi: 10.1002/bit.26253. Epub 2017 Feb 23.	Biotechnol Bioeng. 2017	PubMed	citation	PMID:28112394	pubmed	28112394	create date:2017/01/24 | first author:Li J
Uptake and Metabolism of Antibiotics Roseoflavin and 8-Demethyl-8-Aminoriboflavin in Riboflavin-Auxotrophic Listeria monocytogenes.	/pubmed/27672192	Matern A, Pedrolli D, Gro√ühennig S, Johansson J, Mack M.	J Bacteriol. 2016 Nov 4;198(23):3233-3243. Print 2016 Dec 1.	J Bacteriol. 2016	PubMed	citation	PMID:27672192 | PMCID:PMC5105903	pubmed	27672192	create date:2016/09/28 | first author:Matern A
Active site and laminarin binding in glycoside hydrolase family 55.	/pubmed/25752603	Bianchetti CM, Takasuka TE, Deutsch S, Udell HS, Yik EJ, Bergeman LF, Fox BG.	J Biol Chem. 2015 May 8;290(19):11819-32. doi: 10.1074/jbc.M114.623579. Epub 2015 Mar 9.	J Biol Chem. 2015	PubMed	citation	PMID:25752603 | PMCID:PMC4424323	pubmed	25752603	create date:2015/03/11 | first author:Bianchetti CM
Membrane assembly of the functional KcsA potassium channel in a vesicle-based eukaryotic cell-free translation system.	/pubmed/24727603	Dondapati SK, Kreir M, Quast RB, W√ºstenhagen DA, Br√ºggemann A, Fertig N, Kubick S.	Biosens Bioelectron. 2014 Sep 15;59:174-83. doi: 10.1016/j.bios.2014.03.004. Epub 2014 Mar 27.	Biosens Bioelectron. 2014	PubMed	citation	PMID:24727603	pubmed	24727603	create date:2014/04/15 | first author:Dondapati SK
Biosynthesis of the aminocyclitol subunit of hygromycin A in Streptomyces hygroscopicus NRRL 2388.	/pubmed/19942141	Palaniappan N, Dhote V, Ayers S, Starosta AL, Wilson DN, Reynolds KA.	Chem Biol. 2009 Nov 25;16(11):1180-9. doi: 10.1016/j.chembiol.2009.10.013.	Chem Biol. 2009	PubMed	citation	PMID:19942141	pubmed	19942141	create date:2009/11/28 | first author:Palaniappan N
A novel insertion mutation in Streptomyces coelicolor ribosomal S12 protein results in paromomycin resistance and antibiotic overproduction.	/pubmed/19104019	Wang G, Inaoka T, Okamoto S, Ochi K.	Antimicrob Agents Chemother. 2009 Mar;53(3):1019-26. doi: 10.1128/AAC.00388-08. Epub 2008 Dec 22.	Antimicrob Agents Chemother. 2009	PubMed	citation	PMID:19104019 | PMCID:PMC2650515	pubmed	19104019	create date:2008/12/24 | first author:Wang G
Dramatic activation of antibiotic production in Streptomyces coelicolor by cumulative drug resistance mutations.	/pubmed/18310410	Wang G, Hosaka T, Ochi K.	Appl Environ Microbiol. 2008 May;74(9):2834-40. doi: 10.1128/AEM.02800-07. Epub 2008 Feb 29.	Appl Environ Microbiol. 2008	PubMed	citation	PMID:18310410 | PMCID:PMC2394871	pubmed	18310410	create date:2008/03/04 | first author:Wang G
From microbial differentiation to ribosome engineering.	/pubmed/17587668	Ochi K.	Biosci Biotechnol Biochem. 2007 Jun;71(6):1373-86. Review.	Biosci Biotechnol Biochem. 2007	PubMed	citation	PMID:17587668	pubmed	17587668	create date:2007/06/26 | first author:Ochi K
Increased expression of ribosome recycling factor is responsible for the enhanced protein synthesis during the late growth phase in an antibiotic-overproducing Streptomyces coelicolor ribosomal rpsL mutant.	/pubmed/16859496	Hosaka T, Xu J, Ochi K.	Mol Microbiol. 2006 Aug;61(4):883-97. Epub 2006 Jul 12.	Mol Microbiol. 2006	PubMed	citation	PMID:16859496	pubmed	16859496	create date:2006/07/25 | first author:Hosaka T
Improvement of alpha-amylase production by modulation of ribosomal component protein S12 in Bacillus subtilis 168.	/pubmed/16391027	Kurosawa K, Hosaka T, Tamehiro N, Inaoka T, Ochi K.	Appl Environ Microbiol. 2006 Jan;72(1):71-7.	Appl Environ Microbiol. 2006	PubMed	citation	PMID:16391027 | PMCID:PMC1352260	pubmed	16391027	create date:2006/01/05 | first author:Kurosawa K
Reduction of protein degradation by use of protease-deficient mutants in cell-free protein synthesis system of Escherichia coli.	/pubmed/16233180	Jiang X, Oohira K, Iwasaki Y, Nakano H, Ichihara S, Yamane T.	J Biosci Bioeng. 2002;93(2):151-6.	J Biosci Bioeng. 2002	PubMed	citation	PMID:16233180	pubmed	16233180	create date:2005/10/20 | first author:Jiang X
Importance of disulfide bridge formation on folding of phospholipase D from Streptomyces antibioticus.	/pubmed/16232788	Iwasaki Y, Nishiyama T, Kawarasaki Y, Nakano H, Yamane T.	J Biosci Bioeng. 2000;89(5):506-8.	J Biosci Bioeng. 2000	PubMed	citation	PMID:16232788	pubmed	16232788	create date:2005/10/20 | first author:Iwasaki Y
Innovative approach for improvement of an antibiotic-overproducing industrial strain of Streptomyces albus.	/pubmed/14602594	Tamehiro N, Hosaka T, Xu J, Hu H, Otake N, Ochi K.	Appl Environ Microbiol. 2003 Nov;69(11):6412-7.	Appl Environ Microbiol. 2003	PubMed	citation	PMID:14602594 | PMCID:PMC262278	pubmed	14602594	create date:2003/11/07 | first author:Tamehiro N
An aberrant protein synthesis activity is linked with antibiotic overproduction in rpsL mutants of Streptomyces coelicolor A3(2).	/pubmed/14600242	Okamoto-Hosoya Y, Hosaka T, Ochi K.	Microbiology. 2003 Nov;149(Pt 11):3299-309.	Microbiology. 2003	PubMed	citation	PMID:14600242	pubmed	14600242	create date:2003/11/06 | first author:Okamoto-Hosoya Y
Expression of proteins and protein kinase activity during germination of aerial spores of Streptomyces granaticolor.	/pubmed/12437991	Mikul√≠k K, Bobek J, Bezouskov√° S, Benada O, Kofronov√° O.	Biochem Biophys Res Commun. 2002 Nov 29;299(2):335-42.	Biochem Biophys Res Commun. 2002	PubMed	citation	PMID:12437991	pubmed	12437991	create date:2002/11/20 | first author:Mikul√≠k K
STABLE: protein-DNA fusion system for screening of combinatorial protein libraries in vitro.	/pubmed/10471784	Doi N, Yanagawa H.	FEBS Lett. 1999 Aug 27;457(2):227-30.	FEBS Lett. 1999	PubMed	citation	PMID:10471784	pubmed	10471784	create date:1999/09/03 | first author:Doi N
Cloning, sequencing, and characterization of the ftsZ gene from coryneform bacteria.	/pubmed/9240446	Kobayashi M, Asai Y, Hatakeyama K, Kijima N, Wachi M, Nagai K, Yukawa H.	Biochem Biophys Res Commun. 1997 Jul 18;236(2):383-8.	Biochem Biophys Res Commun. 1997	PubMed	citation	PMID:9240446	pubmed	9240446	create date:1997/07/18 | first author:Kobayashi M
Structure-activity studies of tylosin-related macrolides.	/pubmed/8968399	Fish SA, Cundliffe E.	J Antibiot (Tokyo). 1996 Oct;49(10):1044-8.	J Antibiot (Tokyo). 1996	PubMed	citation	PMID:8968399	pubmed	8968399	create date:1996/10/01 | first author:Fish SA
Characterization of the Bacillus stearothermophilus BR219 phenol hydroxylase gene.	/pubmed/7747948	Kim IC, Oriel PJ.	Appl Environ Microbiol. 1995 Apr;61(4):1252-6.	Appl Environ Microbiol. 1995	PubMed	citation	PMID:7747948 | PMCID:PMC167381	pubmed	7747948	create date:1995/04/01 | first author:Kim IC
Cloning of a second xylanase-encoding gene of Streptomyces lividans 66.	/pubmed/2311932	Vats-Mehta S, Bouvrette P, Shareck F, Morosoli R, Kluepfel D.	Gene. 1990 Jan 31;86(1):119-22.	Gene. 1990	PubMed	citation	PMID:2311932	pubmed	2311932	create date:1990/01/31 | first author:Vats-Mehta S
The repressor gene (c) of the Streptomyces temperate phage phi c31: nucleotide sequence, analysis and functional cloning.	/pubmed/3185504	Sinclair RB, Bibb MJ.	Mol Gen Genet. 1988 Aug;213(2-3):269-77.	Mol Gen Genet. 1988	PubMed	citation	PMID:3185504	pubmed	3185504	create date:1988/08/01 | first author:Sinclair RB
The agarase gene (dag A) of Streptomyces coelicolor A3(2): affinity purification and characterization of the cloned gene product.	/pubmed/3443853	Bibb MJ, Jones GH, Joseph R, Buttner MJ, Ward JM.	J Gen Microbiol. 1987 Aug;133(8):2089-96.	J Gen Microbiol. 1987	PubMed	citation	PMID:3443853	pubmed	3443853	create date:1987/08/01 | first author:Bibb MJ
Resistance to oleandomycin in Streptomyces antibioticus, the producer organism.	/pubmed/3312488	Fierro JF, Hardisson C, Salas JA.	J Gen Microbiol. 1987 Jul;133(7):1931-9.	J Gen Microbiol. 1987	PubMed	citation	PMID:3312488	pubmed	3312488	create date:1987/07/01 | first author:Fierro JF
Cloning and expression in Escherichia coli of a hygromycin B phosphotransferase gene from Streptomyces hygroscopicus.	/pubmed/3026810	Zalacain M, Malpartida F, Pulido D, Jim√©nez A.	Eur J Biochem. 1987 Jan 15;162(2):413-8.	Eur J Biochem. 1987	PubMed	citation	PMID:3026810	pubmed	3026810	create date:1987/01/15 | first author:Zalacain M
Assessment of competitive action of streptomycin 6-kinase and streptomycin 6-phosphatase in the in vitro protein synthesis of a streptomycin-producing microorganism.	/pubmed/6176471	Sugiyama M, Mochizuki H, Nimi O, Nomi R.	FEBS Lett. 1982 Mar 22;139(2):331-3. No abstract available.	FEBS Lett. 1982	PubMed	citation	PMID:6176471	pubmed	6176471	create date:1982/03/22 | first author:Sugiyama M
Coupled transcription--translation in extracts of Streptomyces lividans		Thompson, J.; Rae, S.; Cundliffe, E.	Mol. Gen. Genet. 1984, 195, 39–43.
Expanding the palette of Streptomyces-based cell-free protein synthesis systems with enhanced yields		Li, J.; Wang, H.; Jewett, M.C.	Biochem. Eng. J. 2018, 130, 29–33.
Cell-free protein synthesis: An emerging technology for understanding, harnessing, and expanding the capabilities of biological systems		Schoborg, J.A.; Jewett, M.C.	In Synthetic Biology: Parts, Devices and Applications; 2018; pp. 309–330

## Sheet: Tobacco
Boolean: (“cell free protein synthesis” OR “in vitro transcription translation” OR “in vitro protein synthesis” OR “cell free protein expression” OR “tx tl” OR “cell-free translation”) AND “tobacco"
White: kept from original search
Green: added to original search manually
Red: manually removed from original search
Title	URL	Description	Details	ShortDetails	Resource	Type	Identifiers	Db	EntrezUID	Properties
Characterization of an antimicrobial and phytotoxic ribonuclease secreted by the fungal wheat pathogen Zymoseptoria tritici.	/pubmed/28895153	Kettles GJ, Bayon C, Sparks CA, Canning G, Kanyuka K, Rudd JJ.	New Phytol. 2018 Jan;217(1):320-331. doi: 10.1111/nph.14786. Epub 2017 Sep 12.	New Phytol. 2018	PubMed	citation	PMID:28895153 | PMCID:PMC5724701	pubmed	28895153	create date:2017/09/13 | first author:Kettles GJ
A versatile coupled cell-free transcription-translation system based on tobacco BY-2 cell lysates.	/pubmed/25421615	Buntru M, Vogel S, Stoff K, Spiegel H, Schillberg S.	Biotechnol Bioeng. 2015 May;112(5):867-78. doi: 10.1002/bit.25502. Epub 2015 Jan 16.	Biotechnol Bioeng. 2015	PubMed	citation	PMID:25421615	pubmed	25421615	create date:2014/11/26 | first author:Buntru M
Tobacco BY-2 cell-free lysate: an alternative and highly-productive plant-based in vitro translation system.	/pubmed/24886601	Buntru M, Vogel S, Spiegel H, Schillberg S.	BMC Biotechnol. 2014 May 3;14:37. doi: 10.1186/1472-6750-14-37.	BMC Biotechnol. 2014	PubMed	citation	PMID:24886601 | PMCID:PMC4101825	pubmed	24886601	create date:2014/06/03 | first author:Buntru M
A combined cell-free transcription-translation system from Saccharomyces cerevisiae for rapid and robust protein synthe.	/pubmed/24677809	Gan R, Jewett MC.	Biotechnol J. 2014 May;9(5):641-51. doi: 10.1002/biot.201300545. Epub 2014 Mar 18. Erratum in: Biotechnol J. 2015 Jul;10(7):1090.	Biotechnol J. 2014	PubMed	citation	PMID:24677809	pubmed	24677809	create date:2014/03/29 | first author:Gan R
Plants utilize a highly conserved system for repair of NADH and NADPH hydrates.	/pubmed/24599492	Niehaus TD, Richardson LG, Gidda SK, ElBadawi-Sidhu M, Meissen JK, Mullen RT, Fiehn O, Hanson AD.	Plant Physiol. 2014 May;165(1):52-61. doi: 10.1104/pp.114.236539. Epub 2014 Mar 5.	Plant Physiol. 2014	PubMed	citation	PMID:24599492 | PMCID:PMC4012604	pubmed	24599492	create date:2014/03/07 | first author:Niehaus TD
Expression, stabilization and purification of membrane proteins via diverse protein synthesis systems and detergents involving cell-free associated with self-assembly peptide surfactants.	/pubmed/24566241	Zheng X, Dong S, Zheng J, Li D, Li F, Luo Z.	Biotechnol Adv. 2014 May-Jun;32(3):564-74. doi: 10.1016/j.biotechadv.2014.02.003. Epub 2014 Feb 21. Review.	Biotechnol Adv. 2014	PubMed	citation	PMID:24566241	pubmed	24566241	create date:2014/02/26 | first author:Zheng X
The 5' untranslated region of the soybean cytosolic glutamine synthetase Œ≤(1) gene contains prokaryotic translation initiation signals and acts as a translational enhancer in plants.	/pubmed/23080263	Ortega JL, Wilson OL, Sengupta-Gopalan C.	Mol Genet Genomics. 2012 Dec;287(11-12):881-93. doi: 10.1007/s00438-012-0724-6. Epub 2012 Oct 19.	Mol Genet Genomics. 2012	PubMed	citation	PMID:23080263 | PMCID:PMC3881598	pubmed	23080263	create date:2012/10/20 | first author:Ortega JL
Cell-free protein synthesis of membrane (1,3)-Œ≤-d-glucan (curdlan) synthase: co-translational insertion in liposomes and reconstitution in nanodiscs.	/pubmed/23063656	Periasamy A, Shadiac N, Amalraj A, Garajov√° S, Nagarajan Y, Waters S, Mertens HD, Hrmova M.	Biochim Biophys Acta. 2013 Feb;1828(2):743-57. doi: 10.1016/j.bbamem.2012.10.003. Epub 2012 Oct 12.	Biochim Biophys Acta. 2013	PubMed	citation	PMID:23063656	pubmed	23063656	create date:2012/10/16 | first author:Periasamy A
Control of translational initiation in the wheat-embryo cell-free protein expression system for producing homogenous products.	/pubmed/20304073	Ohta T, Matsuoka H, Nomura Y, Tozawa Y.	Protein Expr Purif. 2010 Sep;73(1):15-22. doi: 10.1016/j.pep.2010.03.011. Epub 2010 Mar 19.	Protein Expr Purif. 2010	PubMed	citation	PMID:20304073	pubmed	20304073	create date:2010/03/23 | first author:Ohta T
Step-wise formation of eukaryotic double-row polyribosomes and circular translation of polysomal mRNA.	/pubmed/18310103	Kopeina GS, Afonina ZA, Gromova KV, Shirokov VA, Vasiliev VD, Spirin AS.	Nucleic Acids Res. 2008 May;36(8):2476-88. doi: 10.1093/nar/gkm1177. Epub 2008 Feb 29.	Nucleic Acids Res. 2008	PubMed	citation	PMID:18310103 | PMCID:PMC2377419	pubmed	18310103	create date:2008/03/04 | first author:Kopeina GS
Selection of 5'-untranslated sequences that enhance initiation of translation in a cell-free protein synthesis system from wheat embryos.	/pubmed/16213724	Kamura N, Sawasaki T, Kasahara Y, Takai K, Endo Y.	Bioorg Med Chem Lett. 2005 Dec 15;15(24):5402-6. Epub 2005 Oct 5.	Bioorg Med Chem Lett. 2005	PubMed	citation	PMID:16213724	pubmed	16213724	create date:2005/10/11 | first author:Kamura N
Catalytic activation of the plant MAPK phosphatase NtMKP1 by its physiological substrate salicylic acid-induced protein kinase but not by calmodulins.	/pubmed/16183637	Katou S, Karita E, Yamakawa H, Seo S, Mitsuhara I, Kuchitsu K, Ohashi Y.	J Biol Chem. 2005 Nov 25;280(47):39569-81. Epub 2005 Sep 22.	J Biol Chem. 2005	PubMed	citation	PMID:16183637	pubmed	16183637	create date:2005/09/27 | first author:Katou S
Molecular characterization and systemic induction of single-chain ribosome-inactivating proteins (RIPs) in sugar beet (Beta vulgaris) leaves.	/pubmed/15863448	Iglesias R, P√©rez Y, de Torre C, Ferreras JM, Antol√≠n P, Jim√©nez P, Rojo MA, M√©ndez E, Girb√©s T.	J Exp Bot. 2005 Jun;56(416):1675-84. Epub 2005 Apr 29.	J Exp Bot. 2005	PubMed	citation	PMID:15863448	pubmed	15863448	create date:2005/05/03 | first author:Iglesias R
Ribosome-inactivating and adenine polynucleotide glycosylase activities in Mirabilis jalapa L. tissues.	/pubmed/11825901	Bolognesi A, Polito L, Lubelli C, Barbieri L, Parente A, Stirpe F.	J Biol Chem. 2002 Apr 19;277(16):13709-16. Epub 2002 Feb 1.	J Biol Chem. 2002	PubMed	citation	PMID:11825901	pubmed	11825901	create date:2002/02/05 | first author:Bolognesi A
Mapping of the P1 proteinase cleavage site in the polyprotein of Wheat streak mosaic virus (genus Tritimovirus).	/pubmed/11807238	Choi IR, Horken KM, Stenger DC, French R.	J Gen Virol. 2002 Feb;83(Pt 2):443-50.	J Gen Virol. 2002	PubMed	citation	PMID:11807238	pubmed	11807238	create date:2002/01/25 | first author:Choi IR
Synthesis and properties of mRNAs containing the novel "anti-reverse" cap analogs 7-methyl(3'-O-methyl)GpppG and 7-methyl (3'-deoxy)GpppG.	/pubmed/11680853	Stepinski J, Waddell C, Stolarski R, Darzynkiewicz E, Rhoads RE.	RNA. 2001 Oct;7(10):1486-95.	RNA. 2001	PubMed	citation	PMID:11680853 | PMCID:PMC1370192	pubmed	11680853	create date:2001/10/30 | first author:Stepinski J
A highly efficient and robust cell-free protein synthesis system prepared from wheat embryos: plants apparently contain a suicide system directed at ribosomes.	/pubmed/10639118	Madin K, Sawasaki T, Ogasawara T, Endo Y.	Proc Natl Acad Sci U S A. 2000 Jan 18;97(2):559-64.	Proc Natl Acad Sci U S A. 2000	PubMed	citation	PMID:10639118 | PMCID:PMC15369	pubmed	10639118	create date:2000/01/19 | first author:Madin K
Pokeweed antiviral protein isoforms PAP-I, PAP-II, and PAP-III depurinate RNA of human immunodeficiency virus (HIV)-1.	/pubmed/10403789	Rajamohan F, Venkatachalam TK, Irvin JD, Uckun FM.	Biochem Biophys Res Commun. 1999 Jul 5;260(2):453-8.	Biochem Biophys Res Commun. 1999	PubMed	citation	PMID:10403789	pubmed	10403789	create date:1999/07/15 | first author:Rajamohan F
Protein processing and auxin response in transgenic tobacco harboring a putative cDNA of zeatin O-xylosyltransferase from Phaseolus vulgaris.	/pubmed/9301083	Martin RC, Mok MC, Mok DW.	Plant J. 1997 Aug;12(2):305-12.	Plant J. 1997	PubMed	citation	PMID:9301083	pubmed	9301083	create date:1997/08/01 | first author:Martin RC
Characterization and functional expression of a ubiquitously expressed tomato pectin methylesterase.	/pubmed/9276962	Gaffe J, Tiznado ME, Handa AK.	Plant Physiol. 1997 Aug;114(4):1547-56.	Plant Physiol. 1997	PubMed	citation	PMID:9276962 | PMCID:PMC158449	pubmed	9276962	create date:1997/08/01 | first author:Gaffe J
Two separate regions in the genome of the tobacco etch virus contain determinants of the wilting response of Tabasco pepper.	/pubmed/9150596	Chu M, Lopez-Moya JJ, Llave-Correas C, Pirone TP.	Mol Plant Microbe Interact. 1997 May;10(4):472-80.	Mol Plant Microbe Interact. 1997	PubMed	citation	PMID:9150596	pubmed	9150596	create date:1997/05/01 | first author:Chu M
Manduca sexta lipid transfer particle: synthesis by fat body and occurrence in hemolymph.	/pubmed/8541570	Van Heusden MC, Yepiz-Plascencia GM, Walker AM, Law JH.	Arch Insect Biochem Physiol. 1996;31(1):39-51.	Arch Insect Biochem Physiol. 1996	PubMed	citation	PMID:8541570	pubmed	8541570	create date:1996/01/01 | first author:Van Heusden MC
Expression of multiple eukaryotic genes from a single promoter in Nicotiana.	/pubmed/9634798	von Bodman SB, Domier LL, Farrand SK.	Biotechnology (N Y). 1995 Jun;13(6):587-91.	Biotechnology (N Y). 1995	PubMed	citation	PMID:9634798	pubmed	9634798	create date:1995/06/01 | first author:von Bodman SB
A long-lived batch reaction system of cell-free protein synthesis.	/pubmed/7793634	Kawarasaki Y, Kawai T, Nakano H, Yamane T.	Anal Biochem. 1995 Apr 10;226(2):320-4.	Anal Biochem. 1995	PubMed	citation	PMID:7793634	pubmed	7793634	create date:1995/04/10 | first author:Kawarasaki Y
Enhancing effect of the 3'-untranslated region of tobacco mosaic virus RNA on protein synthesis in vitro.	/pubmed/7525356	Zeyenko VV, Ryabova LA, Gallie DR, Spirin AS.	FEBS Lett. 1994 Nov 14;354(3):271-3.	FEBS Lett. 1994	PubMed	citation	PMID:7525356	pubmed	7525356	create date:1994/11/14 | first author:Zeyenko VV
Expression of active, processed ricin in transgenic tobacco.	/pubmed/8077191	Sehnke PC, Pedrosa L, Paul AL, Frankel AE, Ferl RJ.	J Biol Chem. 1994 Sep 9;269(36):22473-6.	J Biol Chem. 1994	PubMed	citation	PMID:8077191	pubmed	8077191	create date:1994/09/09 | first author:Sehnke PC
Identification and analysis of the site of -1 ribosomal frameshifting in red clover necrotic mosaic virus.	/pubmed/8178444	Kim KH, Lommel SA.	Virology. 1994 May 1;200(2):574-82.	Virology. 1994	PubMed	citation	PMID:8178444	pubmed	8178444	create date:1994/05/01 | first author:Kim KH
Proteasomes (prosomes) inhibit the translation of tobacco mosaic virus RNA by preventing the formation of initiation complexes.	/pubmed/7715610	Homma S, Horsch A, Pouch MN, Petit F, Briand Y, Schmid HP.	Mol Biol Rep. 1994;20(2):57-61.	Mol Biol Rep. 1994	PubMed	citation	PMID:7715610	pubmed	7715610	create date:1994/01/01 | first author:Homma S
The 3' untranslated region of satellite tobacco necrosis virus RNA stimulates translation in vitro.	/pubmed/8497255	Danthinne X, Seurinck J, Meulewaeter F, Van Montagu M, Cornelissen M.	Mol Cell Biol. 1993 Jun;13(6):3340-9.	Mol Cell Biol. 1993	PubMed	citation	PMID:8497255 | PMCID:PMC359791	pubmed	8497255	create date:1993/06/01 | first author:Danthinne X
Nucleotide sequence of the capsid protein cistrons from six potato virus Y (PVY) isolates infecting tobacco.	/pubmed/8352655	Sudarsono, Woloshuk SL, Xiong Z, Hellmann GM, Wernsman EA, Weissinger AK, Lommel SA.	Arch Virol. 1993;132(1-2):161-70.	Arch Virol. 1993	PubMed	citation	PMID:8352655	pubmed	8352655	create date:1993/01/01 | first author:Sudarsono
Codon context effect in virus translational readthrough. A study in vitro of the determinants of TMV and Mo-MuLV amber suppression.	/pubmed/1321731	Valle RP, Drugeon G, Devignes-Morch MD, Legocki AB, Haenni AL.	FEBS Lett. 1992 Jul 20;306(2-3):133-9.	FEBS Lett. 1992	PubMed	citation	PMID:1321731	pubmed	1321731	create date:1992/07/20 | first author:Valle RP
Substantial increase of the inhibitory activity of Mirabilis antiviral protein by an elimination of the disulfide bond with genetic engineering.	/pubmed/1748633	Habuka N, Miyano M, Kataoka J, Tsuge H, Ago H, Noma M.	J Biol Chem. 1991 Dec 15;266(35):23558-60.	J Biol Chem. 1991	PubMed	citation	PMID:1748633	pubmed	1748633	create date:1991/12/15 | first author:Habuka N
Post-translational processing of the tobacco etch virus 49-kDa small nuclear inclusion polyprotein: identification of an internal cleavage site and delimitation of VPg and proteinase domains.	/pubmed/1853555	Dougherty WG, Parks TD.	Virology. 1991 Aug;183(2):449-56.	Virology. 1991	PubMed	citation	PMID:1853555	pubmed	1853555	create date:1991/08/01 | first author:Dougherty WG
DNA sequence of Mirabilis antiviral protein (MAP), a ribosome-inactivating protein with an antiviral property, from mirabilis jalapa L. and its expression in Escherichia coli.	/pubmed/2022657	Kataoka J, Habuka N, Furuno M, Miyano M, Takanami Y, Koiwai A.	J Biol Chem. 1991 May 5;266(13):8426-30.	J Biol Chem. 1991	PubMed	citation	PMID:2022657	pubmed	2022657	create date:1991/05/05 | first author:Kataoka J
Translational efficiency and competitive ability of mRNAs with 5'-untranslated alpha beta-leader of potato virus X RNA.	/pubmed/1764504	Smirnyagina EV, Morozov SY, Rodionova NP, Miroshnichenko NA, Solovev AG, Fedorkin ON, Atabekov JG.	Biochimie. 1991 May;73(5):587-98.	Biochimie. 1991	PubMed	citation	PMID:1764504	pubmed	1764504	create date:1991/05/01 | first author:Smirnyagina EV
The role of modified purine 64 in initiator/elongator discrimination of tRNA(iMet) from yeast and wheat germ.	/pubmed/2395634	Kiesewetter S, Ott G, Sprinzl M.	Nucleic Acids Res. 1990 Aug 25;18(16):4677-82.	Nucleic Acids Res. 1990	PubMed	citation	PMID:2395634 | PMCID:PMC331916	pubmed	2395634	create date:1990/08/25 | first author:Kiesewetter S
Expression and secretion of Mirabilis antiviral protein in Escherichia coli and its inhibition of in vitro eukaryotic and prokaryotic protein synthesis.	/pubmed/2193030	Habuka N, Akiyama K, Tsuge H, Miyano M, Matsumoto T, Noma M.	J Biol Chem. 1990 Jul 5;265(19):10988-92.	J Biol Chem. 1990	PubMed	citation	PMID:2193030	pubmed	2193030	create date:1990/07/05 | first author:Habuka N
Cap-independent enhancement of translation by a plant potyvirus 5' nontranslated region.	/pubmed/2319646	Carrington JC, Freed DD.	J Virol. 1990 Apr;64(4):1590-7.	J Virol. 1990	PubMed	citation	PMID:2319646 | PMCID:PMC249294	pubmed	2319646	create date:1990/04/01 | first author:Carrington JC
Characterization of the ndhC-psbG-ORF157/159 operon of maize plastid DNA and of the cyanobacterium Synechocystis sp. PCC6803.	/pubmed/2499764	Steinm√ºller K, Ley AC, Steinmetz AA, Sayre RT, Bogorad L.	Mol Gen Genet. 1989 Mar;216(1):60-9.	Mol Gen Genet. 1989	PubMed	citation	PMID:2499764	pubmed	2499764	create date:1989/03/01 | first author:Steinm√ºller K
Virus-ribosome complexes from cell-free translation systems supplemented with cowpea chlorotic mottle virus particles.	/pubmed/2909987	Roenhorst JW, Verduin BJ, Goldbach RW.	Virology. 1989 Jan;168(1):138-46.	Virology. 1989	PubMed	citation	PMID:2909987	pubmed	2909987	create date:1989/01/01 | first author:Roenhorst JW
[Use of a cell-free protein synthesizing system from cells of ascites carcinoma Krebs-2 for RNA translation of plant viruses].	/pubmed/2739641	Karasev AV, Miroshnichenko NA, Ugarova TIu.	Mol Biol (Mosk). 1989 Jan-Feb;23(1):119-26. Russian.	Mol Biol (Mosk). 1989	PubMed	citation	PMID:2739641	pubmed	2739641	create date:1989/01/01 | first author:Karasev AV
A Neurospora crassa heat-shocked cell lysate translates homologous and heterologous messenger RNA efficiently, without preference for heat shock messages.	/pubmed/2969781	Curle CA, Kapoor M.	Curr Genet. 1988 May;13(5):401-9.	Curr Genet. 1988	PubMed	citation	PMID:2969781	pubmed	2969781	create date:1988/05/01 | first author:Curle CA
Proteins associated with rabbit reticulocyte mRNA caps during translation as investigated by photocrosslinking.	/pubmed/3131737	Greenberg JR, Burn VE.	Nucleic Acids Res. 1988 Apr 25;16(8):3437-54.	Nucleic Acids Res. 1988	PubMed	citation	PMID:3131737 | PMCID:PMC336504	pubmed	3131737	create date:1988/04/25 | first author:Greenberg JR
Small nuclear inclusion protein encoded by a plant potyvirus genome is a protease.	/pubmed/16789265	Carrington JC, Dougherty WG.	J Virol. 1987 Aug;61(8):2540-8.	J Virol. 1987	PubMed	citation	PMID:16789265 | PMCID:PMC255690	pubmed	16789265	create date:1987/08/01 | first author:Carrington JC
The 5'-leader sequence of tobacco mosaic virus RNA enhances the expression of foreign gene transcripts in vitro and in vivo.	/pubmed/3575095	Gallie DR, Sleat DE, Watts JW, Turner PC, Wilson TM.	Nucleic Acids Res. 1987 Apr 24;15(8):3257-73.	Nucleic Acids Res. 1987	PubMed	citation	PMID:3575095 | PMCID:PMC340728	pubmed	3575095	create date:1987/04/24 | first author:Gallie DR
Purification and characterization of potyvirus helper component.	/pubmed/18640517	Thornbury DW, Hellmann GM, Rhoads RE, Pirone TP.	Virology. 1985 Jul 15;144(1):260-7.	Virology. 1985	PubMed	citation	PMID:18640517	pubmed	18640517	create date:1985/07/15 | first author:Thornbury DW
Effect of lonidamine on protein synthesis in neoplastic cells.	/pubmed/3996552	Floridi A, Delpino A, Nista A, Feriozzi R, Marcante ML, Silvestrini B, Caputo A.	Exp Mol Pathol. 1985 Jun;42(3):293-305.	Exp Mol Pathol. 1985	PubMed	citation	PMID:3996552	pubmed	3996552	create date:1985/06/01 | first author:Floridi A
Preparation and properties of an improved cell-free protein synthesis system from mammalian liver.	/pubmed/3995042	Morley SJ, Jackson RJ.	Biochim Biophys Acta. 1985 May 24;825(1):45-56.	Biochim Biophys Acta. 1985	PubMed	citation	PMID:3995042	pubmed	3995042	create date:1985/05/24 | first author:Morley SJ
On the origin of the helper component of tobacco vein mottling virus: translational initiation near the 5' terminus of the viral RNA and termination by UAG codons.	/pubmed/18639848	Hellmann GM, Shaw JG, Rhoads RE.	Virology. 1985 May;143(1):23-34.	Virology. 1985	PubMed	citation	PMID:18639848	pubmed	18639848	create date:1985/05/01 | first author:Hellmann GM
In vitro expression and characterization of the translation start site of the psbA gene product (QB protein) from higher plants.	/pubmed/6382165	Cohen BN, Coleman TA, Schmitt JJ, Weissbach H.	Nucleic Acids Res. 1984 Aug 10;12(15):6221-30.	Nucleic Acids Res. 1984	PubMed	citation	PMID:6382165 | PMCID:PMC320068	pubmed	6382165	create date:1984/08/10 | first author:Cohen BN
An absolute requirement for the 5' cap structure for mRNA translation in sea urchin eggs.	/pubmed/6653555	Winkler MM, Bruening G, Hershey JW.	Eur J Biochem. 1983 Dec 1;137(1-2):227-32.	Eur J Biochem. 1983	PubMed	citation	PMID:6653555	pubmed	6653555	create date:1983/12/01 | first author:Winkler MM
Detection and cell-free translation of subgenomic RNAs of tobacco etch virus.	/pubmed/18638889	Otal T, Hari V.	Virology. 1983 Feb;125(1):118-26.	Virology. 1983	PubMed	citation	PMID:18638889	pubmed	18638889	create date:1983/02/01 | first author:Otal T
Cell-free translation of tobacco vein mottling virus RNA. II. Immunoprecipitation of products by antisera to cylindrical inclusion, nuclear inclusion, and helper component proteins.	/pubmed/18638869	Hellmann GM, Thornbury DW, Hiebert E, Shaw JG, Pirone TP, Rhoads RE.	Virology. 1983 Jan 30;124(2):434-44.	Virology. 1983	PubMed	citation	PMID:18638869	pubmed	18638869	create date:1983/01/30 | first author:Hellmann GM
The cell-free protein synthesis system from the 'slime' mutant of Neurospora crassa. Preparation and characterisation of importance of 7-methylguanosine for translation of viral and cellular mRNAs.	/pubmed/6459928	Szczesna-Skorupa E, Filipowicz W, Paszewski A.	Eur J Biochem. 1981 Dec;121(1):163-8.	Eur J Biochem. 1981	PubMed	citation	PMID:6459928	pubmed	6459928	create date:1981/12/01 | first author:Szczesna-Skorupa E
A new viral RNA species in tobacco rattle virus-infected tissue.	/pubmed/18631808	Bisaro DM, Siegel A.	Virology. 1980 Nov;107(1):194-201.	Virology. 1980	PubMed	citation	PMID:18631808	pubmed	18631808	create date:1980/11/01 | first author:Bisaro DM
Cell-free translation of tobacco vein mottling virus RNA.	/pubmed/18631721	Hellmann GM, Shaw JG, Lesnaw JA, Chu LY, Pirone TP, Rhoads RE.	Virology. 1980 Oct 30;106(2):207-16.	Virology. 1980	PubMed	citation	PMID:18631721	pubmed	18631721	create date:1980/10/30 | first author:Hellmann GM
Translation of potyvirus RNA in a rabbit reticulocyte lysate: Cell-free translation strategy and a genetic map of the potyviral genome.	/pubmed/18631662	Dougherty WG, Hiebert E.	Virology. 1980 Jul 15;104(1):183-94.	Virology. 1980	PubMed	citation	PMID:18631662	pubmed	18631662	create date:1980/07/15 | first author:Dougherty WG
Cell-free translation of exogenous mRNA in extracts from dry pea primary axes.	/pubmed/24311079	Peumans WJ, Carlier AR, Schreurs J.	Planta. 1980 Jan;147(4):302-6. doi: 10.1007/BF00379837.	Planta. 1980	PubMed	citation	PMID:24311079	pubmed	24311079	create date:1980/01/01 | first author:Peumans WJ
Intermediates in the disassembly of tobacco mosaic virus at alkaline pH Infectivity, self-assembly, and translational activities.	/pubmed/18627884	Wilson TM, Perham RN, Butler PJ.	Virology. 1978 Sep;89(2):475-83.	Virology. 1978	PubMed	citation	PMID:18627884	pubmed	18627884	create date:1978/09/01 | first author:Wilson TM
Stimulation of in vitro translation of messenger RNA by actinomycin D and cordycepin.	/pubmed/17919	Leinwand L, Ruddle FH.	Science. 1977 Jul 22;197(4301):381-3.	Science. 1977	PubMed	citation	PMID:17919	pubmed	17919	create date:1977/07/22 | first author:Leinwand L
The role of polyamines in cell-free protein synthesis in the wheat-germ system.	/pubmed/862615	Hunter AR, Farrell PJ, Jackson RJ, Hunt T.	Eur J Biochem. 1977 May 2;75(1):149-57. No abstract available.	Eur J Biochem. 1977	PubMed	citation	PMID:862615	pubmed	862615	create date:1977/05/02 | first author:Hunter AR
In vivo and in vitro protein synthesis by pea chloroplasts.	/pubmed/4679519	Lozano JA, Soler A, Barba F.	Rev Esp Fisiol. 1972 Sep;28(3):197-201. No abstract available.	Rev Esp Fisiol. 1972	PubMed	citation	PMID:4679519	pubmed	4679519	create date:1972/09/01 | first author:Lozano JA
Replication of Tomato bushy stunt virus RNA in a plant in vitro system.		Gursinsky, T.; Schulz, B.; Behrens, S.E.	Virology 2009, 390, 250–260.
Replication of plant RNA virus genomes in a cell-free extract of evacuolated plant protoplasts		Komoda, K.; Naito, S.; Ishikawa, M.	Proc. Natl. Acad. Sci. 2004, 101, 1863–1867.
THE INCORPORATION OF AMINO ACIDS INTO PROTEIN BY CELL-FREE EXTRACTS FROM TOBACCO LEAVES.	/pubmed/14214087	SPENCER D, WILDMAN SG.	Biochemistry. 1964 Jul;3:954-9. No abstract available.	Biochemistry. 1964	PubMed	citation	PMID:14214087	pubmed	14214087	create date:1964/07/01 | first author:SPENCER D
PROTEIN SYNTHESIS BY CELL-FREE EXTRACTS FROM TOBACCO LEAVES. II. ASSOCIATION OF ACTIVITY WITH CHLOROPLAST RIBOSOMES.	/pubmed/14337703	BOARDMAN NK, FRANCKI RI, WILDMAN SG.	Biochemistry. 1965 May;4:872-6. No abstract available.	Biochemistry. 1965	PubMed	citation	PMID:14337703	pubmed	14337703	create date:1965/05/01 | first author:BOARDMAN NK
Synthesis of Indoleacetic Acid via Tryptamine by a Cell-free System from Tobacco Terminal Buds.	/pubmed/16656632	Phelps RH, Sequeira L.	Plant Physiol. 1967 Aug;42(8):1161-3. No abstract available.	Plant Physiol. 1967	PubMed	citation	PMID:16656632 | PMCID:PMC1086691	pubmed	16656632	create date:1967/08/01 | first author:Phelps RH
PROPERTIES OF A RIBONUCLEIC ACID SYNTHESIZING SYSTEM IN CELL-FREE EXTRACTS OF TOBACCO LEAVES.	/pubmed/14240638	SEMAL J, SPENCER D, KIM YT, WILDMAN SG.	Biochim Biophys Acta. 1964 Oct 16;91:205-16. No abstract available.	Biochim Biophys Acta. 1964	PubMed	citation	PMID:14240638	pubmed	14240638	create date:1964/10/16 | first author:SEMAL J
PROTEIN SYNTHESIS BY CELL-FREE EXTRACTS FROM TOBACCO LEAVES. I. AMINO ACID INCORPORATING ACTIVITY OF CHLOROPLASTS IN RELATION TO THEIR STRUCTURE.	/pubmed/14337702	FRANCKI RI, BOARDMAN NK, WILDMAN SG.	Biochemistry. 1965 May;4:865-72. No abstract available.	Biochemistry. 1965	PubMed	citation	PMID:14337702	pubmed	14337702	create date:1965/05/01 | first author:FRANCKI RI
In vitro transcription from cauliflower mosaic virus promoters by a cell-free extract from tobacco cells.	/pubmed/1715207	Cooke R, Penon P.	Plant Mol Biol. 1990 Mar;14(3):391-405.	Plant Mol Biol. 1990	PubMed	citation	PMID:1715207	pubmed	1715207	create date:1990/03/01 | first author:Cooke R
Cytokinin biosynthesis in a cell-free system from cytokinin-autotrophic tobacco tissue cultures.	/pubmed/499537	Chen CM, Melitz DK.	FEBS Lett. 1979 Nov 1;107(1):15-20. No abstract available.	FEBS Lett. 1979	PubMed	citation	PMID:499537	pubmed	499537	create date:1979/11/01 | first author:Chen CM
Biosynthesis of the diterpene cis-abienol in cell-free extracts of tobacco trichomes.	/pubmed/8311442	Guo Z, Severson RF, Wagner GJ.	Arch Biochem Biophys. 1994 Jan;308(1):103-8.	Arch Biochem Biophys. 1994	PubMed	citation	PMID:8311442	pubmed	8311442	create date:1994/01/01 | first author:Guo Z
Nicotine N-demethylase in cell-free preparations from tobacco cell cultures		Hao, Dong-yun; Yeoman, Michael M.	Phytochemistry. 1996 May; 42(2):325-9.
Protein synthesis by cell-free extracts of tobacco leaves: III. Comparison of the physical properties and protein synthesizing activities of 70 s chloroplast and 80 s cytoplasmic ribosomes		Boardman, N.K.; Francki, R.I.B.; Wildman, S.G.	Journal of Molecular Biology. 1966 June; 17(2): 470-487.

## Sheet: Vibrio natriegens
Boolean: (“cell free protein synthesis” OR “in vitro transcription translation” OR “in vitro protein synthesis” OR “cell free protein expression” OR “tx tl” OR “cell-free translation”) AND “vibrio natriegens"
White: kept from original search
Green: added to original search manually
Red: manually removed from original search
Title	URL	Description	Details	ShortDetails	Resource	Type	Identifiers	Db	EntrezUID	Properties
Establishing a Cell-Free Vibrio natriegens Expression System.	/pubmed/30160938	Wiegand DJ, Lee HH, Ostrov N, Church GM.	ACS Synth Biol. 2018 Oct 19;7(10):2475-2479. doi: 10.1021/acssynbio.8b00222. Epub 2018 Sep 12.	ACS Synth Biol. 2018	PubMed	citation	PMID:30160938	pubmed	30160938	create date:2018/08/31 | first author:Wiegand DJ
Establishing a High-Yielding Cell-Free Protein Synthesis Platform Derived from Vibrio natriegens.	/pubmed/30107122	Des Soye BJ, Davidson SR, Weinstock MT, Gibson DG, Jewett MC.	ACS Synth Biol. 2018 Sep 21;7(9):2245-2255. doi: 10.1021/acssynbio.8b00252. Epub 2018 Sep 6.	ACS Synth Biol. 2018	PubMed	citation	PMID:30107122	pubmed	30107122	create date:2018/08/15 | first author:Des Soye BJ
Cell-Free Protein Synthesis From Fast-Growing Vibrio natriegens.	/pubmed/29910785	Failmezger J, Scholz S, Blombach B, Siemann-Herzberg M.	Front Microbiol. 2018 Jun 1;9:1146. doi: 10.3389/fmicb.2018.01146. eCollection 2018.	Front Microbiol. 2018	PubMed	citation	PMID:29910785 | PMCID:PMC5992293	pubmed	29910785	create date:2018/06/19 | first author:Failmezger J
